# Supplementary material for: Two distinct ferredoxins are essential for nitrogen fixation by the iron nitrogenase in Rhodobacter capsulatus
Source: mBio. 2024 Feb 20;15(3):e03314-23. doi: 10.1128/mbio.03314-23 (PMC10936413; doi:10.1128/mbio.03314-23)
Supplement: Table S2 — Whole proteome analysis. [file mbio.03314-23-s0002.xlsx]

## Sheet: Table S2
Protein code	Accession code	RazorP	Gene name	RazorG	Protein description	Global.PG.Q.Value	Peptides number	Number of precursors measured.WT_NH4+.1	Number of precursors measured.WT_NH4+.2	Number of precursors measured.WT_NH4+.3	Number of precursors measured.WT_NH4+.4	Number of precursors measured.WT_N-free.1	Number of precursors measured.WT_N-free.2	Number of precursors measured.WT_N-free.3	Number of precursors measured.WT_N-free.4	Number of razor precursors.WT_NH4+.1	Number of razor precursors.WT_NH4+.2	Number of razor precursors.WT_NH4+.3	Number of razor precursors.WT_NH4+.4	Number of razor precursors.WT_N-free.1	Number of razor precursors.WT_N-free.2	Number of razor precursors.WT_N-free.3	Number of razor precursors.WT_N-free.4	WT_NH4+.1.Norm_Log2.Quantity	WT_NH4+.2.Norm_Log2.Quantity	WT_NH4+.3.Norm_Log2.Quantity	WT_NH4+.4.Norm_Log2.Quantity	WT_N-free.1.Norm_Log2.Quantity	WT_N-free.2.Norm_Log2.Quantity	WT_N-free.3.Norm_Log2.Quantity	WT_N-free.4.Norm_Log2.Quantity	WT_NH4+.1.Imp_Log2.Quantity	WT_NH4+.2.Imp_Log2.Quantity	WT_NH4+.3.Imp_Log2.Quantity	WT_NH4+.4.Imp_Log2.Quantity	WT_N-free.1.Imp_Log2.Quantity	WT_N-free.2.Imp_Log2.Quantity	WT_N-free.3.Imp_Log2.Quantity	WT_N-free.4.Imp_Log2.Quantity	WT_NH4+.Imp_Log2_meanInt	WT_N-free.Imp_Log2_meanInt	WT_NH4+.Imp_cv	WT_N-free.Imp_cv	WT_N-free.log2ratio	WT_N-free.pValue	-log10_pValue.WT_N-free	WT_N-free.qValue	-log10_qValue.WT_N-free
D5AKD3	D5AKD3_RHOCB		flgI		Flagellar P-ring protein	0.000761905	4	3	4	3	4	1	2	2	1									22.4077	22.2083	21.1528	22.3067	18.3638	20.0054	17.9107	18.2528	22.4077	22.2083	21.1528	22.3067	18.3638	20.0054	17.9107	18.2528	22.0958	18.894	0.026481	0.0501757	-3.20177	0.000229088	3.64	0.000638936	3.19454
D5AKD4	D5AKD4_RHOCB		RCAP_rcc00011		Secretion protein, HlyD family	0.000394633	21	16	17	17	17	19	20	20	19									27.5136	27.4603	27.4571	27.466	28.0646	28.1827	28.1018	28.1891	27.5136	27.4603	27.4571	27.466	28.0646	28.1827	28.1018	28.1891	27.4744	28.1355	0.000963866	0.00217688	0.661075	4.27138e-07	6.36943	5.53422e-06	5.25694
D5AKD5	D5AKD5_RHOCB		RCAP_rcc00012		ABC transporter, ATP-binding protein	0.000394633	10	6	5	6	5	10	10	8	8									23.6155	23.071	23.0634	23.728	24.081	24.1687	24.343	24.0575	23.6155	23.071	23.0634	23.728	24.081	24.1687	24.343	24.0575	23.4016	24.167	0.0150666	0.00535913	0.765413	0.00227777	2.64249	0.00444834	2.3518
D5AKD6	D5AKD6_RHOCB		RCAP_rcc00013		Inner membrane transport permease	0.000761905	2	2	1	2	2	1	1	2	2									18.3855	17.8012	18.3765	18.7385	17.8329	18.1736	19.9986	18.718	18.3855	17.8012	18.3765	18.7385	17.8329	18.1736	19.9986	18.718	18.3629	18.9372	0.0211714	0.0509162	0.57428	0.471803	0.326239	0.519793	0.28417
D5AKD7	D5AKD7_RHOCB		xylA		Xylose isomerase	0.000394633	43	41	42	43	39	40	42	42	42									30.4181	30.3656	30.3665	30.3382	30.2935	30.3604	30.2237	30.2016	30.4181	30.3656	30.3665	30.3382	30.2935	30.3604	30.2237	30.2016	30.3724	30.2712	0.00109845	0.00237885	-0.101236	0.0499747	1.30125	0.0690127	1.16107
D5AKD8	D5AKD8_RHOCB		xylB		Xylulose kinase	0.000394633	27	27	27	27	26	27	26	25	26									29.7333	29.7273	29.7824	29.699	29.6904	29.7179	29.6059	29.6385	29.7333	29.7273	29.7824	29.699	29.6904	29.7179	29.6059	29.6385	29.7358	29.6638	0.00116537	0.00170035	-0.0719707	0.090053	1.0455	0.117273	0.930801
D5AKD9	D5AKD9_RHOCB		xylG		Xylose ABC transporter, ATP-binding protein XylG	0.000394633	12	11	12	11	12	10	10	10	11									27.6396	27.7972	27.7496	27.7492	27.3442	27.4128	27.2523	27.3279	27.6396	27.7972	27.7496	27.7492	27.3442	27.4128	27.2523	27.3279	27.735	27.3354	0.00240742	0.00241027	-0.399592	6.80793e-05	4.16699	0.000239075	3.62147
D5AKE0	D5AKE0_RHOCB		xylH		Xylose ABC transporter, permease protein XylH	0.000394633	4	2	2	2	2	4	2	2	3									19.9806	21.0878	19.9668	20.1915	22.6603	22.2956	21.8444	21.7427	19.9806	21.0878	19.9668	20.1915	22.6603	22.2956	21.8444	21.7427	20.3872	22.1834	0.0261391	0.0191662	1.7962	0.000529742	3.27594	0.00129062	2.8892
D5AKE1	D5AKE1_RHOCB		xylF		Xylose ABC transporter, xylose-binding protein XylF	0.000394633	37	35	36	36	37	36	36	35	36									33.5295	33.5381	33.5755	33.4572	33.4253	33.4197	33.2093	33.3943	33.5295	33.5381	33.5755	33.4572	33.4253	33.4197	33.2093	33.3943	33.5257	33.3648	0.00147528	0.00308096	-0.160906	0.024083	1.61829	0.0357074	1.44724
D5AKE2	D5AKE2_RHOCB		xylR		Xylose operon repressor	0.000394633	7	6	6	7	7	4	4	5	6									24.4942	24.6358	25.069	25.0455	23.6807	24.0301	23.9807	23.6778	24.4942	24.6358	25.069	25.0455	23.6807	24.0301	23.9807	23.6778	24.8328	23.8516	0.0116945	0.00794387	-0.98113	0.00044231	3.35427	0.00110149	2.95802
D5AKE3	D5AKE3_RHOCB		RCAP_rcc00020		FG-GAP repeat domain protein	0.000394633	16	14	10	12	14	13	15	15	16									25.8168	25.6631	25.6094	25.7439	25.6598	25.7695	25.8703	25.7788	25.8168	25.6631	25.6094	25.7439	25.6598	25.7695	25.8703	25.7788	25.7105	25.7715	0.00354122	0.003344	0.0610954	0.354617	0.45024	0.402019	0.395754
D5AKE4	D5AKE4_RHOCB		RCAP_rcc00021		Cytochrome c peroxidase	0.000394633	24	18	19	22	18	24	23	21	24									28.0134	28.0457	28.0753	27.9524	28.1202	28.0559	27.856	28.0633	28.0134	28.0457	28.0753	27.9524	28.1202	28.0559	27.856	28.0633	28.0224	28.0272	0.00187846	0.0041227	0.00481085	0.973766	0.0115455	0.977026	0.0100938
D5AKE5	D5AKE5_RHOCB		RCAP_rcc00022		Oxidoreductase, aldo/keto reductase family	0.000394633	36	31	31	31	31	35	34	36	35									29.1927	29.0687	29.0899	29.1315	29.142	29.1149	29.188	29.0897	29.1927	29.0687	29.0899	29.1315	29.142	29.1149	29.188	29.0897	29.1215	29.1341	0.00187636	0.00144348	0.0126264	0.753642	0.122835	0.784172	0.105589
D5AKE7	D5AKE7_RHOCB		gcdH		Glutaryl-CoA dehydrogenase	0.000394633	21	11	12	11	12	20	21	21	21									25.7316	25.6684	25.7885	25.5258	27.4399	27.5012	27.3107	27.1676	25.7316	25.6684	25.7885	25.5258	27.4399	27.5012	27.3107	27.1676	25.6818	27.3605	0.00440384	0.00540797	1.67863	1.90383e-07	6.72037	3.31267e-06	5.47982
D5AKE8	D5AKE8_RHOCB		RCAP_rcc00025		Transcriptional regulator, LysR family	0.000394633	7	6	6	6	6	7	7	6	6									25.0152	24.9971	24.8664	24.9171	24.9077	24.4162	24.197	24.3704	25.0152	24.9971	24.8664	24.9171	24.9077	24.4162	24.197	24.3704	24.9502	24.4981	0.00278956	0.012459	-0.452041	0.012549	1.90139	0.0198735	1.70173
D5AKE9	D5AKE9_RHOCB		RCAP_rcc00026		Translocation/assembly module TamB	0.000394633	70	67	68	67	66	64	68	69	68									31.3093	31.3069	31.3633	31.2663	31.447	31.4336	31.498	31.4728	31.3093	31.3069	31.3633	31.2663	31.447	31.4336	31.498	31.4728	31.3118	31.463	0.00127015	0.000906691	0.151187	0.00230522	2.63729	0.00448894	2.34786
D5AKF0	D5AKF0_RHOCB		RCAP_rcc00027		Surface antigen	0.000394633	49	46	48	46	47	48	48	48	48									31.3628	31.2267	31.256	31.2538	31.5437	31.5968	31.521	31.6166	31.3628	31.2267	31.256	31.2538	31.5437	31.5968	31.521	31.6166	31.2758	31.57	0.00192413	0.00141431	0.29424	0.000175104	3.7567	0.000520105	3.28391
D5AKF1	D5AKF1_RHOCB		idi		Isopentenyl-diphosphate Delta-isomerase	0.000394633	17	15	15	15	16	17	17	17	16									27.5374	27.5696	27.6545	27.5197	26.7446	26.6495	26.6102	26.6915	27.5374	27.5696	27.6545	27.5197	26.7446	26.6495	26.6102	26.6915	27.5712	26.6748	0.00216999	0.00216146	-0.896379	1.35986e-07	6.86651	2.76499e-06	5.55831
D5AKF2	D5AKF2_RHOCB		secB		Protein-export protein SecB	0.000394633	17	15	15	15	15	16	15	17	16									31.0278	31.1036	31.1334	30.9856	31.2126	31.2177	31.1221	31.3121	31.0278	31.1036	31.1334	30.9856	31.2126	31.2177	31.1221	31.3121	31.0638	31.2177	0.00218519	0.00248659	0.153912	0.021995	1.65768	0.03281	1.48399
D5AKF3	D5AKF3_RHOCB		fxsA		FxsA cytoplasmic membrane protein	0.00881057	1	1	1	1	1	1	1	1	0									19.6576	20.0537	20.069	20.1267	19.1015	19.3403	20.8271	NA	19.6576	20.0537	20.069	20.1267	19.1015	19.3403	20.8271	20.8442	19.9882	20.2446	0.0107662	0.0468048	0.256338	0.909637	0.0411319	0.923679	0.0344791
D5AKF4	D5AKF4_RHOCB		RCAP_rcc00031		Import inner membrane translocase, subunit Tim44	0.000394633	27	23	24	24	24	25	27	25	26									30.2569	30.1932	30.1829	30.1813	30.8297	30.8365	30.9236	30.894	30.2569	30.1932	30.1829	30.1813	30.8297	30.8365	30.9236	30.894	30.2039	30.8715	0.00118915	0.00147156	0.667583	2.22176e-07	6.6533	3.69881e-06	5.43194
D5AKF5	D5AKF5_RHOCB		RCAP_rcc00032		Smr protein/MutS2	0.000394633	9	9	9	8	9	6	7	8	5									26.434	26.0415	26.4026	26.2868	24.8076	23.8506	25.1753	24.57	26.434	26.0415	26.4026	26.2868	24.8076	23.8506	25.1753	24.57	26.2993	24.6769	0.00677401	0.0227126	-1.62237	0.000349143	3.457	0.00091244	3.0398
D5AKF6	D5AKF6_RHOCB		RCAP_rcc00033		Esterase/lipase superfamily enzyme	0.000394633	31	31	31	30	31	30	30	30	29									29.4905	29.4197	29.4089	29.4182	29.6056	29.4182	29.2915	29.2662	29.4905	29.4197	29.4089	29.4182	29.6056	29.4182	29.2915	29.2662	29.4347	29.4017	0.00128236	0.00527634	-0.0329486	0.626352	0.203181	0.66811	0.175152
D5AKF7	D5AKF7_RHOCB		hslU		ATP-dependent protease ATPase subunit HslU	0.000394633	45	39	40	40	40	44	44	44	44									30.5801	30.513	30.5396	30.5383	31.1024	31.1471	31.2949	31.2011	30.5801	30.513	30.5396	30.5383	31.1024	31.1471	31.2949	31.2011	30.543	31.1882	0.000908262	0.00265761	0.645207	1.82988e-06	5.73758	1.54224e-05	4.81185
D5AKF8	D5AKF8_RHOCB		hslV		ATP-dependent protease subunit HslV	0.000394633	8	8	8	7	8	7	7	8	8									27.7462	27.7827	27.6391	27.7455	27.7225	27.6198	28.3706	27.7782	27.7462	27.7827	27.6391	27.7455	27.7225	27.6198	28.3706	27.7782	27.7294	27.9045	0.00223693	0.012138	0.175135	0.391288	0.407504	0.439161	0.357376
D5AKF9	D5AKF9_RHOCB		trxA1		Thioredoxin	0.000394633	15	15	13	15	15	12	12	11	12									31.4925	30.3575	30.3365	30.3735	30.1321	30.167	30.1182	30.2222	31.4925	30.3575	30.3365	30.3735	30.1321	30.167	30.1182	30.2222	30.7341	30.1605	0.018556	0.00153574	-0.573595	0.106718	0.971764	0.136601	0.864548
D5AKG0	D5AKG0_RHOCB		RCAP_rcc00037		DNA helicase	0.000394633	55	49	52	51	52	52	53	54	54									28.1381	28.1096	28.2055	28.2253	27.9731	28.007	28.0631	28.0206	28.1381	28.1096	28.2055	28.2253	27.9731	28.007	28.0631	28.0206	28.1704	28.0163	0.00194261	0.00132969	-0.154073	0.00504936	2.29676	0.00898577	2.04644
D5AKG1	D5AKG1_RHOCB		addB		Double-strand break repair protein AddB	0.000394633	57	46	51	47	51	53	54	54	53									27.8986	27.9588	28.0174	28.0546	27.7535	27.7421	27.7947	27.7785	27.8986	27.9588	28.0174	28.0546	27.7535	27.7421	27.7947	27.7785	27.9835	27.7674	0.00244292	0.000857878	-0.216192	0.00106176	2.97397	0.00230005	2.63826
D5AKG2	D5AKG2_RHOCB		RCAP_rcc00039		Nucleotidyltransferase family protein	0.000394633	12	9	10	9	10	12	11	12	12									26.2808	26.4553	26.4686	26.1739	26.5984	26.4643	26.3961	26.5414	26.2808	26.4553	26.4686	26.1739	26.5984	26.4643	26.3961	26.5414	26.3499	26.5021	0.00540544	0.00333687	0.152192	0.0920646	1.03591	0.119547	0.922463
D5AKG3	D5AKG3_RHOCB		RCAP_rcc00040		Aminoglycoside phosphotransferase	0.000394633	31	29	30	30	30	28	28	29	28									28.1417	28.1139	28.1873	28.0586	27.6155	27.5719	27.6671	27.5213	28.1417	28.1139	28.1873	28.0586	27.6155	27.5719	27.6671	27.5213	28.1261	27.595	0.00191314	0.00225201	-0.531174	5.12026e-06	5.29071	3.18188e-05	4.49732
D5AKG4	D5AKG4_RHOCB		RCAP_rcc00041		tRNA threonylcarbamoyladenosine biosynthesis protein TsaE	0.000394633	8	7	7	7	6	7	7	7	8									27.0985	27.0807	27.0231	27.0271	27.0857	27.1385	27.1132	26.9986	27.0985	27.0807	27.0231	27.0271	27.0857	27.1385	27.1132	26.9986	27.0577	27.085	0.00140489	0.00224798	0.0272567	0.532753	0.273474	0.578669	0.23757
D5AKG5	D5AKG5_RHOCB		RCAP_rcc00042		PAS/PAC sensor domain protein	0.000394633	25	24	25	24	25	23	23	23	24									27.5087	27.5727	27.602	27.5954	26.995	27.1788	27.1015	27.089	27.5087	27.5727	27.602	27.5954	26.995	27.1788	27.1015	27.089	27.5702	27.0925	0.00154407	0.00278218	-0.477632	1.35596e-05	4.86775	6.82283e-05	4.16604
D5AKG6	D5AKG6_RHOCB		regB		histidine kinase	0.000394633	17	14	14	13	15	17	16	16	16									27.3388	27.5101	27.5978	27.5524	27.3408	27.2941	27.5381	27.2672	27.3388	27.5101	27.5978	27.5524	27.3408	27.2941	27.5381	27.2672	27.5031	27.364	0.00411383	0.00447811	-0.139013	0.121557	0.915219	0.153137	0.814919
D5AKG8	D5AKG8_RHOCB		regA1		Photosynthetic apparatus regulatory protein RegA-1	0.000394633	24	24	24	23	24	24	23	24	24									31.4039	31.4188	31.4224	31.3622	30.9964	30.9786	30.9936	31.0129	31.4039	31.4188	31.4224	31.3622	30.9964	30.9786	30.9936	31.0129	31.402	30.9954	0.000878865	0.000454544	-0.406581	1.32634e-06	5.87734	1.25514e-05	4.90131
D5AKG9	D5AKG9_RHOCB		hvrA		Trans-acting regulatory protein HvrA	0.000394633	27	25	25	24	24	25	24	27	27									31.6933	31.7218	31.7303	31.6393	31.5467	31.4616	31.4387	31.582	31.6933	31.7218	31.7303	31.6393	31.5467	31.4616	31.4387	31.582	31.6966	31.5085	0.00129525	0.00216226	-0.188156	0.00316823	2.49918	0.00596282	2.22455
D5AKH3	D5AKH3_RHOCB		RCAP_rcc00050		DUF2853 family protein	0.000394633	14	12	13	12	14	13	13	14	13									29.9888	30.0358	29.9814	30.0087	30.0624	29.9607	30.0342	30.1074	29.9888	30.0358	29.9814	30.0087	30.0624	29.9607	30.0342	30.1074	30.0038	30.0422	0.000810527	0.00204924	0.0383235	0.364115	0.438761	0.411403	0.385733
D5AKH4	D5AKH4_RHOCB		RCAP_rcc00051		Enoyl-CoA hydratase/isomerase family protein	0.000394633	22	22	22	22	22	22	22	22	22									29.2021	29.1521	29.2357	29.2069	29.1301	29.1229	29.1679	29.2286	29.2021	29.1521	29.2357	29.2069	29.1301	29.1229	29.1679	29.2286	29.1995	29.163	0.00118888	0.00165835	-0.0365369	0.344362	0.462985	0.392206	0.406486
D5AKH5	D5AKH5_RHOCB		RCAP_rcc00052		DUF2125 domain-containing protein	0.000394633	30	30	29	29	29	28	29	29	28									29.7291	29.6955	29.7675	29.6686	29.9051	29.8566	29.9227	30.0266	29.7291	29.6955	29.7675	29.6686	29.9051	29.8566	29.9227	30.0266	29.7157	29.9291	0.00143873	0.00239154	0.213416	0.0019787	2.70362	0.00393841	2.40468
D5AKH6	D5AKH6_RHOCB		RCAP_rcc00053		Peptidase, U62 family, modulator of DNA gyrase	0.000394633	48	44	48	46	42	43	46	42	45									30.7362	30.7431	30.7504	30.7157	30.2966	30.3231	30.2181	30.346	30.7362	30.7431	30.7504	30.7157	30.2966	30.3231	30.2181	30.346	30.7364	30.2967	0.000486046	0.00183798	-0.439677	4.07327e-06	5.39006	2.75328e-05	4.56015
D5AKH7	D5AKH7_RHOCB		RCAP_rcc00054		Inositol monophosphatase family protein	0.000394633	15	15	15	14	13	13	14	15	15									27.8834	27.9373	27.9091	27.8602	27.1065	27.0483	26.9439	27.0937	27.8834	27.9373	27.9091	27.8602	27.1065	27.0483	26.9439	27.0937	27.8978	27.0495	0.0011911	0.00272818	-0.848289	1.7484e-07	6.75736	3.14363e-06	5.50257
D5AKI3	D5AKI3_RHOCB		parB		Chromosome-partitioning protein ParB	0.000394633	40	38	37	36	37	37	37	37	40									30.2279	30.2162	30.3189	30.2162	30.1217	30.1124	30.1009	30.1423	30.2279	30.2162	30.3189	30.2162	30.1217	30.1124	30.1009	30.1423	30.2455	30.1194	0.00164317	0.0005826	-0.126066	0.00747383	2.12646	0.0126455	1.89806
D5AKI4	D5AKI4_RHOCB		parA		Chromosome-partitioning protein ParA	0.000394633	25	24	24	24	24	25	24	24	24									30.2244	30.3053	30.3543	30.2319	30.3703	30.4201	30.2939	30.4385	30.2244	30.3053	30.3543	30.2319	30.3703	30.4201	30.2939	30.4385	30.28	30.3818	0.00205089	0.00212705	0.101808	0.0681204	1.16672	0.0911313	1.04033
D5AKI6	D5AKI6_RHOCB		mnmG		tRNA uridine 5-carboxymethylaminomethyl modification enzyme MnmG	0.000394633	28	28	24	24	27	27	26	27	26									28.0225	28.0332	28.0724	27.9656	28.127	28.2028	28.3543	28.1169	28.0225	28.0332	28.0724	27.9656	28.127	28.2028	28.3543	28.1169	28.0239	28.2034	0.00157295	0.00388724	0.179485	0.0192747	1.71501	0.029188	1.5348
D5AKI7	D5AKI7_RHOCB		mnmE		tRNA modification GTPase MnmE	0.000394633	32	28	27	28	30	30	29	29	32									28.1729	28.1981	28.2145	28.1363	28.5302	28.5209	28.6585	28.5159	28.1729	28.1981	28.2145	28.1363	28.5302	28.5209	28.6585	28.5159	28.1808	28.5576	0.00120889	0.00239341	0.376848	3.84757e-05	4.41481	0.000155411	3.80852
D5AKI8	D5AKI8_RHOCB		rho		Transcription termination factor Rho	0.000394633	68	63	66	65	65	65	65	66	68									31.1662	31.1284	31.1933	31.11	31.307	31.3415	31.3245	31.3406	31.1662	31.1284	31.1933	31.11	31.307	31.3415	31.3245	31.3406	31.1498	31.3285	0.00120221	0.000519637	0.178635	0.000559655	3.25208	0.00135008	2.86964
D5AKI9	D5AKI9_RHOCB		RCAP_rcc00066		Protoporphyrinogen IX oxidase	0.000394633	6	3	5	5	4	4	5	6	5									23.3048	23.6742	24.0323	23.6048	23.136	23.5082	24.0481	23.626	23.3048	23.6742	24.0323	23.6048	23.136	23.5082	24.0481	23.626	23.6774	23.6164	0.012633	0.0159341	-0.0609885	0.744473	0.128151	0.777631	0.109226
D5AKJ0	D5AKJ0_RHOCB		RCAP_rcc00067		Nucleoside triphosphate pyrophosphatase	0.000394633	12	10	11	12	10	11	11	11	11									27.1164	27.2448	27.2781	27.0522	27.261	27.2753	27.1925	27.2288	27.1164	27.2448	27.2781	27.0522	27.261	27.2753	27.1925	27.2288	27.1758	27.2397	0.00391783	0.00135218	0.0639183	0.278352	0.555405	0.324284	0.489075
D5AKJ1	D5AKJ1_RHOCB		aroE		Shikimate dehydrogenase (NADP(+))	0.000394633	26	24	25	25	25	25	25	25	26									29.2581	29.2454	29.2659	29.2106	29.027	29.1026	29.0046	29.1058	29.2581	29.2454	29.2659	29.2106	29.027	29.1026	29.0046	29.1058	29.2451	29.0607	0.000836215	0.00178478	-0.184413	0.00114757	2.94022	0.00245246	2.6104
D5AKJ2	D5AKJ2_RHOCB		coaE		Dephospho-CoA kinase	0.000394633	7	7	7	6	5	7	7	6	7									24.9571	25.0856	25.0557	24.6709	25.2463	25.2983	25.1658	25.2752	24.9571	25.0856	25.0557	24.6709	25.2463	25.2983	25.1658	25.2752	24.9513	25.2473	0.0075803	0.00228847	0.295954	0.0131778	1.88016	0.0207113	1.68379
D5AKJ3	D5AKJ3_RHOCB		dnaQ		DNA polymerase III subunit epsilon	0.000394633	27	26	25	25	25	24	25	24	25									26.6372	26.516	26.4569	26.5726	26.655	26.5843	26.4096	26.8222	26.6372	26.516	26.4569	26.5726	26.655	26.5843	26.4096	26.8222	26.5472	26.6253	0.00290758	0.00642096	0.0781359	0.442374	0.35421	0.48937	0.310363
D5AKJ4	D5AKJ4_RHOCB		nadA		Quinolinate synthase	0.000394633	11	9	9	9	9	10	10	10	10									27.018	27.0647	27.1265	26.9756	27.1491	27.1716	27.2048	27.3653	27.018	27.0647	27.1265	26.9756	27.1491	27.1716	27.2048	27.3653	27.0473	27.2253	0.00239294	0.00359173	0.17793	0.0189042	1.72344	0.0287076	1.542
D5AKJ5	D5AKJ5_RHOCB		nadB		L-aspartate oxidase	0.000394633	25	25	25	23	25	23	22	25	23									26.891	26.7222	26.8962	26.9124	26.5081	26.2773	26.5232	26.4729	26.891	26.7222	26.8962	26.9124	26.5081	26.2773	26.5232	26.4729	26.8575	26.4487	0.00332475	0.00431119	-0.408785	0.000563718	3.24894	0.00135624	2.86766
D5AKJ6	D5AKJ6_RHOCB		nadC		nicotinate-nucleotide diphosphorylase (carboxylating)	0.000394633	21	19	20	21	19	17	17	19	18									28.3516	28.3607	28.3466	28.3237	27.6926	27.7352	27.8609	27.8147	28.3516	28.3607	28.3466	28.3237	27.6926	27.7352	27.8609	27.8147	28.3457	27.7774	0.000556176	0.0027353	-0.568361	2.3892e-06	5.62175	1.85163e-05	4.73245
D5AKJ7	D5AKJ7_RHOCB		rppH		RNA pyrophosphohydrolase	0.000394633	21	18	20	17	19	20	19	16	19									28.1017	28.1177	28.028	28.003	28.049	28.1308	27.8905	27.9618	28.1017	28.1177	28.028	28.003	28.049	28.1308	27.8905	27.9618	28.0634	28.0109	0.0019856	0.00372785	-0.0525307	0.385648	0.413809	0.433609	0.362902
D5AKJ8	D5AKJ8_RHOCB		ctpA		C-terminal processing peptidase	0.000394633	53	52	52	52	51	51	51	53	52									30.6271	30.5862	30.6432	30.5541	30.5365	30.5457	30.4784	30.5778	30.6271	30.5862	30.6432	30.5541	30.5365	30.5457	30.4784	30.5778	30.603	30.5351	0.00131704	0.00135646	-0.067989	0.0980908	1.00837	0.12664	0.897429
D5AKJ9	D5AKJ9_RHOCB		RCAP_rcc00076		Peptidase, M23B subfamily	0.000394633	21	20	19	20	20	20	19	16	17									27.2006	27.4058	27.367	27.0265	27.177	27.1487	26.9866	27.2176	27.2006	27.4058	27.367	27.0265	27.177	27.1487	26.9866	27.2176	27.2577	27.1351	0.00636914	0.00373303	-0.122584	0.25308	0.596743	0.29741	0.526645
D5AKK0	D5AKK0_RHOCB		gpmI		2,3-bisphosphoglycerate-independent phosphoglycerate mutase	0.000394633	55	51	49	51	51	53	55	53	54									30.8683	30.8403	30.8292	30.7923	31.1189	31.1781	31.0821	31.2027	30.8683	30.8403	30.8292	30.7923	31.1189	31.1781	31.0821	31.2027	30.8328	31.1462	0.00102087	0.00176522	0.313444	5.97423e-05	4.22372	0.000215985	3.66558
D5AKK1	D5AKK1_RHOCB		rlmH		Ribosomal RNA large subunit methyltransferase H	0.000394633	15	13	15	15	15	15	14	13	12									26.4092	26.3471	26.4064	26.4136	25.9004	25.8459	25.7596	25.7938	26.4092	26.3471	26.4064	26.4136	25.9004	25.8459	25.7596	25.7938	26.3943	25.8259	0.00119185	0.00238462	-0.568398	1.42325e-06	5.84672	1.31908e-05	4.87973
D5AKK2	D5AKK2_RHOCB		rsfS		Ribosomal silencing factor RsfS	0.000394633	10	7	6	6	7	7	7	7	9									28.4614	28.4135	28.3961	28.2886	28.3352	28.4033	28.1878	28.4195	28.4614	28.4135	28.3961	28.2886	28.3352	28.4033	28.1878	28.4195	28.3913	28.3393	0.00257086	0.00372813	-0.0519915	0.425282	0.371323	0.472594	0.325512
D5AKK4	D5AKK4_RHOCB		leuC		3-isopropylmalate dehydratase large subunit	0.000394633	43	40	41	41	43	42	40	43	41									31.0369	31.0782	31.146	31.011	30.894	30.9479	30.8419	30.8889	31.0369	31.0782	31.146	31.011	30.894	30.9479	30.8419	30.8889	31.0689	30.8937	0.00189558	0.00140373	-0.17527	0.00355164	2.44957	0.00655183	2.18364
D5AKK5	D5AKK5_RHOCB		leuD		3-isopropylmalate dehydratase small subunit	0.000394633	33	31	30	33	32	32	33	30	33									29.5867	29.5814	29.6186	29.5066	29.5407	29.5755	29.4045	29.5478	29.5867	29.5814	29.6186	29.5066	29.5407	29.5755	29.4045	29.5478	29.5739	29.5186	0.00160311	0.00259391	-0.0552757	0.275681	0.559593	0.321449	0.492888
D5AKK6	D5AKK6_RHOCB		RCAP_rcc00083		Membrane protein, putative	0.000761905	2	2	2	2	2	1	1	1	1									23.0039	23.1068	23.5211	22.7954	19.6267	20.2151	20.652	23.2307	23.0039	23.1068	23.5211	22.7954	19.6267	20.2151	20.652	23.2307	23.1317	21.6884	0.0132017	0.0759432	-1.44335	0.0205333	1.68754	0.0308342	1.51097
D5AKK7	D5AKK7_RHOCB		RCAP_rcc00084		Endonuclease/exonuclease/phosphatase domain-containing protein	0.000394633	5	3	3	4	4	5	3	3	5									21.4457	23.284	22.6718	23.3217	23.5705	23.2925	21.7028	23.7258	21.4457	23.284	22.6718	23.3217	23.5705	23.2925	21.7028	23.7258	22.8497	23.2542	0.0386057	0.0403434	0.404415	0.521467	0.282773	0.568241	0.245468
D5AKK8	D5AKK8_RHOCB		leuB		3-isopropylmalate dehydrogenase	0.000394633	55	52	53	53	53	55	54	54	53									31.677	31.6628	31.6717	31.6244	31.4019	31.4242	31.3636	31.4066	31.677	31.6628	31.6717	31.6244	31.4019	31.4242	31.3636	31.4066	31.6591	31.3992	0.000751017	0.000812244	-0.259914	3.60362e-05	4.44326	0.000147443	3.83138
D5AKK9	D5AKK9_RHOCB		RCAP_rcc00086		EamA domain-containing protein	0.00151688	2	0	1	1	2	1	0	2	1									NA	22.2485	22.3905	22.0003	16.7667	NA	22.0642	21.6471	22.4926	22.2485	22.3905	22.0003	16.7667	23.1017	22.0642	21.6471	22.2945	22.0004	0.00957506	0.134926	-0.29409	0.315395	0.501145	0.36212	0.441147
D5AKL1	D5AKL1_RHOCB		RCAP_rcc00088		Metal/formaldehyde-sensitive transcriptional repressor	0.000394633	5	2	1	3	2	4	4	4	4									22.2059	18.0416	22.1333	21.4898	23.5925	23.7066	23.9158	23.4277	22.2059	18.0416	22.1333	21.4898	23.5925	23.7066	23.9158	23.4277	21.593	23.6716	0.0942914	0.00866609	2.07868	0.0198334	1.7026	0.0298998	1.52433
D5AKL3	D5AKL3_RHOCB		feoA1		Ferrous iron transport protein A-1	0.000394633	3	1	2	1	2	3	3	3	3									21.065	20.9557	20.3749	21.3793	23.0244	23.9499	23.6432	23.602	21.065	20.9557	20.3749	21.3793	23.0244	23.9499	23.6432	23.602	20.9873	23.5918	0.0200343	0.0163968	2.60449	1.67992e-05	4.77471	8.03324e-05	4.09511
D5AKL4	D5AKL4_RHOCB		feoA2		Ferrous iron transport protein A-2	0.000394633	3	3	3	2	3	3	3	3	3									24.4563	24.4663	24.5867	24.3019	24.9023	24.9735	24.9523	25.0687	24.4563	24.4663	24.5867	24.3019	24.9023	24.9735	24.9523	25.0687	24.4563	24.9755	0.0047732	0.00279234	0.519143	8.64717e-05	4.06313	0.000290067	3.5375
D5AKL5	D5AKL5_RHOCB		feoB1		Ferrous iron transport protein B	0.000394633	14	13	13	13	14	14	13	14	13									25.0551	25.3269	25.363	25.3463	25.2813	25.3932	25.3046	25.0935	25.0551	25.3269	25.363	25.3463	25.2813	25.3932	25.3046	25.0935	25.2782	25.2722	0.00577336	0.004986	-0.00598238	0.960315	0.0175863	0.966046	0.0150022
D5AKL6	D5AKL6_RHOCB		RCAP_rcc00093		Transcriptional regulator HTH-type FeoC domain-containing protein	0.000394633	3	2	2	2	3	3	3	3	3									22.2309	21.5363	21.8336	21.6088	21.7387	21.6967	20.7267	21.3959	22.2309	21.5363	21.8336	21.6088	21.7387	21.6967	20.7267	21.3959	21.8287	21.4417	0.0143303	0.0218564	-0.387058	0.150822	0.821535	0.186164	0.730105
D5AKM2	D5AKM2_RHOCB		RCAP_rcc00099		ABC transporter, ATP-binding protein	0.000394633	8	5	6	5	7	8	7	5	8									22.5601	23.2248	23.4584	22.9274	24.0459	23.5077	22.8589	23.7558	22.5601	23.2248	23.4584	22.9274	24.0459	23.5077	22.8589	23.7558	23.0809	23.6045	0.0168482	0.0214838	0.52356	0.128635	0.890641	0.161062	0.793006
D5AKM3	D5AKM3_RHOCB		RCAP_rcc00100		ABC transporter, ATP-binding protein	0.000394633	6	6	5	5	6	6	6	6	6									27.9625	27.9013	27.8325	27.74	27.7746	27.9012	27.751	27.8993	27.9625	27.9013	27.8325	27.74	27.7746	27.9012	27.751	27.8993	27.8614	27.8332	0.00342841	0.00287139	-0.0282377	0.668323	0.175013	0.70685	0.150673
D5AKM6	D5AKM6_RHOCB		RCAP_rcc00103		ABC transporter, periplasmic substrate-binding protein	0.000394633	25	24	23	24	24	25	24	25	25									28.5866	28.5313	28.5879	28.4823	29.7489	29.6868	29.7101	29.8743	28.5866	28.5313	28.5879	28.4823	29.7489	29.6868	29.7101	29.8743	28.5477	29.7569	0.00177212	0.00280774	1.20921	3.78562e-08	7.42186	1.39861e-06	5.8543
D5AKN1	D5AKN1_RHOCB		fhuD1		Ferrichrome ABC transporter, periplasmic ferrichrome-binding protein FhuD-1	0.000761905	2	2	2	2	1	2	2	2	2									21.4096	20.6925	22.1528	20.7372	22.3272	21.6464	21.7528	22.1444	21.4096	20.6925	22.1528	20.7372	22.3272	21.6464	21.7528	22.1444	21.3766	21.9946	0.0323139	0.0146314	0.617939	0.0746684	1.12686	0.098716	1.00561
D5AKN2	D5AKN2_RHOCB		RCAP_rcc00109		DUF2218 domain-containing protein	0.000394633	5	4	5	5	4	3	2	3	4									24.1599	24.2792	24.0959	23.7238	21.5294	20.5613	21.2125	21.7241	24.1599	24.2792	24.0959	23.7238	21.5294	20.5613	21.2125	21.7241	24.079	21.3195	0.00995795	0.0239631	-2.7595	9.36048e-06	5.0287	5.13114e-05	4.28979
D5AKN6	D5AKN6_RHOCB		rnd1		Ribonuclease D-1	0.000394633	15	13	14	13	13	13	14	14	14									27.8734	27.8221	27.9213	27.8955	28.406	28.4493	28.3654	28.5519	27.8734	27.8221	27.9213	27.8955	28.406	28.4493	28.3654	28.5519	27.8785	28.4448	0.00151082	0.00281938	0.566297	5.4398e-06	5.26442	3.34958e-05	4.47501
D5AKN7	D5AKN7_RHOCB		kdsD		Arabinose 5-phosphate isomerase	0.000394633	24	23	24	23	24	22	22	24	23									28.7349	28.7439	28.7498	28.766	28.5892	28.5789	28.648	28.6526	28.7349	28.7439	28.7498	28.766	28.5892	28.5789	28.648	28.6526	28.7487	28.6175	0.000455553	0.00134645	-0.131161	0.00329544	2.48209	0.00617449	2.2094
D5AKN8	D5AKN8_RHOCB		RCAP_rcc00115		LPS export ABC transporter periplasmic protein LptC	0.000394633	13	13	13	13	13	13	13	13	12									26.9165	26.7646	26.8038	26.9637	26.763	26.7619	26.7614	26.7026	26.9165	26.7646	26.8038	26.9637	26.763	26.7619	26.7614	26.7026	26.8644	26.7475	0.00347711	0.00111334	-0.116956	0.056987	1.24422	0.0775841	1.11023
D5AKN9	D5AKN9_RHOCB		RCAP_rcc00116		OstA family protein	0.000394633	6	6	6	6	6	6	6	6	6									27.498	27.5279	27.4836	27.3877	27.4267	27.565	27.3066	27.521	27.498	27.5279	27.4836	27.3877	27.4267	27.565	27.3066	27.521	27.4753	27.4582	0.00220599	0.00416734	-0.017064	0.768455	0.114382	0.796206	0.0989748
D5AKP0	D5AKP0_RHOCB		RCAP_rcc00117		ABC transporter, ATP-binding protein	0.000394633	28	23	25	26	26	25	28	26	26									28.4347	28.4545	28.4411	28.4176	28.1151	28.1808	28.2845	28.2402	28.4347	28.4545	28.4411	28.4176	28.1151	28.1808	28.2845	28.2402	28.437	28.2066	0.000538296	0.00260735	-0.230473	0.000786513	3.10429	0.00177955	2.74969
D5AKP1	D5AKP1_RHOCB		hpf		Ribosome hibernation promoting factor	0.000394633	37	34	33	32	34	35	32	33	33									32.8789	32.7895	32.6831	32.832	32.4418	32.4229	32.5062	32.41	32.8789	32.7895	32.6831	32.832	32.4418	32.4229	32.5062	32.41	32.7977	32.4457	0.00254811	0.00131544	-0.351987	0.000159833	3.79633	0.000481743	3.31718
D5AKP2	D5AKP2_RHOCB		ptsN		Nitrogen regulatory protein	0.000394633	15	12	13	13	13	13	13	13	13									28.3398	28.2927	28.3393	28.2542	28.6546	28.702	28.4739	28.6791	28.3398	28.2927	28.3393	28.2542	28.6546	28.702	28.4739	28.6791	28.3069	28.6301	0.00145794	0.00363784	0.323178	0.000665265	3.17701	0.00155478	2.80833
D5AKP3	D5AKP3_RHOCB		RCAP_rcc00120		Nodulation protein NodH	0.000394633	18	16	17	16	16	15	15	16	16									27.5013	27.6657	27.7007	27.564	26.7601	26.7314	26.8017	26.6034	27.5013	27.6657	27.7007	27.564	26.7601	26.7314	26.8017	26.6034	27.6101	26.726	0.00332354	0.0031996	-0.884097	1.46799e-06	5.83328	1.32773e-05	4.87689
D5AKP4	D5AKP4_RHOCB		RCAP_rcc00121		Glycosyl transferase, family 14	0.000394633	18	14	15	18	14	12	13	12	11									25.6945	25.8293	25.869	25.9039	24.8435	24.9756	24.8081	24.4828	25.6945	25.8293	25.869	25.9039	24.8435	24.9756	24.8081	24.4828	25.8264	24.7885	0.00354994	0.0084475	-1.03782	1.94892e-05	4.71021	9.0469e-05	4.0435
D5AKP5	D5AKP5_RHOCB		RCAP_rcc00122		Glycosyl transferase family 2	0.000394633	15	15	15	14	14	11	12	12	11									25.3614	25.1661	25.3117	25.422	24.7056	24.5916	24.5123	23.6974	25.3614	25.1661	25.3117	25.422	24.7056	24.5916	24.5123	23.6974	25.3183	24.4263	0.00431503	0.0188621	-0.892098	0.00314952	2.50176	0.00593175	2.22682
D5AKP6	D5AKP6_RHOCB		RCAP_rcc00123		Glycosyl transferase family 2	0.000761905	2	2	2	2	2	2	2	2	2									19.5546	19.829	20.2275	19.1999	19.6222	19.6871	19.97	21.0114	19.5546	19.829	20.2275	19.1999	19.6222	19.6871	19.97	21.0114	19.7518	20.1922	0.0220475	0.0320716	0.440362	0.33003	0.481446	0.377317	0.423293
D5AKP7	D5AKP7_RHOCB		galE		UDP-glucose 4-epimerase	0.000394633	4	4	4	3	4	2	3	1	3									22.8358	22.9077	21.8131	22.4656	20.5962	21.3984	19.8698	21.7923	22.8358	22.9077	21.8131	22.4656	20.5962	21.3984	19.8698	21.7923	22.5657	21.0917	0.0222448	0.0409209	-1.47395	0.00918432	2.03695	0.0150945	1.82118
D5AKP8	D5AKP8_RHOCB		galU		UTP--glucose-1-phosphate uridylyltransferase	0.000394633	39	38	38	38	38	38	37	39	39									31.298	31.2377	31.2436	31.2373	31.1637	31.0098	31.1129	31.0242	31.298	31.2377	31.2436	31.2373	31.1637	31.0098	31.1129	31.0242	31.2544	31.0791	0.000940222	0.00235813	-0.175299	0.00444046	2.35257	0.007968	2.09865
D5AKP9	D5AKP9_RHOCB		kdsB		3-deoxy-manno-octulosonate cytidylyltransferase	0.000394633	16	14	15	14	14	16	15	15	15									29.3305	29.275	29.3311	29.2718	29.2081	29.3001	29.1667	29.2454	29.3305	29.275	29.3311	29.2718	29.2081	29.3001	29.1667	29.2454	29.3024	29.2309	0.0011321	0.00193962	-0.0714514	0.102585	0.988918	0.132032	0.879321
D5AKQ0	D5AKQ0_RHOCB		cysQ		3'(2'),5'-bisphosphate nucleotidase CysQ	0.000394633	33	29	30	30	30	29	30	31	30									30.8469	30.718	30.7294	30.7594	30.8633	30.9536	30.8833	30.9976	30.8469	30.718	30.7294	30.7594	30.8633	30.9536	30.8833	30.9976	30.7643	30.9255	0.00189587	0.00201477	0.161148	0.00929003	2.03198	0.0152497	1.81674
D5AKQ2	D5AKQ2_RHOCB		RCAP_rcc00129		Transcriptional regulator, LacI family	0.000394633	28	24	24	23	24	27	26	27	28									29.328	29.2634	29.0843	29.2168	29.4891	29.5587	29.5275	29.5431	29.328	29.2634	29.0843	29.2168	29.4891	29.5587	29.5275	29.5431	29.2259	29.5298	0.00353116	0.00101121	0.303956	0.000715579	3.14534	0.00165233	2.7819
D5AKQ3	D5AKQ3_RHOCB		RCAP_rcc00130		UPF0313 protein RCAP_rcc00130	0.000394633	28	17	26	25	22	28	24	26	23									26.4194	26.6306	26.6648	26.5781	26.5162	26.6859	26.937	26.371	26.4194	26.6306	26.6648	26.5781	26.5162	26.6859	26.937	26.371	26.5763	26.6431	0.00408632	0.00913175	0.0668327	0.673384	0.171737	0.710531	0.148417
D5AKQ4	D5AKQ4_RHOCB		RCAP_rcc00131		tRNA/rRNA cytosine-C5-methylase	0.000394633	29	20	24	22	24	29	27	27	26									26.6977	26.674	26.6851	26.7868	26.6502	26.729	26.9922	26.7964	26.6977	26.674	26.6851	26.7868	26.6502	26.729	26.9922	26.7964	26.7116	26.7976	0.00192931	0.00546033	0.0860034	0.312533	0.505104	0.35914	0.444737
D5AKQ5	D5AKQ5_RHOCB		RCAP_rcc00132		Integral membrane protein	0.000394633	3	3	2	3	2	3	3	2	2									22.0845	21.8954	21.7214	21.5717	20.4369	21.0418	21.1818	20.5971	22.0845	21.8954	21.7214	21.5717	20.4369	21.0418	21.1818	20.5971	21.831	20.8468	0.0101454	0.0170163	-0.984267	0.00107862	2.96713	0.0023291	2.63281
D5AKQ6	D5AKQ6_RHOCB		RCAP_rcc00133		DUF2076 domain-containing protein	0.000394633	19	17	16	16	17	19	18	19	19									31.9081	31.7201	31.6443	31.674	32.7436	32.7605	32.662	32.8458	31.9081	31.7201	31.6443	31.674	32.7436	32.7605	32.662	32.8458	31.7403	32.7544	0.00373308	0.00230094	1.0141	1.08786e-06	5.96343	1.07216e-05	4.96974
D5AKQ7	D5AKQ7_RHOCB		RCAP_rcc00134		Uncharacterized protein	0.000394633	3	1	0	2	3	3	3	3	3									20.469	NA	20.3028	21.4962	22.2146	22.551	22.5706	22.3762	20.469	21.7201	20.3028	21.4962	22.2146	22.551	22.5706	22.3762	21.1265	22.4352	0.0340423	0.00744714	1.3087	0.00341186	2.46701	0.00635044	2.1972
D5AKQ8	D5AKQ8_RHOCB		lolD1		Lipoprotein-releasing system ATP-binding protein LolD-1	0.000394633	11	8	7	5	8	10	11	11	11									24.8632	24.4714	24.6091	24.9182	26.164	26.2843	26.2641	26.4202	24.8632	24.4714	24.6091	24.9182	26.164	26.2843	26.2641	26.4202	24.727	26.286	0.00854529	0.0040111	1.55905	1.47607e-06	5.83089	1.32773e-05	4.87689
D5AKQ9	D5AKQ9_RHOCB		phoA		Alkaline phosphatase	0.000394633	49	39	37	36	40	46	44	46	47									30.505	30.4384	30.3938	30.4176	31.9129	31.9165	31.6753	32.0167	30.505	30.4384	30.3938	30.4176	31.9129	31.9165	31.6753	32.0167	30.4393	31.8857	0.00157022	0.00454573	1.44637	1.53821e-07	6.81298	2.9036e-06	5.53706
D5AKR0	D5AKR0_RHOCB		RCAP_rcc00137		DUF3299 domain-containing protein	0.000394633	5	2	1	1	3	5	5	3	5									19.6332	19.2684	19.0681	22.477	23.724	23.8213	22.2066	23.7078	19.6332	19.2684	19.0681	22.477	23.724	23.8213	22.2066	23.7078	20.901	23.4929	0.0792649	0.0331205	2.59194	0.00464141	2.33335	0.00829549	2.08116
D5AKR1	D5AKR1_RHOCB		dnaE2		Error-prone DNA polymerase	0.000761905	3	2	2	2	3	1	2	2	2									21.3888	20.9834	21.0484	23.1508	18.9818	23.6637	24.0257	23.8631	21.3888	20.9834	21.0484	23.1508	18.9818	23.6637	24.0257	23.8631	21.9584	23.4596	0.0471715	0.10776	1.50116	0.436685	0.359832	0.483671	0.31545
D5AKR3	D5AKR3_RHOCB		RCAP_rcc00140		Lipoprotein, putative	0.000394633	3	3	3	3	3	3	3	3	3									22.3789	22.1049	21.6901	21.8839	22.8438	22.3124	22.5881	22.7824	22.3789	22.1049	21.6901	21.8839	22.8438	22.3124	22.5881	22.7824	22.0374	22.6461	0.0134552	0.0105663	0.608671	0.0091058	2.04068	0.0149929	1.82411
D5AKR4	D5AKR4_RHOCB		hbdA		3-hydroxybutyryl-CoA dehydrogenase	0.000394633	14	10	10	10	10	12	12	12	12									28.3287	28.2967	28.3051	28.2598	28.0646	28.0747	28.0525	28.0852	28.3287	28.2967	28.3051	28.2598	28.0646	28.0747	28.0525	28.0852	28.2978	28.0693	0.00101043	0.000498025	-0.228471	7.20702e-05	4.14224	0.000249294	3.60329
D5AKR7	D5AKR7_RHOCB		RCAP_rcc02177		DUF1638 domain-containing protein	0.000394633	8	6	6	5	7	8	6	7	8									24.2006	23.9947	23.8308	24.2298	24.5293	23.9957	24.2207	24.581	24.2006	23.9947	23.8308	24.2298	24.5293	23.9957	24.2207	24.581	24.073	24.3509	0.00778742	0.0112906	0.277912	0.122832	0.910687	0.15437	0.811436
D5AKR8	D5AKR8_RHOCB		RCAP_rcc02178		Bestrophin	0.000394633	14	10	13	11	13	12	12	12	9									25.1464	25.217	25.4947	25.251	24.9397	25.1282	25.4268	24.9335	25.1464	25.217	25.4947	25.251	24.9397	25.1282	25.4268	24.9335	25.2834	25.1214	0.00598705	0.00922181	-0.161959	0.224622	0.648548	0.266639	0.574076
D5AKS1	D5AKS1_RHOCB		RCAP_rcc02181		Transcriptional regulator, GntR family	0.000394633	18	14	14	17	14	18	18	18	17									27.1965	27.1447	27.2467	27.068	27.7587	27.8037	27.6526	27.8287	27.1965	27.1447	27.2467	27.068	27.7587	27.8037	27.6526	27.8287	27.1655	27.7625	0.00281023	0.00280149	0.596982	1.00067e-05	4.99971	5.34417e-05	4.27212
D5AKS2	D5AKS2_RHOCB		RCAP_rcc02182		Aminotransferase, class III	0.000394633	41	40	38	40	40	41	40	41	40									30.1909	30.2011	30.2447	30.1722	30.6868	30.7687	30.4889	30.6075	30.1909	30.2011	30.2447	30.1722	30.6868	30.7687	30.4889	30.6075	30.2025	30.6416	0.0010181	0.00389018	0.439144	0.000159867	3.79624	0.000481743	3.31718
D5AKS3	D5AKS3_RHOCB		potG2		Spermidine/putrescine import ATP-binding protein PotA	0.000394633	29	21	23	21	22	28	27	28	29									28.0991	28.0608	28.0168	28.1119	29.0255	29.0821	28.8205	28.959	28.0991	28.0608	28.0168	28.1119	29.0255	29.0821	28.8205	28.959	28.0726	28.975	0.00152467	0.00388975	0.902421	1.02493e-06	5.9893	1.04311e-05	4.98167
D5AKS4	D5AKS4_RHOCB		potH2		Polyamine ABC transporter, permease protein PotH-2	0.000394633	3	3	2	2	2	2	3	3	3									22.2909	21.8748	21.1215	22.1616	23.2314	23.1451	23.5506	23.3899	22.2909	21.8748	21.1215	22.1616	23.2314	23.1451	23.5506	23.3899	21.927	23.3377	0.0239464	0.00767436	1.41063	0.000586297	3.23188	0.00140057	2.8537
D5AKS5	D5AKS5_RHOCB		potI3		Polyamine ABC transporter, permease protein PotI-3	0.000761905	2	2	1	1	2	1	1	2	1									21.8476	22.2011	21.6967	22.6161	22.5901	22.701	23.1336	22.7092	21.8476	22.2011	21.6967	22.6161	22.5901	22.701	23.1336	22.7092	22.135	22.7991	0.0185281	0.0105173	0.66404	0.014578	1.8363	0.0226741	1.64447
D5AKS6	D5AKS6_RHOCB		potF		Putrescine-binding periplasmic protein	0.000394633	42	34	35	33	34	42	42	42	42									30.1522	30.0233	29.9303	30.0265	31.7323	31.7896	31.4844	31.7667	30.1522	30.0233	29.9303	30.0265	31.7323	31.7896	31.4844	31.7667	30.0352	31.6983	0.00303342	0.00445533	1.66304	1.04355e-07	6.98148	2.46883e-06	5.60751
D5AKS7	D5AKS7_RHOCB		RCAP_rcc02187		Amidohydrolase family protein	0.000394633	32	23	25	27	25	31	31	30	31									27.2625	27.2104	27.3102	27.2124	28.7272	28.7638	28.579	28.7172	27.2625	27.2104	27.3102	27.2124	28.7272	28.7638	28.579	28.7172	27.2495	28.6985	0.0017424	0.00282451	1.44904	8.33713e-09	8.07898	4.68443e-07	6.32934
D5AKS8	D5AKS8_RHOCB		RCAP_rcc02188		Diguanylate cyclase/phosphodiesterase with PAS/PAC sensor	0.000394633	32	24	30	30	27	28	28	30	28									26.8945	26.8293	27.0388	27.0486	26.8227	27.0688	27.3912	26.9519	26.8945	26.8293	27.0388	27.0486	26.8227	27.0688	27.3912	26.9519	26.9558	27.0745	0.00402013	0.00899592	0.118636	0.419457	0.377312	0.466891	0.330785
D5AKT0	D5AKT0_RHOCB		zntA2		Heavy metal translocating P-type ATPase-2	0.000394633	16	13	15	15	13	15	15	15	16									27.5422	27.1202	26.9289	25.5769	26.8852	26.9026	27.6529	28.234	27.5422	27.1202	26.9289	25.5769	26.8852	26.9026	27.6529	28.234	26.9515	27.5318	0.0317122	0.023735	0.580238	0.238357	0.622772	0.281581	0.550397
D5AKT1	D5AKT1_RHOCB		RCAP_rcc02191		Transcriptional regulator, MerR family	0.000394633	6	5	5	5	5	5	5	6	5									24.7785	24.8302	24.5758	24.6495	24.1545	23.9972	23.9954	24.3752	24.7785	24.8302	24.5758	24.6495	24.1545	23.9972	23.9954	24.3752	24.712	24.1391	0.00471937	0.00743088	-0.572921	0.000611107	3.21388	0.00145084	2.83838
D5AKT2	D5AKT2_RHOCB		RCAP_rcc02192		Major facilitator superfamily MFS_1	0.00856292	1	0	1	1	1	1	1	1	1									NA	18.4455	19.9389	19.6344	20.5385	20.3718	19.7576	20.5921	22.4062	18.4455	19.9389	19.6344	20.5385	20.3718	19.7576	20.5921	20.8828	20.3503	0.0827191	0.0188659	-0.532524	0.795705	0.0992478	0.821285	0.0855062
D5AKT3	D5AKT3_RHOCB		RCAP_rcc02193		DNA-3-methyladenine glycosylase II	0.000394633	14	14	14	14	14	14	13	13	14									26.9665	26.9443	26.9016	26.9744	26.4064	26.0762	26.3276	26.4649	26.9665	26.9443	26.9016	26.9744	26.4064	26.0762	26.3276	26.4649	26.947	26.3262	0.00121114	0.00650561	-0.620795	0.000109092	3.96221	0.000347779	3.4587
D5AKT4	D5AKT4_RHOCB		RCAP_rcc02194		Phospholipase/carboxylesterase family protein	0.000394633	10	9	9	9	9	9	10	10	9									27.9832	28.0151	28.095	28.0267	28.6263	28.6434	28.6274	28.7231	27.9832	28.0151	28.095	28.0267	28.6263	28.6434	28.6274	28.7231	28.0306	28.6556	0.00167854	0.001607	0.625041	5.94303e-07	6.22599	7.1876e-06	5.14342
D5AKT6	D5AKT6_RHOCB		RCAP_rcc02196		Methyltransferase, FkbM family	0.000394633	16	13	15	12	16	11	10	11	9									24.5023	24.722	24.508	24.7875	24.1615	23.7055	23.9581	23.8147	24.5023	24.722	24.508	24.7875	24.1615	23.7055	23.9581	23.8147	24.6356	23.9202	0.00595206	0.00824087	-0.715374	0.000353738	3.45132	0.000923554	3.03454
D5AKT9	D5AKT9_RHOCB		pflA1		[pyruvate formate-lyase]-activating enzyme-1	0.000394633	5	2	3	3	3	5	4	4	4									20.8088	21.2967	21.3508	21.6684	22.456	22.0852	21.9072	21.9703	20.8088	21.2967	21.3508	21.6684	22.456	22.0852	21.9072	21.9703	21.3129	22.121	0.0166852	0.0111077	0.808095	0.00393728	2.4048	0.00716522	2.14477
D5AKU8	D5AKU8_RHOCB		pduB		Propanediol utilization protein PduB	0.000761905	2	2	1	2	2	2	2	2	2									19.1942	18.5029	19.1759	21.1516	20.9173	20.9055	18.9452	20.9118	19.1942	18.5029	19.1759	21.1516	20.9173	20.9055	18.9452	20.9118	19.8925	20.6146	0.058606	0.0481498	0.722126	0.223606	0.650517	0.265551	0.575853
D5AKU9	D5AKU9_RHOCB		pduA2		Propanediol utilization protein PduA-2	0.000394633	11	7	10	9	8	8	8	7	8									23.8936	23.4415	23.9909	23.4477	23.2523	23.2665	23.4169	23.3471	23.8936	23.4415	23.9909	23.4477	23.2523	23.2665	23.4169	23.3471	23.7153	23.3222	0.0122431	0.00328238	-0.393041	0.0302178	1.51974	0.0438394	1.35814
D5AKV1	D5AKV1_RHOCB		pflD		Formate C-acetyltransferase	0.000394633	6	4	4	4	4	5	5	4	5									22.9748	23.1516	22.855	23.1059	22.2201	22.6072	22.8151	22.0609	22.9748	23.1516	22.855	23.1059	22.2201	22.6072	22.8151	22.0609	23.0265	22.457	0.0058256	0.0154441	-0.569481	0.00959234	2.01808	0.0156601	1.8052
D5AKV5	D5AKV5_RHOCB		RCAP_rcc02215		Sulfotransferase family protein	0.000394633	17	12	15	15	15	14	15	15	14									27.4421	27.4796	27.2591	27.3937	27.2421	27.3383	27.2904	27.2798	27.4421	27.4796	27.2591	27.3937	27.2421	27.3383	27.2904	27.2798	27.396	27.2881	0.00351656	0.00145188	-0.107954	0.0856434	1.06731	0.112018	0.950714
D5AKV6	D5AKV6_RHOCB		RCAP_rcc02216		Sulfotransferase family protein	0.000394633	8	8	7	6	7	7	8	7	7									24.9675	24.7484	24.6977	24.7349	25.0673	25.1109	25.1976	25.1205	24.9675	24.7484	24.6977	24.7349	25.0673	25.1109	25.1976	25.1205	24.7911	25.1248	0.00492868	0.00215842	0.333755	0.00120118	2.92039	0.00255891	2.59194
D5AKV7	D5AKV7_RHOCB		RCAP_rcc02217		Glycosyl transferase, group 1	0.000394633	11	9	10	10	8	10	11	11	11									26.1143	26.1806	26.131	25.9936	26.2604	26.1764	26.2721	26.3178	26.1143	26.1806	26.131	25.9936	26.2604	26.1764	26.2721	26.3178	26.1065	26.2576	0.00303989	0.00224677	0.151074	0.0200901	1.69702	0.0302361	1.51947
D5AKV8	D5AKV8_RHOCB		modB2		Molybdenum transport system permease	0.000394633	2	1	2	2	2	2	2	2	2									19.7429	20.2919	20.4214	20.0673	21.231	21.0465	20.9756	20.7465	19.7429	20.2919	20.4214	20.0673	21.231	21.0465	20.9756	20.7465	20.1531	21.0102	0.0147619	0.009539	0.857103	0.001041	2.98255	0.00226417	2.64509
D5AKV9	D5AKV9_RHOCB		modA2		Molybdate ABC transporter, periplasmic molybdate-binding protein ModA-2	0.000394633	19	13	15	14	15	18	19	17	19									30.4659	30.4631	30.4033	30.3349	31.8023	31.9138	31.7068	31.8751	30.4659	30.4631	30.4033	30.3349	31.8023	31.9138	31.7068	31.8751	30.4178	31.8267	0.00203024	0.00286129	1.40886	2.48214e-08	7.60517	1.04599e-06	5.98047
D5AKW0	D5AKW0_RHOCB		modC2		Molybdate ABC transporter, ATP-binding protein ModC-2	0.000394633	8	8	6	6	6	7	7	7	7									24.7244	24.4845	24.7064	24.1168	24.6605	24.7838	24.4701	24.6913	24.7244	24.4845	24.7064	24.1168	24.6605	24.7838	24.4701	24.6913	24.5279	24.6559	0.0115367	0.00534374	0.127946	0.351507	0.454067	0.399237	0.398769
D5AKW1	D5AKW1_RHOCB		guaA2		GMP synthase-2 (Glutamine-hydrolyzing)	0.000394633	19	14	16	17	15	19	18	19	18									28.7761	28.6448	28.7792	28.8009	30.2975	30.2847	30.2045	30.2949	28.7761	28.6448	28.7792	28.8009	30.2975	30.2847	30.2045	30.2949	28.7515	30.2709	0.00247557	0.00146294	1.51934	3.221e-09	8.49201	2.63244e-07	6.57964
D5AKW2	D5AKW2_RHOCB		ntaA		Nitrilotriacetate monooxygenase, component A	0.00881057	1	1	1	1	1	1	1	1	1									18.6154	19.3298	19.2361	19.1001	17.1536	19.7654	19.7767	20.1764	18.6154	19.3298	19.2361	19.1001	17.1536	19.7654	19.7767	20.1764	19.0951	19.5732	0.0166567	0.0723013	0.478107	0.826331	0.0828461	0.850292	0.0704321
D5AKX8	XSC_RHOCB		xsc		Sulfoacetaldehyde acetyltransferase	0.000394633	19	8	11	14	6	19	18	19	19									24.3157	24.2822	24.7141	24.0582	26.6243	26.7137	27.0274	26.7464	24.3157	24.2822	24.7141	24.0582	26.6243	26.7137	27.0274	26.7464	24.3624	26.786	0.0112072	0.00650132	2.42362	5.63944e-07	6.24876	6.89586e-06	5.16141
D5AKX9	TAUR_RHOCB		tauR		HTH-type transcriptional regulator TauR	0.000394633	11	10	9	10	11	10	10	11	9									24.9123	25.1848	25.3391	25.2286	24.9906	24.8299	25.1579	24.9457	24.9123	25.1848	25.3391	25.2286	24.9906	24.8299	25.1579	24.9457	25.1745	24.9859	0.00720358	0.00544375	-0.188686	0.12255	0.911687	0.154141	0.812083
D5AKY0	TPA_RHOCB		tpa		Taurine--pyruvate aminotransferase	0.000394633	37	13	13	12	13	37	37	37	36									24.9983	24.8313	24.8485	25.0061	29.1107	29.045	29.1048	29.1782	24.9983	24.8313	24.8485	25.0061	29.1107	29.045	29.1048	29.1782	24.9233	29.1104	0.003773	0.00187187	4.18709	8.86775e-12	11.0522	5.97908e-09	8.22337
D5AKY5	D5AKY5_RHOCB		RCAP_rcc02245		Major membrane protein I	0.000394633	4	4	4	4	4	4	4	4	4									23.3695	23.004	22.5339	23.2721	22.4945	22.3143	22.819	22.1862	23.3695	23.004	22.5339	23.2721	22.4945	22.3143	22.819	22.1862	23.0794	22.4736	0.0162329	0.0122268	-0.60579	0.0262994	1.58005	0.0387381	1.41186
D5AKY8	D5AKY8_RHOCB		RCAP_rcc02248		Oxidoreductase, aldo/keto reductase family	0.000394633	19	15	16	15	16	17	18	17	17									28.8044	28.776	28.567	28.7909	28.7329	28.8775	28.87	28.7499	28.8044	28.776	28.567	28.7909	28.7329	28.8775	28.87	28.7499	28.7378	28.8091	0.00390849	0.00266438	0.0713486	0.307507	0.512145	0.353666	0.451407
D5AKY9	D5AKY9_RHOCB		RCAP_rcc02249		Transcriptional regulator, AraC family	0.000394633	7	6	4	4	7	3	2	3	2									24.0931	23.3961	23.2442	23.665	21.6824	20.2233	20.8643	20.6893	24.0931	23.3961	23.2442	23.665	21.6824	20.2233	20.8643	20.6893	23.6367	20.9653	0.0157702	0.0291644	-2.67141	5.48698e-05	4.26067	0.000202718	3.69311
D5AKZ0	D5AKZ0_RHOCB		RCAP_rcc02250		Impact N-terminal domain-containing protein	0.000394633	3	3	2	2	3	1	1	2	2									21.3639	20.6606	20.6013	21.0702	20.0006	19.5715	20.3197	20.1969	21.3639	20.6606	20.6013	21.0702	20.0006	19.5715	20.3197	20.1969	20.9582	20.0488	0.0171948	0.0163779	-0.909331	0.0045567	2.34135	0.0081603	2.08829
D5AKZ3	D5AKZ3_RHOCB		kdpB		Potassium-transporting ATPase ATP-binding subunit	0.000761905	2	0	1	1	1	2	1	2	1									NA	26.5409	25.0788	25.8834	25.5387	25.7694	25.8833	21.6432	21.83	26.5409	25.0788	25.8834	25.5387	25.7694	25.8833	21.6432	25.566	25.3503	0.0841429	0.0829134	-0.21571	0.927971	0.0324656	0.939114	0.0272819
D5AKZ5	D5AKZ5_RHOCB		kdpD		histidine kinase	0.000394633	20	15	12	15	15	18	15	17	15									24.1975	24.1809	24.5399	24.741	24.6432	24.8713	24.6133	25.0774	24.1975	24.1809	24.5399	24.741	24.6432	24.8713	24.6133	25.0774	24.4344	24.8137	0.011193	0.00875561	0.379299	0.0459776	1.33745	0.0640535	1.19346
D5AKZ6	D5AKZ6_RHOCB		kdpE		KDP operon transcriptional regulatory protein KdpE	0.000394633	12	10	11	12	10	11	11	11	9									25.1323	25.0593	25.075	25.0312	24.7602	24.7305	24.9138	24.7131	25.1323	25.0593	25.075	25.0312	24.7602	24.7305	24.9138	24.7131	25.0749	24.7816	0.00169971	0.00370021	-0.293296	0.000673677	3.17155	0.00157036	2.804
D5AKZ7	D5AKZ7_RHOCB		RCAP_rcc02257		Aminotransferase, DegT/DnrJ/EryC1/StrS family	0.000394633	8	8	7	7	6	6	7	7	6									24.0427	24.3216	24.219	24.2747	24.1004	24.1306	24.1573	23.7402	24.0427	24.3216	24.219	24.2747	24.1004	24.1306	24.1573	23.7402	24.2183	24.0417	0.00503644	0.00815514	-0.17665	0.133137	0.875702	0.166236	0.779275
D5AKZ8	D5AKZ8_RHOCB		RCAP_rcc02258		Transferase hexapeptide repeat domain protein	0.000394633	5	5	4	5	5	5	5	5	5									27.3788	27.2445	27.4908	27.3963	27.4462	27.6355	27.636	27.7287	27.3788	27.2445	27.4908	27.3963	27.4462	27.6355	27.636	27.7287	27.3802	27.6152	0.00370579	0.00429601	0.234962	0.0162049	1.79035	0.0249313	1.60325
D5AKZ9	D5AKZ9_RHOCB		RCAP_rcc02259		WbqC-like protein family	0.000394633	8	7	7	8	7	7	7	6	7									24.9129	24.8492	24.9326	24.8295	24.5507	24.1064	24.0221	24.3506	24.9129	24.8492	24.9326	24.8295	24.5507	24.1064	24.0221	24.3506	24.8817	24.2726	0.00198832	0.00989571	-0.609121	0.000841307	3.07505	0.00189084	2.72335
D5AL00	D5AL00_RHOCB		RCAP_rcc02260		Methyltransferase, type 11 family	0.000394633	8	8	6	8	8	8	8	8	7									25.7809	25.3131	25.4917	25.4257	25.5421	25.5787	25.4208	25.5094	25.7809	25.3131	25.4917	25.4257	25.5421	25.5787	25.4208	25.5094	25.5135	25.5139	0.00782233	0.0026473	0.000450999	0.923046	0.0347769	0.935182	0.029104
D5AL01	D5AL01_RHOCB		RCAP_rcc02261		Sulfotransferase family protein	0.000394633	9	8	7	8	9	7	7	6	6									24.8821	23.7319	24.8097	24.9348	23.5392	25.3216	25.1787	23.4808	24.8821	23.7319	24.8097	24.9348	23.5392	25.3216	25.1787	23.4808	24.664	24.6293	0.0233471	0.0412895	-0.0346626	0.70286	0.153131	0.739031	0.131338
D5AL02	D5AL02_RHOCB		RCAP_rcc02262		Sulfotransferase family protein	0.000394633	9	7	9	9	9	7	6	8	6									25.1711	24.7457	24.8558	24.9954	24.2863	23.5749	24.4041	23.8461	25.1711	24.7457	24.8558	24.9954	24.2863	23.5749	24.4041	23.8461	24.9508	24.0657	0.00736644	0.016057	-0.885143	0.00210432	2.67689	0.00415776	2.38114
D5AL03	D5AL03_RHOCB		RCAP_rcc02263		Glycosyl transferase family 2	0.000394633	6	4	4	4	4	5	6	4	6									22.2763	22.3639	22.2722	21.9596	21.4812	21.6165	21.1254	21.9606	22.2763	22.3639	22.2722	21.9596	21.4812	21.6165	21.1254	21.9606	22.2259	21.5768	0.00798292	0.0160329	-0.649143	0.00658009	2.18177	0.011376	1.94401
D5AL04	D5AL04_RHOCB		RCAP_rcc02264		Uncharacterized protein	0.000394633	7	7	7	7	7	7	7	5	5									25.2909	25.1591	25.0477	24.8391	24.2294	24.3392	24.347	24.584	25.2909	25.1591	25.0477	24.8391	24.2294	24.3392	24.347	24.584	25.0936	24.3808	0.0076244	0.0061287	-0.712787	0.000361648	3.44171	0.000936949	3.02828
D5AL05	D5AL05_RHOCB		RCAP_rcc02265		Oxidoreductase, short-chain dehydrogenase/reductase family	0.000394633	17	16	16	15	14	14	16	16	15									26.355	25.8484	25.8287	26.0063	26.3664	26.506	26.1532	26.3294	26.355	25.8484	25.8287	26.0063	26.3664	26.506	26.1532	26.3294	26.0256	26.3442	0.00936663	0.00551305	0.31857	0.0395468	1.40289	0.0556959	1.25418
D5AL07	D5AL07_RHOCB		potB3		Polyamine ABC transporter, permease protein PotB-3	0.000394633	3	1	3	2	2	3	3	3	3									20.9245	20.6668	20.7455	20.9542	22.1972	22.5126	22.696	22.5595	20.9245	20.6668	20.7455	20.9542	22.1972	22.5126	22.696	22.5595	20.8277	22.5025	0.0066741	0.00937792	1.67479	1.49922e-06	5.82413	1.33887e-05	4.87326
D5AL08	D5AL08_RHOCB		potD3		Polyamine ABC transporter, periplasmic polyamine-binding protein PotD-3	0.000394633	24	20	19	18	19	23	24	21	20									29.2775	28.9137	29.012	29.0866	30.9435	31.0401	30.8577	30.954	29.2775	28.9137	29.012	29.0866	30.9435	31.0401	30.8577	30.954	29.0787	30.9503	0.00529594	0.00241016	1.87155	4.88988e-08	7.3107	1.58891e-06	5.7989
D5AL09	D5AL09_RHOCB		potA3		Spermidine/putrescine import ATP-binding protein PotA	0.000394633	18	14	15	15	18	15	18	18	18									26.8994	27.212	27.0916	27.2645	27.5338	27.7197	27.7123	27.6124	26.8994	27.212	27.0916	27.2645	27.5338	27.7197	27.7123	27.6124	27.1236	27.6466	0.00597661	0.0032046	0.522992	0.000461656	3.33568	0.00114019	2.94302
D5AL10	D5AL10_RHOCB		RCAP_rcc02270		Transcriptional regulator, LuxR family	0.000394633	10	10	10	8	10	8	8	8	8									24.3436	24.3103	23.8774	24.2302	23.1959	23.0464	22.7984	22.7763	24.3436	24.3103	23.8774	24.2302	23.1959	23.0464	22.7984	22.7763	24.2017	22.965	0.00884698	0.00881596	-1.23674	3.28084e-05	4.48401	0.000136761	3.86404
D5AL11	D5AL11_RHOCB		speB2		Agmatinase-2	0.000394633	9	7	8	7	8	9	8	7	9									24.4739	24.2699	23.7551	23.9013	24.705	24.6961	24.5779	24.6618	24.4739	24.2699	23.7551	23.9013	24.705	24.6961	24.5779	24.6618	24.1284	24.6611	0.0137002	0.00235038	0.532645	0.00796708	2.0987	0.0133747	1.87371
D5AL12	D5AL12_RHOCB		RCAP_rcc02272		Transcriptional regulator, LysR family	0.000394633	5	5	5	5	5	5	5	4	5									25.1038	24.4885	25.0156	25.2872	24.9835	24.9867	22.7524	25.063	25.1038	24.4885	25.0156	25.2872	24.9835	24.9867	22.7524	25.063	25.0026	24.6936	0.0137234	0.0462214	-0.309008	0.358478	0.445538	0.406224	0.391234
D5AL13	D5AL13_RHOCB		RCAP_rcc02273		beta-lactamase	0.000394633	17	13	12	13	12	14	14	15	16									27.2594	27.1259	27.3352	27.1003	27.316	27.408	27.3975	27.4668	27.2594	27.1259	27.3352	27.1003	27.316	27.408	27.3975	27.4668	27.2084	27.3981	0.00408827	0.00226458	0.189669	0.0177566	1.75064	0.0271023	1.56699
D5AL14	D5AL14_RHOCB		pip		Proline iminopeptidase	0.000394633	12	11	12	10	12	12	12	10	11									24.9417	24.9457	24.8484	24.7624	24.5305	24.6022	24.4776	24.7425	24.9417	24.9457	24.8484	24.7624	24.5305	24.6022	24.4776	24.7425	24.8765	24.5917	0.00350725	0.00466988	-0.284868	0.00429931	2.3666	0.00773532	2.11152
D5AL15	D5AL15_RHOCB		oppA2		Oligopeptide ABC transporter, periplasmic oligopeptide-binding protein OppA-2	0.000394633	41	34	33	34	34	35	37	40	39									29.9046	29.8736	29.8692	29.8686	30.7162	30.6889	30.5719	30.8295	29.9046	29.8736	29.8692	29.8686	30.7162	30.6889	30.5719	30.8295	29.8791	30.7045	0.000575611	0.0034448	0.825443	9.76108e-07	6.0105	1.01252e-05	4.99459
D5AL17	D5AL17_RHOCB		oppC2		Oligopeptide ABC transporter, permease protein OppC-2	0.000394633	2	2	2	2	2	0	1	1	2									20.8236	21.3434	21.2532	21.4779	NA	19.9837	19.9118	20.1294	20.8236	21.3434	21.2532	21.4779	23.0483	19.9837	19.9118	20.1294	21.2444	21.4977	0.0133229	0.0733193	0.253366	0.537643	0.269506	0.58351	0.233952
D5AL18	D5AL18_RHOCB		oppD2		Oligopeptide ABC transporter, ATP-binding protein OppD-2	0.000394633	20	16	17	14	17	12	12	12	12									25.2255	25.3263	25.0362	25.2443	23.8554	23.6695	23.7912	23.721	25.2255	25.3263	25.0362	25.2443	23.8554	23.6695	23.7912	23.721	25.2119	23.761	0.00486518	0.00341834	-1.45095	1.17707e-07	6.9292	2.60928e-06	5.58348
D5AL23	D5AL23_RHOCB		RCAP_rcc02283		DUF883_C domain-containing protein	0.00301545	1	1	1	1	1	0	0	0	0									13.1742	16.7801	16.7303	15.4274	NA	NA	NA	NA	13.1742	16.7801	16.7303	15.4274	21.4076	22.8435	21.488	19.5374	16.0668	21.74	0.108808	0.0637102	5.67312	0.000545537	3.26318	0.00132312	2.8784
D5AL26	D5AL26_RHOCB		RCAP_rcc02286		Divalent ion symporter family	0.000761905	4	1	3	3	3	4	4	4	4									18.3027	20.1065	20.0627	20.2839	21.0463	21.4156	21.2074	19.6406	18.3027	20.1065	20.0627	20.2839	21.0463	21.4156	21.2074	19.6406	19.8667	20.9674	0.0471897	0.0386774	1.10078	0.0802623	1.09549	0.10544	0.976996
D5AL27	D5AL27_RHOCB		yieF		NAD(P)H dehydrogenase (Quinone)	0.000394633	20	16	15	15	18	19	17	20	19									28.9571	28.9201	28.9471	28.9065	29.3455	29.307	29.2587	29.4484	28.9571	28.9201	28.9471	28.9065	29.3455	29.307	29.2587	29.4484	28.9328	29.3416	0.000810468	0.00274637	0.408766	3.48547e-05	4.45774	0.000143516	3.8431
D5AL28	D5AL28_RHOCB		RCAP_rcc02288		Uncharacterized protein	0.000394633	5	5	5	5	5	5	5	5	5									26.3395	26.2791	26.2609	26.1643	25.7949	25.9451	25.6284	25.7191	26.3395	26.2791	26.2609	26.1643	25.7949	25.9451	25.6284	25.7191	26.2623	25.7766	0.00276803	0.00520199	-0.485751	0.000250347	3.60146	0.000688262	3.16225
D5AL29	D5AL29_RHOCB		RCAP_rcc02289		Two-component response regulator receiver protein	0.000394633	8	6	7	7	6	6	7	7	8									26.7595	26.782	26.7574	26.7559	27.1783	27.3382	27.2385	27.3102	26.7595	26.782	26.7574	26.7559	27.1783	27.3382	27.2385	27.3102	26.7637	27.2676	0.000458956	0.00264651	0.503918	4.36989e-06	5.35953	2.85365e-05	4.5446
D5AL30	D5AL30_RHOCB		RCAP_rcc02290		Anti-sigma factor NepR domain-containing protein	0.000394633	8	7	7	7	6	8	8	8	8									25.2208	25.0364	25.0075	25.0685	25.3844	25.4848	25.4086	25.3124	25.2208	25.0364	25.0075	25.0685	25.3844	25.4848	25.4086	25.3124	25.0857	25.3988	0.00378658	0.00279805	0.313154	0.000999503	3.00022	0.00218981	2.65959
D5AL31	D5AL31_RHOCB		RCAP_rcc02291		RNA polymerase sigma factor	0.000394633	11	10	9	9	10	10	11	11	11									25.6285	25.5757	25.5423	25.5926	25.8958	25.99	25.8814	26.1539	25.6285	25.5757	25.5423	25.5926	25.8958	25.99	25.8814	26.1539	25.5851	25.9844	0.00140211	0.00482613	0.399329	0.000402255	3.3955	0.00102419	2.98962
D5AL32	D5AL32_RHOCB		RCAP_rcc02292		Signal transduction histidine kinase	0.000394633	12	8	9	6	10	8	9	9	8									24.6037	24.5743	23.6625	24.171	23.5075	24.1758	24.4641	23.5642	24.6037	24.5743	23.6625	24.171	23.5075	24.1758	24.4641	23.5642	24.3003	23.9852	0.0181553	0.0195726	-0.315174	0.303693	0.517565	0.349727	0.456271
D5AL34	D5AL34_RHOCB		RCAP_rcc02294		Signal transduction histidine kinase	0.000394633	7	4	6	6	6	6	6	6	7									24.1556	24.4584	24.6758	24.6569	23.8578	23.9598	24.6573	23.998	24.1556	24.4584	24.6758	24.6569	23.8578	23.9598	24.6573	23.998	24.5013	24.1552	0.00986705	0.0151015	-0.346111	0.107134	0.970071	0.136809	0.863884
D5AL35	D5AL35_RHOCB		proB		Glutamate 5-kinase	0.000394633	12	12	12	12	12	12	12	12	12									26.3847	26.5991	26.4363	26.6841	26.3133	26.3433	26.379	26.3083	26.3847	26.5991	26.4363	26.6841	26.3133	26.3433	26.379	26.3083	26.5311	26.3362	0.00525723	0.00123631	-0.194854	0.0283024	1.54818	0.0413424	1.3836
D5AL36	D5AL36_RHOCB		obg		GTPase Obg	0.000394633	31	29	25	24	25	28	27	29	26									28.1434	27.9849	27.9202	28.0544	28.1297	28.1361	28.1185	28.1401	28.1434	27.9849	27.9202	28.0544	28.1297	28.1361	28.1185	28.1401	28.0281	28.1311	0.00341511	0.000334632	0.103004	0.0721035	1.14204	0.0957475	1.01887
D5AL37	D5AL37_RHOCB		RCAP_rcc02297		Acetyltransferase, GNAT family	0.000394633	11	10	10	9	11	10	10	11	11									25.6895	25.566	25.4717	25.6948	26.0666	25.9433	26.1363	26.2818	25.6895	25.566	25.4717	25.6948	26.0666	25.9433	26.1363	26.2818	25.6085	26.1122	0.00418917	0.00540968	0.503747	0.000501544	3.29969	0.00122524	2.91178
D5AL38	D5AL38_RHOCB		RCAP_rcc02298		Acetyltransferase, GNAT family	0.000394633	23	21	20	22	20	20	21	23	22									29.5697	29.5735	29.6048	29.4997	29.532	29.5225	29.4025	29.6183	29.5697	29.5735	29.6048	29.4997	29.532	29.5225	29.4025	29.6183	29.5624	29.5209	0.00150163	0.00300605	-0.0415421	0.427967	0.368589	0.474991	0.323315
D5AL39	D5AL39_RHOCB		rpmA		50S ribosomal protein L27	0.000394633	9	8	9	9	9	9	7	9	7									31.286	31.399	31.4315	31.2136	28.5801	27.4631	29.2252	28.2911	31.286	31.399	31.4315	31.2136	28.5801	27.4631	29.2252	28.2911	31.3352	28.5225	0.00321899	0.0257447	-2.81267	4.21344e-05	4.37536	0.000166504	3.77858
D5AL40	D5AL40_RHOCB		rplU		50S ribosomal protein L21	0.000394633	16	15	15	15	15	12	12	13	13									31.8102	31.887	31.8751	31.8486	29.368	29.0287	29.787	29.4279	31.8102	31.887	31.8751	31.8486	29.368	29.0287	29.787	29.4279	31.8555	29.428	0.00106854	0.0105635	-2.42754	4.21613e-07	6.37509	5.51986e-06	5.25807
D5AL42	D5AL42_RHOCB		engA		GTPase Der	0.000394633	32	29	29	30	30	29	25	28	28									28.2349	28.2236	28.2975	28.234	27.8009	27.8153	28.0742	27.7157	28.2349	28.2236	28.2975	28.234	27.8009	27.8153	28.0742	27.7157	28.2478	27.8579	0.00119288	0.00555886	-0.389871	0.00112255	2.9498	0.00240719	2.61849
D5AL43	D5AL43_RHOCB		RCAP_rcc02303		PQQ enzyme repeat family protein	0.000394633	37	35	36	35	36	35	35	36	35									31.5699	31.6034	31.6444	31.5799	31.6627	31.6623	31.6824	31.7376	31.5699	31.6034	31.6444	31.5799	31.6627	31.6623	31.6824	31.7376	31.5997	31.6866	0.00104784	0.00111996	0.0868929	0.0322935	1.49088	0.0463028	1.33439
D5AL44	D5AL44_RHOCB		RCAP_rcc02304		TPR_21 domain-containing protein	0.000394633	26	26	26	25	25	26	26	26	24									29.1888	29.0437	29.074	29.099	28.8873	28.8873	28.8455	28.9091	29.1888	29.0437	29.074	29.099	28.8873	28.8873	28.8455	28.9091	29.1024	28.8825	0.00214761	0.000920915	-0.219913	0.000749725	3.1251	0.00170778	2.76757
D5AL45	D5AL45_RHOCB	D5AL45;D5AT65;D5AT78	RCAP_rcc02305	RCAP_rcc01427;RCAP_rcc01440;RCAP_rcc02305	Heme ABC transporter, ATP-binding/permease protein	0.000394633	24	20	22	23	22	24	24	24	22	0	1	1	1	1	1	1	1	27.9734	27.7188	27.7736	28.0263	27.9271	27.9775	28.2823	27.8327	27.9734	27.7188	27.7736	28.0263	27.9271	27.9775	28.2823	27.8327	27.8788	28.015	0.00537007	0.00694292	0.136226	0.28509	0.545019	0.331056	0.480099
D5AL46	D5AL46_RHOCB		RCAP_rcc02306		LysM domain protein	0.000394633	13	13	13	12	13	11	11	12	11									28.8423	28.8353	28.8922	28.7789	28.839	28.9061	28.8427	28.9236	28.8423	28.8353	28.8922	28.7789	28.839	28.9061	28.8427	28.9236	28.8377	28.8783	0.00160805	0.0015022	0.0406126	0.316126	0.50014	0.362805	0.440327
D5AL47	D5AL47_RHOCB		RCAP_rcc02307		Cytokinin riboside 5'-monophosphate phosphoribohydrolase	0.000394633	7	7	7	6	7	7	7	7	7									26.5812	26.2056	25.9458	26.5574	27.0915	27.1384	27.1336	27.1675	26.5812	26.2056	25.9458	26.5574	27.0915	27.1384	27.1336	27.1675	26.346	27.133	0.0115573	0.00115291	0.787054	0.000627611	3.20231	0.00148409	2.82854
D5AL49	D5AL49_RHOCB		tnaA		Tryptophanase	0.000394633	22	13	10	9	13	19	19	19	17									25.4302	25.1831	24.9092	25.6018	26.7805	26.777	26.7879	26.6135	25.4302	25.1831	24.9092	25.6018	26.7805	26.777	26.7879	26.6135	25.3043	26.7415	0.011933	0.00315116	1.43722	1.60224e-05	4.79527	7.74418e-05	4.11102
D5AL51	D5AL51_RHOCB		sodB		Superoxide dismutase	0.000394633	29	23	22	22	21	27	24	26	26									33.2968	33.2278	33.2074	33.2809	33.5446	33.6214	33.5334	33.6731	33.2968	33.2278	33.2074	33.2809	33.5446	33.6214	33.5334	33.6731	33.2537	33.5943	0.00127798	0.00196743	0.340588	8.52555e-05	4.06928	0.000287418	3.54149
D5AL52	D5AL52_RHOCB		etfA		Electron transfer flavoprotein, alpha subunit	0.000394633	20	19	19	18	18	17	18	18	19									30.8505	30.8402	30.8469	30.8205	30.2867	30.3129	30.3469	30.3446	30.8505	30.8402	30.8469	30.8205	30.2867	30.3129	30.3469	30.3446	30.8396	30.323	0.000433898	0.000943171	-0.516559	2.51404e-07	6.59963	3.83071e-06	5.41672
D5AL53	D5AL53_RHOCB		etfB		Electron transfer flavoprotein, beta subunit	0.000394633	35	34	33	32	35	30	31	30	31									32.7866	32.742	32.7448	32.7178	32.3193	32.3403	32.2543	32.3509	32.7866	32.742	32.7448	32.7178	32.3193	32.3403	32.2543	32.3509	32.748	32.3167	0.000871396	0.00134116	-0.431322	3.22466e-06	5.49152	2.35688e-05	4.62766
D5AL54	D5AL54_RHOCB		RCAP_rcc00145		Oxidoreductase, short-chain dehydrogenase/reductase family	0.000394633	17	17	17	17	17	14	13	17	14									26.8196	26.9156	26.8497	26.7958	25.8347	25.728	26.4213	25.6114	26.8196	26.9156	26.8497	26.7958	25.8347	25.728	26.4213	25.6114	26.8459	25.9347	0.00193154	0.0139008	-0.911218	0.000682347	3.16599	0.0015892	2.79882
D5AL55	D5AL55_RHOCB		parC		DNA topoisomerase 4 subunit A	0.000394633	57	53	53	48	54	55	54	55	55									28.1843	28.3151	28.34	28.2364	28.4291	28.4428	28.531	28.345	28.1843	28.3151	28.34	28.2364	28.4291	28.4428	28.531	28.345	28.2703	28.4385	0.0025345	0.00267712	0.168211	0.015575	1.80757	0.0240858	1.61824
D5AL56	D5AL56_RHOCB		tuf1		Elongation factor Tu	0.000394633	130	123	130	130	126	126	126	125	124									35.3921	35.0274	35.0441	34.5223	34.7798	34.6942	34.8911	34.7974	35.3921	35.0274	35.0441	34.5223	34.7798	34.6942	34.8911	34.7974	35.0288	34.7923	0.010231	0.00232025	-0.236475	0.260879	0.583561	0.305598	0.514849
D5AL57	D5AL57_RHOCB	D5AL57;D5AS80	RCAP_rcc00148	RCAP_rcc00148;RCAP_rcc03378	CDA peptide synthetase III	0.000394633	23	16	20	20	21	15	12	14	13	12	15	14	16	12	10	12	11	24.687	24.7755	24.9433	25.1024	23.8763	23.8525	24.4625	24.1232	24.687	24.7755	24.9433	25.1024	23.8763	23.8525	24.4625	24.1232	24.8859	24.1002	0.0073982	0.0117826	-0.78572	0.00122728	2.91105	0.00261246	2.58295
D5AL58	D5AL58_RHOCB		RCAP_rcc00149		DUF218 domain-containing protein	0.000394633	2	2	2	2	2	2	2	2	2									22.6949	22.5128	22.812	22.7792	22.054	22.0575	22.1528	22.1667	22.6949	22.5128	22.812	22.7792	22.054	22.0575	22.1528	22.1667	22.7043	22.1087	0.00590484	0.00272736	-0.595633	5.86385e-05	4.23182	0.000212565	3.67251
D5AL59	D5AL59_RHOCB		RCAP_rcc00150		Heme utilization cystosolic carrier protein HutX	0.000394633	4	2	3	3	3	3	2	3	2									20.6643	21.3305	21.9269	21.7021	22.0318	21.9434	22.0664	18.7597	20.6643	21.3305	21.9269	21.7021	22.0318	21.9434	22.0664	18.7597	21.4797	21.6493	0.0257972	0.0767884	0.169555	0.800091	0.0968606	0.825496	0.0832852
D5AL60	D5AL60_RHOCB		hemN1		Oxygen-independent coproporphyrinogen-III oxidase-1	0.00881057	1	0	1	1	1	1	1	1	1									NA	22.1108	22.4696	22.472	22.1293	22.2713	22.2923	22.4519	20.049	22.1108	22.4696	22.472	22.1293	22.2713	22.2923	22.4519	22.0392	22.2907	0.0534251	0.00592658	0.251528	0.369067	0.432894	0.416475	0.380411
D5AL61	D5AL61_RHOCB		RCAP_rcc00152		Peptide ABC transporter, periplasmic peptide-binding protein	0.000394633	16	13	13	11	13	7	4	6	8									25.1814	24.772	24.5117	24.7521	22.8773	22.0887	21.6451	22.8382	25.1814	24.772	24.5117	24.7521	22.8773	22.0887	21.6451	22.8382	24.8249	22.4516	0.0112008	0.0268417	-2.37327	7.06603e-05	4.15082	0.000246215	3.60868
D5AL65	D5AL65_RHOCB		alsT		Sodium/amino acid symporter	0.000394633	6	0	0	0	3	2	4	4	4									NA	NA	NA	21.7147	22.6916	22.9646	23.1936	23.2293	21.8662	22.1766	22.8518	21.7147	22.6916	22.9646	23.1936	23.2293	22.2225	23.0353	0.0227695	0.0107847	0.812851	0.0112476	1.94894	0.018035	1.74388
D5AL66	D5AL66_RHOCB		RCAP_rcc00157		AlgX/AlgJ SGNH hydrolase-like domain-containing protein	0.000394633	29	26	25	26	25	25	25	29	27									30.7349	30.6013	30.6829	30.5601	30.702	30.7691	30.7427	30.77	30.7349	30.6013	30.6829	30.5601	30.702	30.7691	30.7427	30.77	30.6464	30.7462	0.00257124	0.00103905	0.0997849	0.0612983	1.21255	0.0827849	1.08205
D5AL67	D5AL67_RHOCB		RCAP_rcc00158		Peptidase, M10 family	0.00881057	1	1	1	1	1	1	1	1	1									21.9677	21.7126	21.9867	22.0885	21.727	21.6338	21.3705	22.2101	21.9677	21.7126	21.9867	22.0885	21.727	21.6338	21.3705	22.2101	21.9454	21.7683	0.00728999	0.0161336	-0.177031	0.286951	0.542193	0.332699	0.477949
D5AL68	D5AL68_RHOCB		RCAP_rcc00159		Uncharacterized protein	0.000394633	15	15	15	15	15	14	14	14	14									29.0198	28.8256	28.867	28.8545	28.8133	28.8732	28.813	28.9505	29.0198	28.8256	28.867	28.8545	28.8133	28.8732	28.813	28.9505	28.8937	28.8636	0.0030162	0.00225661	-0.0301382	0.611949	0.213285	0.654931	0.183804
D5AL69	D5AL69_RHOCB		mtgA		Biosynthetic peptidoglycan transglycosylase	0.000761905	2	2	2	2	2	2	2	2	2									19.6461	20.1612	19.6946	19.3915	18.8943	19.1799	18.1752	19.352	19.6461	20.1612	19.6946	19.3915	18.8943	19.1799	18.1752	19.352	19.7509	18.9646	0.0162625	0.0274572	-0.786347	0.0205059	1.68812	0.0308103	1.5113
D5AL70	D5AL70_RHOCB		gltB		Glutamate synthase (NADPH), alpha subunit	0.000394633	128	118	119	125	125	113	107	116	111									31.0316	31.0711	31.1357	31.0901	30.4671	30.4682	30.6547	30.4707	31.0316	31.0711	31.1357	31.0901	30.4671	30.4682	30.6547	30.4707	31.0826	30.5175	0.00139198	0.00304799	-0.565147	1.02409e-05	4.98966	5.43694e-05	4.26465
D5AL71	D5AL71_RHOCB		RCAP_rcc00162		DUF1849 family protein	0.000394633	6	5	3	4	5	6	5	5	6									23.9837	23.1665	23.8001	23.9901	24.2875	24.0934	22.8512	24.1794	23.9837	23.1665	23.8001	23.9901	24.2875	24.0934	22.8512	24.1794	23.7713	23.9527	0.0163957	0.0281923	0.181322	0.749025	0.125504	0.781478	0.107083
D5AL72	D5AL72_RHOCB		gltD		Glutamate synthase (NADPH), beta subunit	0.000394633	33	31	32	30	31	33	33	32	33									29.871	29.822	29.7994	29.806	29.5967	29.6491	29.5142	29.6034	29.871	29.822	29.7994	29.806	29.5967	29.6491	29.5142	29.6034	29.8249	29.5917	0.00108423	0.00189715	-0.233244	0.000423244	3.37341	0.00106582	2.97232
D5AL74	D5AL74_RHOCB		RCAP_rcc00165		NAD-dependent epimerase/dehydratase family protein	0.000394633	30	29	30	30	30	27	28	26	26									30.9355	31.223	31.1728	30.9076	28.8985	28.9879	29.617	28.7075	30.9355	31.223	31.1728	30.9076	28.8985	28.9879	29.617	28.7075	31.0665	29.0956	0.00519198	0.0135589	-1.97093	1.40796e-05	4.85141	6.96746e-05	4.15693
D5AL75	D5AL75_RHOCB		RCAP_rcc00166		Sulfotransferase family protein	0.000394633	20	19	18	18	19	17	17	17	17									28.8481	28.8299	28.8391	28.8689	28.6066	28.5789	28.4865	28.619	28.8481	28.8299	28.8391	28.8689	28.6066	28.5789	28.4865	28.619	28.8466	28.5737	0.000578204	0.00209702	-0.272899	0.000133805	3.87353	0.000412897	3.38416
D5AL76	D5AL76_RHOCB		RCAP_rcc00167		Glycosyl transferase, family 2/group 1	0.000394633	161	149	153	151	148	147	147	150	146									31.418	31.5461	31.5401	31.5367	31.4089	31.4696	31.5254	31.4267	31.418	31.5461	31.5401	31.5367	31.4089	31.4696	31.5254	31.4267	31.5112	31.4584	0.00195468	0.00164844	-0.0528239	0.269835	0.568901	0.315451	0.501068
D5AL77	D5AL77_RHOCB		RCAP_rcc00168		Transport permease protein	0.000394633	2	2	2	2	2	2	2	2	2									21.3487	21.4366	21.3752	21.5198	21.7415	21.6085	22.1729	20.9959	21.3487	21.4366	21.3752	21.5198	21.7415	21.6085	22.1729	20.9959	21.4216	21.689	0.00354594	0.0224866	0.267373	0.382173	0.41774	0.430364	0.366164
D5AL78	D5AL78_RHOCB		kpsE1		Capsule polysaccharide export inner-membrane protein KpsE-1	0.000394633	17	16	16	16	17	17	17	17	17									27.1144	27.3962	27.4437	27.4159	27.0991	27.1259	27.4837	27.2913	27.1144	27.3962	27.4437	27.4159	27.0991	27.1259	27.4837	27.2913	27.3484	27.2583	0.00560818	0.00651279	-0.0900893	0.42513	0.371478	0.472594	0.325512
D5AL79	D5AL79_RHOCB		kpsT1		Capsule polysaccharide export ATP-binding protein KpsT-1	0.000394633	8	6	6	8	7	7	8	8	8									24.6758	24.7425	24.5778	24.5456	25.0127	24.9846	24.9206	24.9113	24.6758	24.7425	24.5778	24.5456	25.0127	24.9846	24.9206	24.9113	24.6376	24.9579	0.00366726	0.00197228	0.320363	0.000430066	3.36646	0.00107997	2.96659
D5AL80	D5AL80_RHOCB		RCAP_rcc00171		DUF2793 domain-containing protein	0.000394633	20	15	13	18	16	19	19	19	20									26.2815	25.9944	26.2916	26.1951	27.2383	27.2359	27.558	27.5151	26.2815	25.9944	26.2916	26.1951	27.2383	27.2359	27.558	27.5151	26.1955	27.3947	0.005262	0.00634447	1.19917	6.43384e-06	5.19153	3.81364e-05	4.41866
D5AL81	D5AL81_RHOCB		RCAP_rcc00172		Glycosyl transferase family protein	0.000394633	17	16	16	17	17	12	13	12	13									27.732	27.7769	27.7317	27.7801	26.479	26.3777	26.2163	26.2467	27.732	27.7769	27.7317	27.7801	26.479	26.3777	26.2163	26.2467	27.7554	26.3338	0.000972267	0.0046171	-1.42158	4.73016e-08	7.32512	1.56568e-06	5.8053
D5AL82	D5AL82_RHOCB		rfbA		Glucose-1-phosphate thymidylyltransferase	0.000394633	20	20	18	19	18	19	19	20	20									30.8082	30.6897	30.6981	30.6302	30.6233	30.6041	30.4788	30.6315	30.8082	30.6897	30.6981	30.6302	30.6233	30.6041	30.4788	30.6315	30.708	30.5857	0.00241662	0.00233261	-0.12229	0.0526705	1.27843	0.0722546	1.14113
D5AL83	D5AL83_RHOCB		rfbD		dTDP-4-dehydrorhamnose reductase	0.000394633	14	14	14	14	14	14	14	14	14									30.7393	30.7628	30.8136	30.7008	30.6546	30.6816	30.5799	30.7169	30.7393	30.7628	30.8136	30.7008	30.6546	30.6816	30.5799	30.7169	30.7547	30.6591	0.00153436	0.00189571	-0.0955733	0.0546114	1.26272	0.0746891	1.12674
D5AL84	D5AL84_RHOCB		RCAP_rcc00175		Conserved domain protein	0.000394633	13	10	12	12	11	13	12	11	13									27.8996	27.9373	27.9235	27.8488	27.5088	27.4018	27.2783	27.3295	27.8996	27.9373	27.9235	27.8488	27.5088	27.4018	27.2783	27.3295	27.9027	27.3822	0.00139545	0.00365034	-0.520486	2.26873e-05	4.64422	0.000102272	3.99024
D5AL85	D5AL85_RHOCB		rfbB		dTDP-glucose 4,6-dehydratase	0.000394633	27	25	23	24	24	23	24	25	26									30.544	30.5829	30.5673	30.5981	30.4081	30.416	30.4261	30.4474	30.544	30.5829	30.5673	30.5981	30.4081	30.416	30.4261	30.4474	30.5732	30.4245	0.000755405	0.000559088	-0.148679	0.000919507	3.03644	0.00204613	2.68907
D5AL86	D5AL86_RHOCB		rfbC		dTDP-4-dehydrorhamnose 3,5-epimerase	0.000394633	20	16	17	16	17	19	18	18	19									30.0489	30.041	30.0219	30.0152	30.466	30.4967	30.371	30.5358	30.0489	30.041	30.0219	30.0152	30.466	30.4967	30.371	30.5358	30.0318	30.4687	0.000527618	0.0023081	0.436842	1.09458e-05	4.96075	5.68802e-05	4.24504
D5AL88	D5AL88_RHOCB		ilvA		L-threonine dehydratase	0.000394633	32	31	31	31	31	31	27	30	31									29.519	29.5894	29.5455	29.4966	29.1458	29.0435	29.0513	28.9646	29.519	29.5894	29.5455	29.4966	29.1458	29.0435	29.0513	28.9646	29.5381	29.0527	0.00135043	0.00255288	-0.485325	1.06154e-05	4.97406	5.58085e-05	4.2533
D5AL91	D5AL91_RHOCB		RCAP_rcc00182		Membrane fusion protein (MFP) family protein	0.000394633	9	8	8	7	9	5	4	5	7									24.6446	24.0515	23.8265	24.5888	23.0448	22.3837	23.2775	23.8328	24.6446	24.0515	23.8265	24.5888	23.0448	22.3837	23.2775	23.8328	24.3191	23.2256	0.0165808	0.0259339	-1.0935	0.00990081	2.00433	0.0160858	1.79356
D5AL92	D5AL92_RHOCB		RCAP_rcc00183		ABC transporter, ATP-binding/permease protein	0.000394633	3	3	3	3	3	3	2	2	3									23.1134	23.042	22.6163	22.9598	23.7852	20.9984	21.0891	23.7241	23.1134	23.042	22.6163	22.9598	23.7852	20.9984	21.0891	23.7241	22.945	22.9601	0.00960192	0.0699036	0.0151157	0.481902	0.317041	0.530053	0.275681
D5AL93	D5AL93_RHOCB		RCAP_rcc00184		Outer membrane efflux protein	0.000394633	17	17	16	17	17	14	14	14	13									27.6567	27.5224	27.6101	27.5774	26.2205	25.9737	26.0681	26.1919	27.6567	27.5224	27.6101	27.5774	26.2205	25.9737	26.0681	26.1919	27.5925	26.1169	0.00204708	0.00437899	-1.47555	4.21406e-08	7.3753	1.51537e-06	5.81948
D5AL94	D5AL94_RHOCB		RCAP_rcc00185		Bacterial Ig-like domain-containing protein	0.000394633	14	14	13	13	14	13	12	12	13									28.8256	28.3326	28.3936	28.6719	28.6448	28.6479	28.9524	28.8407	28.8256	28.3326	28.3936	28.6719	28.6448	28.6479	28.9524	28.8407	28.5701	28.7775	0.00814803	0.00526529	0.207388	0.136412	0.865148	0.169697	0.770327
D5AL95	D5AL95_RHOCB		RCAP_rcc00186		Hydrolase, NUDIX family	0.000394633	10	8	8	9	8	9	8	9	9									26.6182	26.5081	26.5166	26.4578	26.0453	25.513	26.3272	26.0099	26.6182	26.5081	26.5166	26.4578	26.0453	25.513	26.3272	26.0099	26.5263	26.0025	0.00253462	0.013031	-0.523876	0.00987265	2.00557	0.0160498	1.79453
D5AL96	D5AL96_RHOCB		hslO		Chaperonin HslO	0.000394633	23	21	21	20	20	20	19	20	19									29.3812	29.3381	29.3606	29.238	29.4511	29.4536	29.449	29.5277	29.3812	29.3381	29.3606	29.238	29.4511	29.4536	29.449	29.5277	29.3305	29.4707	0.00216509	0.00129938	0.140211	0.0110864	1.95521	0.0178082	1.74938
D5AL97	D5AL97_RHOCB		RCAP_rcc00188		Hydrolase, NUDIX family	0.000394633	14	13	12	14	13	11	11	12	11									26.6258	26.6681	26.6407	26.6293	25.6566	25.278	25.8519	25.2118	26.6258	26.6681	26.6407	26.6293	25.6566	25.278	25.8519	25.2118	26.6411	25.524	0.000718764	0.0119962	-1.11706	7.20984e-05	4.14207	0.000249294	3.60329
D5AL98	D5AL98_RHOCB		cca		CCA-adding enzyme	0.000394633	21	17	18	18	19	20	20	19	21									26.2169	26.2363	26.1423	26.0277	26.474	26.2994	26.2602	26.468	26.2169	26.2363	26.1423	26.0277	26.474	26.2994	26.2602	26.468	26.1581	26.3786	0.00361432	0.00423056	0.220521	0.0166262	1.77921	0.0255068	1.59334
D5AL99	D5AL99_RHOCB	D5AL99;D5AT65	RCAP_rcc00190	RCAP_rcc00190;RCAP_rcc01427	ABC transporter, ATP-binding/permease protein	0.000394633	34	32	33	33	30	30	31	32	30	1	1	1	1	1	1	1	1	28.1514	28.2491	28.2789	28.1818	27.7623	28.0681	28.1148	27.8399	28.1514	28.2491	28.2789	28.1818	27.7623	28.0681	28.1148	27.8399	28.2162	27.9539	0.00208642	0.00614308	-0.262316	0.0160202	1.79533	0.0246754	1.60774
D5ALA0	D5ALA0_RHOCB		RCAP_rcc00191		tRNA (Uracil-5-)-methyltransferase family protein	0.000394633	22	20	20	20	22	21	20	21	20									27.0779	27.0784	27.1328	27.2032	27.228	27.2237	27.3527	27.2496	27.0779	27.0784	27.1328	27.2032	27.228	27.2237	27.3527	27.2496	27.124	27.2645	0.00218592	0.00222107	0.140474	0.0170921	1.7672	0.0261769	1.58208
D5ALA1	D5ALA1_RHOCB		RCAP_rcc00192		ErfK/YbiS/YcfS/YnhG family protein	0.000394633	10	10	9	9	9	9	10	10	10									25.6587	25.5738	25.5165	25.3703	25.2343	25.4934	25.6453	25.2066	25.6587	25.5738	25.5165	25.3703	25.2343	25.4934	25.6453	25.2066	25.5336	25.4066	0.00475287	0.00831221	-0.127011	0.271936	0.565534	0.317494	0.498265
D5ALA2	D5ALA2_RHOCB		RCAP_rcc00193		SCP-like extracellular protein	0.000394633	10	9	10	9	9	10	10	10	10									28.9148	28.7694	28.741	28.6845	28.928	29.0274	28.9342	29.0749	28.9148	28.7694	28.741	28.6845	28.928	29.0274	28.9342	29.0749	28.78	28.9925	0.00341014	0.00248327	0.212523	0.00905004	2.04335	0.0149193	1.82625
D5ALA3	D5ALA3_RHOCB		RCAP_rcc00194		ErfK/YbiS/YcfS/YnhG family protein/Tat domain protein	0.000394633	18	18	17	17	18	18	18	18	18									28.7564	28.5739	28.6476	28.6671	28.7835	28.7664	28.7673	28.8682	28.7564	28.5739	28.6476	28.6671	28.7835	28.7664	28.7673	28.8682	28.6627	28.797	0.00261862	0.00168633	0.134267	0.0238067	1.6233	0.0353366	1.45177
D5ALA4	D5ALA4_RHOCB		hemH		Ferrochelatase	0.000394633	30	29	28	27	30	27	28	28	27									29.3527	29.3058	29.1876	29.2594	29.2446	29.2168	29.1159	29.1421	29.3527	29.3058	29.1876	29.2594	29.2446	29.2168	29.1159	29.1421	29.2776	29.1808	0.00240403	0.00208127	-0.0968271	0.0871607	1.05968	0.113837	0.943718
D5ALA5	D5ALA5_RHOCB		RCAP_rcc00196		Methyltransferase type 11 domain-containing protein	0.000394633	16	15	15	15	15	15	16	15	15									27.8633	27.7704	27.7515	27.7496	27.6036	27.5533	27.591	27.439	27.8633	27.7704	27.7515	27.7496	27.6036	27.5533	27.591	27.439	27.7845	27.5482	0.00193906	0.00272023	-0.236291	0.00162466	2.78924	0.00332452	2.47827
D5ALA6	D5ALA6_RHOCB		comF		Competence protein F	0.000394633	5	5	5	4	5	3	3	3	4									22.4395	22.3076	21.8876	22.2897	21.3303	21.2718	21.3552	21.1332	22.4395	22.3076	21.8876	22.2897	21.3303	21.2718	21.3552	21.1332	22.2453	21.2751	0.0107315	0.00466799	-0.970119	7.70117e-05	4.11344	0.000264587	3.57743
D5ALA7	D5ALA7_RHOCB		grxC		Glutaredoxin	0.000394633	7	7	6	6	6	7	7	6	6									28.1334	28.0767	28.0707	27.9686	27.9709	28.084	27.9453	28.098	28.1334	28.0767	28.0707	27.9686	27.9709	28.084	27.9453	28.098	28.0635	28.0261	0.00244337	0.00277079	-0.037421	0.498756	0.302112	0.546807	0.262166
D5ALA8	D5ALA8_RHOCB		RCAP_rcc00199		Hydrolase, carbon-nitrogen family	0.000394633	20	18	20	18	19	20	20	17	18									27.0953	27.0869	27.1475	27.1222	27.334	27.4224	27.1795	27.3827	27.0953	27.0869	27.1475	27.1222	27.334	27.4224	27.1795	27.3827	27.1132	27.3325	0.00101454	0.00389317	0.219361	0.00555146	2.25559	0.00978975	2.00923
D5ALA9	D5ALA9_RHOCB		RCAP_rcc00200		Transcriptional regulator, MarR family	0.000394633	9	6	7	6	7	7	8	8	7									26.4179	26.3622	26.3966	26.2769	26.4252	26.4464	26.2672	26.4263	26.4179	26.3622	26.3966	26.2769	26.4252	26.4464	26.2672	26.4263	26.3644	26.393	0.0023541	0.00315491	0.0286208	0.616058	0.210378	0.658545	0.181415
D5ALB0	D5ALB0_RHOCB		RCAP_rcc00201		Methyltransferase	0.000394633	14	13	14	13	13	7	6	8	7									26.5655	26.4981	26.4714	26.3893	24.3804	24.4061	24.3162	24.0891	26.5655	26.4981	26.4714	26.3893	24.3804	24.4061	24.3162	24.0891	26.4825	24.3032	0.00275246	0.00593708	-2.17925	1.1409e-08	7.94275	5.80569e-07	6.23615
D5ALB1	D5ALB1_RHOCB		rnhB		Ribonuclease HII	0.000394633	7	6	7	7	7	7	7	7	7									24.4645	24.4096	24.297	24.3543	24.5438	24.573	24.3892	24.5858	24.4645	24.4096	24.297	24.3543	24.5438	24.573	24.3892	24.5858	24.3827	24.525	0.00295227	0.00370582	0.142327	0.043853	1.358	0.0613442	1.21223
D5ALB2	D5ALB2_RHOCB		RCAP_rcc00203		Conserved domain protein	0.000394633	15	5	5	6	6	13	12	13	14									24.9746	24.7649	24.1949	25.0093	27.2358	27.2635	27.5159	27.2488	24.9746	24.7649	24.1949	25.0093	27.2358	27.2635	27.5159	27.2488	24.7702	27.3208	0.0152211	0.00489717	2.55056	1.60515e-06	5.79448	1.40555e-05	4.85215
D5ALB3	D5ALB3_RHOCB		RCAP_rcc00204		Uncharacterized protein	0.000394633	5	3	5	4	5	4	4	4	4									25.1924	25.0895	25.0743	24.9491	25.1668	25.1577	25.0557	25.2367	25.1924	25.0895	25.0743	24.9491	25.1668	25.1577	25.0557	25.2367	25.0789	25.1556	0.00397716	0.00296455	0.0767264	0.245914	0.609216	0.289494	0.53836
D5ALB4	D5ALB4_RHOCB		RCAP_rcc00205		OmpR/PhoB-type domain-containing protein	0.000394633	12	12	11	10	10	11	11	11	10									26.22	26.0656	26.0775	26.1626	26.5077	26.5926	26.5928	26.2974	26.22	26.0656	26.0775	26.1626	26.5077	26.5926	26.5928	26.2974	26.1328	26.5025	0.00280042	0.0052587	0.369702	0.00170535	2.76819	0.00345554	2.46148
D5ALB5	D5ALB5_RHOCB		nspC		Carboxynorspermidine/carboxyspermidine decarboxylase	0.000394633	38	27	31	30	30	34	38	37	37									28.8868	28.8153	28.9799	28.8595	29.534	29.5783	29.516	29.6122	28.8868	28.8153	28.9799	28.8595	29.534	29.5783	29.516	29.6122	28.8866	29.5606	0.00240721	0.00147165	0.673982	9.54229e-07	6.02035	9.9365e-06	5.00277
D5ALB6	D5ALB6_RHOCB		lys1		Saccharopine dehydrogenase (NAD+, L-lysine-forming)	0.000394633	36	31	31	32	29	35	34	35	35									29.0492	29.1251	29.1294	29.1735	29.1336	29.2647	29.3382	29.3115	29.0492	29.1251	29.1294	29.1735	29.1336	29.2647	29.3382	29.3115	29.12	29.2641	0.00177322	0.00310432	0.144078	0.0309882	1.5088	0.0447405	1.3493
D5ALB7	D5ALB7_RHOCB		argG		Argininosuccinate synthase	0.000394633	61	59	60	58	59	57	58	53	55									31.2892	31.4058	31.4162	31.3796	30.9418	31.016	31.0669	31.013	31.2892	31.4058	31.4162	31.3796	30.9418	31.016	31.0669	31.013	31.3736	31.0101	0.00184148	0.001658	-0.363457	5.11584e-05	4.29108	0.000192165	3.71633
D5ALB8	D5ALB8_RHOCB		mogA		Molybdopterin biosynthesis mog protein	0.000394633	15	13	14	12	14	13	15	13	13									28.1253	28.0216	27.9743	28.0183	28.2097	28.286	27.976	28.2408	28.1253	28.0216	27.9743	28.0183	28.2097	28.286	27.976	28.2408	28.036	28.183	0.00228257	0.00491005	0.147005	0.0910039	1.04094	0.11834	0.926868
D5ALB9	D5ALB9_RHOCB		ubiG		Ubiquinone biosynthesis O-methyltransferase	0.000394633	45	42	43	44	41	45	45	44	45									31.0592	31.076	31.0811	31.0017	31.265	31.3021	31.2779	31.3801	31.0592	31.076	31.0811	31.0017	31.265	31.3021	31.2779	31.3801	31.0548	31.307	0.00117267	0.00164774	0.252176	0.000241664	3.61679	0.000666871	3.17596
D5ALC0	D5ALC0_RHOCB		pip1		Proline iminopeptidase	0.000394633	30	29	29	29	30	29	30	30	30									29.1722	29.1659	29.2295	29.1851	29.2916	29.2521	29.2295	29.2652	29.1722	29.1659	29.2295	29.1851	29.2916	29.2521	29.2295	29.2652	29.1884	29.2598	0.000982822	0.000886388	0.0714129	0.0477732	1.32082	0.0664462	1.17753
D5ALC1	D5ALC1_RHOCB		rimP		Ribosome maturation factor RimP	0.000394633	15	15	15	14	15	13	13	14	15									28.6745	28.6791	28.7365	28.5918	28.7978	28.8327	28.6535	28.7875	28.6745	28.6791	28.7365	28.5918	28.7978	28.8327	28.6535	28.7875	28.6714	28.7695	0.00207805	0.00273477	0.0980811	0.0967828	1.0142	0.125131	0.902635
D5ALC2	D5ALC2_RHOCB		nusA		Transcription termination/antitermination protein NusA	0.000394633	50	47	48	49	50	49	49	48	48									31.4667	31.4254	31.4197	31.4003	31.2715	31.2851	31.2061	31.2736	31.4667	31.4254	31.4197	31.4003	31.2715	31.2851	31.2061	31.2736	31.4282	31.2594	0.000888992	0.00114546	-0.168822	0.0010163	2.99298	0.0022212	2.65341
D5ALC3	D5ALC3_RHOCB		RCAP_rcc00214		YlxR domain-containing protein	0.000394633	15	14	14	15	14	15	15	14	15									28.3025	28.2635	28.2879	28.1991	27.738	27.5916	27.3788	27.3291	28.3025	28.2635	28.2879	28.1991	27.738	27.5916	27.3788	27.3291	28.2638	27.5189	0.00161665	0.00691664	-0.744926	6.62189e-05	4.17902	0.00023499	3.62895
D5ALC4	D5ALC4_RHOCB		infB		Translation initiation factor IF-2	0.000394633	77	74	76	77	77	75	72	74	72									31.9302	31.9696	31.9922	31.9333	31.5659	31.4718	31.6937	31.513	31.9302	31.9696	31.9922	31.9333	31.5659	31.4718	31.6937	31.513	31.9566	31.5635	0.000934473	0.00305499	-0.393047	0.000105794	3.97554	0.000339675	3.46894
D5ALC6	D5ALC6_RHOCB		nudG		CTP pyrophosphohydrolase	0.000394633	9	9	9	9	9	9	9	9	9									28.5854	28.6816	28.7675	28.6487	28.6918	28.7434	28.5842	28.7351	28.5854	28.6816	28.7675	28.6487	28.6918	28.7434	28.5842	28.7351	28.6723	28.69	0.0026436	0.00255077	0.0177202	0.749386	0.125294	0.781552	0.107042
D5ALC7	D5ALC7_RHOCB		argJ		Arginine biosynthesis bifunctional protein ArgJ	0.000394633	50	44	43	44	42	46	45	47	48									31.8855	31.8735	31.8849	31.8119	32.3435	32.3983	32.3338	32.3836	31.8855	31.8735	31.8849	31.8119	32.3435	32.3983	32.3338	32.3836	31.8643	32.365	0.00110342	0.000958813	0.500781	8.19451e-07	6.08648	8.84023e-06	5.05354
D5ALC8	D5ALC8_RHOCB		RCAP_rcc00219		Parvulin-like PPIase	0.000394633	33	32	31	30	29	31	33	32	31									31.109	31.1401	31.1266	31.035	31.4509	31.5054	31.3943	31.5326	31.109	31.1401	31.1266	31.035	31.4509	31.5054	31.3943	31.5326	31.1032	31.4718	0.00150809	0.00194715	0.368566	4.63572e-05	4.33388	0.00017767	3.75039
D5ALC9	D5ALC9_RHOCB		secA		Protein translocase subunit SecA	0.000394633	101	95	95	95	96	101	98	99	99									31.8611	31.7967	31.8404	31.8257	31.888	31.8843	32.0366	31.9592	31.8611	31.7967	31.8404	31.8257	31.888	31.8843	32.0366	31.9592	31.8312	31.9434	0.000851174	0.00224961	0.112199	0.0340249	1.4682	0.0484294	1.31489
D5ALD1	D5ALD1_RHOCB		radC		DNA repair protein RadC	0.000394633	14	14	13	13	14	14	13	12	13									27.2893	27.3141	27.3448	27.3428	27.2156	27.1979	27.1778	27.1543	27.2893	27.3141	27.3448	27.3428	27.2156	27.1979	27.1778	27.1543	27.3229	27.1866	0.000964701	0.000971302	-0.13634	0.00228907	2.64034	0.00446393	2.35028
D5ALD2	D5ALD2_RHOCB		dnaJ		Chaperone protein DnaJ	0.000394633	37	36	35	36	33	37	36	37	37									29.8505	29.916	29.9116	29.8119	29.77	29.7781	29.9171	29.7355	29.8505	29.916	29.9116	29.8119	29.77	29.7781	29.9171	29.7355	29.8732	29.8019	0.00168134	0.00268751	-0.0713028	0.185313	0.732093	0.224322	0.649128
D5ALD3	D5ALD3_RHOCB		dnaK		Chaperone protein DnaK	0.000394633	100	91	87	92	92	95	99	98	96									33.1476	33.0617	33.0815	32.9709	33.4324	33.4871	33.442	33.5097	33.1476	33.0617	33.0815	32.9709	33.4324	33.4871	33.442	33.5097	33.0668	33.4681	0.00220477	0.00109736	0.401331	3.31345e-05	4.47972	0.000137694	3.86108
D5ALD4	D5ALD4_RHOCB		alkB		Alpha-ketoglutarate-dependent dioxygenase AlkB	0.000394633	13	8	7	8	8	10	11	12	13									26.1534	25.9825	26.3134	26.0311	26.1888	26.785	26.9121	27.1704	26.1534	25.9825	26.3134	26.0311	26.1888	26.785	26.9121	27.1704	26.1258	26.8064	0.00564865	0.0155308	0.680599	0.0147023	1.83261	0.0228411	1.64128
D5ALD5	D5ALD5_RHOCB		mutY		Adenine DNA glycosylase	0.000394633	3	2	2	3	2	1	2	1	3									21.1943	20.6572	21.5766	20.5738	19.2878	20.2498	20.136	20.7593	21.1943	20.6572	21.5766	20.5738	19.2878	20.2498	20.136	20.7593	21.0595	20.1988	0.0224927	0.0303576	-0.86066	0.0379263	1.42106	0.0536658	1.2703
D5ALD6	D5ALD6_RHOCB		RCAP_rcc00227		DUF721 domain-containing protein	0.000394633	12	10	11	9	9	10	8	11	11									25.1111	24.6401	24.5813	24.8163	24.7549	24.6996	25.1084	25.0072	25.1111	24.6401	24.5813	24.8163	24.7549	24.6996	25.1084	25.0072	24.8023	24.9026	0.00959738	0.00789614	0.100275	0.483126	0.31594	0.531182	0.274756
D5ALD7	D5ALD7_RHOCB		RCAP_rcc00228		Oxidoreductase, DSBA family	0.000394633	31	30	28	28	29	30	30	30	30									30.6822	30.6485	30.6029	30.5506	30.869	30.8793	30.818	30.986	30.6822	30.6485	30.6029	30.5506	30.869	30.8793	30.818	30.986	30.6219	30.8894	0.00186428	0.00228447	0.267483	0.00074873	3.12567	0.00170733	2.76768
D5ALD8	D5ALD8_RHOCB		lpxK		Tetraacyldisaccharide 4'-kinase	0.000394633	22	20	22	21	21	19	17	17	16									26.8815	26.8832	26.8656	26.8284	26.2436	25.9206	26.0197	25.7348	26.8815	26.8832	26.8656	26.8284	26.2436	25.9206	26.0197	25.7348	26.8648	25.9914	0.000947075	0.00815634	-0.87345	3.91094e-05	4.40772	0.00015743	3.80291
D5ALD9	D5ALD9_RHOCB		kdtA1		3-deoxy-D-manno-octulosonic acid transferase	0.000394633	9	6	7	7	6	6	6	5	5									25.4499	24.804	25.5811	25.5499	25.1715	24.8204	24.8766	25.2595	25.4499	24.804	25.5811	25.5499	25.1715	24.8204	24.8766	25.2595	25.3782	25.0441	0.0144326	0.00863391	-0.334072	0.149489	0.82539	0.184687	0.733563
D5ALE0	D5ALE0_RHOCB		RCAP_rcc00231		DUF4170 domain-containing protein	0.000394633	9	7	8	7	7	9	8	8	8									29.3329	29.2174	29.1076	29.2074	30.0826	30.08	30.0435	30.2036	29.3329	29.2174	29.1076	29.2074	30.0826	30.08	30.0435	30.2036	29.2185	30.1037	0.00315577	0.00231751	0.885134	8.93748e-07	6.04879	9.48991e-06	5.02274
D5ALE1	D5ALE1_RHOCB		RCAP_rcc00232		Xylose isomerase-like TIM barrel family protein	0.000394633	32	26	32	29	30	32	32	32	31									29.5164	29.4607	29.4767	29.5051	29.8442	29.889	29.9017	30.0115	29.5164	29.4607	29.4767	29.5051	29.8442	29.889	29.9017	30.0115	29.4899	29.9129	0.000866406	0.00237349	0.422982	1.67334e-05	4.77641	8.016e-05	4.09604
D5ALE2	D5ALE2_RHOCB		RCAP_rcc00233		AFG1-like ATPase family protein	0.000394633	30	27	27	27	26	26	27	23	24									28.3715	27.9712	27.764	27.8566	26.9872	28.8273	28.2881	28.0214	28.3715	27.9712	27.764	27.8566	26.9872	28.8273	28.2881	28.0214	28.0102	28.1718	0.0095582	0.0275547	0.161649	0.917022	0.03762	0.929778	0.0316207
D5ALE3	D5ALE3_RHOCB		RCAP_rcc00234		Luciferase family protein	0.000394633	18	15	17	16	18	18	18	17	18									26.2353	26.2833	26.1616	26.2766	26.6696	26.6521	26.4815	26.7644	26.2353	26.2833	26.1616	26.2766	26.6696	26.6521	26.4815	26.7644	26.24	26.6455	0.00213103	0.00441978	0.40545	0.000358691	3.44528	0.000932736	3.03024
D5ALE4	D5ALE4_RHOCB		folC		Dihydrofolate synthase/folylpolyglutamate synthase	0.000394633	19	14	17	18	16	18	18	18	19									27.3143	27.303	27.2957	27.3944	27.1693	27.1727	27.364	27.3166	27.3143	27.303	27.2957	27.3944	27.1693	27.1727	27.364	27.3166	27.3274	27.2582	0.00167172	0.00365666	-0.0691676	0.239124	0.621377	0.282239	0.549383
D5ALE5	D5ALE5_RHOCB		accD		Acetyl-coenzyme A carboxylase carboxyl transferase subunit beta	0.000394633	42	40	40	39	38	37	37	36	33									30.3212	30.1419	30.1508	30.2243	30.1949	30.2384	30.3921	30.2716	30.3212	30.1419	30.1508	30.2243	30.1949	30.2384	30.3921	30.2716	30.2114	30.2761	0.00275077	0.00279586	0.0647638	0.309607	0.509189	0.35593	0.448636
D5ALE6	D5ALE6_RHOCB		RCAP_rcc00237		Abortive infection protein family	0.000394633	3	3	2	3	2	1	2	3	2									23.7451	23.3973	23.7435	23.5069	22.5494	22.7214	23.3329	22.4905	23.7451	23.3973	23.7435	23.5069	22.5494	22.7214	23.3329	22.4905	23.6061	22.8148	0.00739575	0.016929	-0.791255	0.00351904	2.45358	0.00650857	2.18651
D5ALE8	D5ALE8_RHOCB		ansA		L-asparaginase II	0.000394633	14	12	13	13	13	14	14	14	14									26.3366	26.2677	26.5198	26.4659	26.7165	26.8358	26.8569	26.8826	26.3366	26.2677	26.5198	26.4659	26.7165	26.8358	26.8569	26.8826	26.401	26.8243	0.00438477	0.00273998	0.423335	0.000334147	3.47606	0.000880162	3.05544
D5ALE9	D5ALE9_RHOCB		RCAP_rcc00240		Invasion associated locus B family protein	0.000394633	29	26	29	27	27	27	27	28	27									31.7019	31.6074	31.5927	31.4647	31.55	31.5792	31.5092	31.659	31.7019	31.6074	31.5927	31.4647	31.55	31.5792	31.5092	31.659	31.5942	31.5754	0.0030864	0.00200508	-0.0187673	0.774012	0.111252	0.801218	0.0962493
D5ALF0	D5ALF0_RHOCB		rlmN		Dual-specificity RNA methyltransferase RlmN	0.000394633	34	33	32	31	33	31	31	31	32									28.5478	28.4571	28.5075	28.4638	28.4689	28.5038	28.5723	28.5644	28.5478	28.4571	28.5075	28.4638	28.4689	28.5038	28.5723	28.5644	28.4945	28.528	0.00148219	0.00173627	0.0334328	0.41343	0.383598	0.461324	0.335994
D5ALF1	D5ALF1_RHOCB		RCAP_rcc00242		Cytokinin riboside 5'-monophosphate phosphoribohydrolase	0.000394633	9	8	9	9	9	9	9	9	9									26.9992	27.2975	27.3471	27.2429	26.474	26.4804	26.6398	26.4662	26.9992	27.2975	27.3471	27.2429	26.474	26.4804	26.6398	26.4662	27.2277	26.5169	0.00566823	0.00314332	-0.710767	5.20265e-05	4.28378	0.000194612	3.71083
D5ALF2	D5ALF2_RHOCB		dapD		2,3,4,5-tetrahydropyridine-2,6-dicarboxylate N-succinyltransferase	0.000394633	23	23	22	19	22	22	22	23	22									29.796	29.8735	29.8325	29.8762	29.4931	29.4584	29.6347	29.5276	29.796	29.8735	29.8325	29.8762	29.4931	29.4584	29.6347	29.5276	29.8449	29.53	0.00127436	0.00258322	-0.314907	0.000197613	3.70418	0.000568796	3.24504
D5ALF3	D5ALF3_RHOCB		RCAP_rcc00244		Membrane protein, putative	0.000761905	2	2	2	2	2	2	2	2	2									25.4447	25.4919	24.2965	25.1647	23.4209	23.4917	23.638	23.0223	25.4447	25.4919	24.2965	25.1647	23.4209	23.4917	23.638	23.0223	25.1707	23.4105	0.0220898	0.0112549	-1.7602	0.00043629	3.36023	0.00108959	2.96274
D5ALF4	D5ALF4_RHOCB		RCAP_rcc00245		Type II toxin-antitoxin system HicB family antitoxin	0.000394633	14	13	14	11	13	14	13	14	14									26.5065	26.5175	26.5479	26.4974	26.2539	26.3217	26.1127	26.3085	26.5065	26.5175	26.5479	26.4974	26.2539	26.3217	26.1127	26.3085	26.5175	26.2515	0.00082992	0.00364244	-0.265925	0.00103763	2.98396	0.00225866	2.64615
D5ALF5	D5ALF5_RHOCB		mltB		Membrane-bound lytic murein transglycosylase B	0.000394633	45	43	42	42	45	42	43	42	44									30.8582	30.8767	30.8672	30.8506	31.0426	31.0597	31.0772	31.1477	30.8582	30.8767	30.8672	30.8506	31.0426	31.0597	31.0772	31.1477	30.8632	31.0823	0.000366304	0.00148508	0.219162	0.000235311	3.62836	0.000652915	3.18514
D5ALF8	D5ALF8_RHOCB		hup1		DNA-binding protein HU-1	0.000394633	24	22	23	24	24	22	22	22	22									30.3714	30.4565	30.4861	30.3647	29.95	29.8105	29.8679	29.9551	30.3714	30.4565	30.4861	30.3647	29.95	29.8105	29.8679	29.9551	30.4207	29.8971	0.00200194	0.00232573	-0.523556	1.01738e-05	4.99252	5.42268e-05	4.26579
D5ALF9	D5ALF9_RHOCB		amn		AMP nucleosidase	0.000394633	33	31	29	30	30	33	32	33	33									29.5567	29.5209	29.5054	29.4906	29.7541	29.7826	29.6584	29.7395	29.5567	29.5209	29.5054	29.4906	29.7541	29.7826	29.6584	29.7395	29.5186	29.7344	0.000961537	0.00179046	0.215778	0.000546115	3.26272	0.00132334	2.87833
D5ALG0	D5ALG0_RHOCB		ade		Adenine deaminase	0.000394633	38	36	37	38	37	38	37	37	37									29.6462	29.5395	29.6518	29.5716	29.8058	29.906	29.6314	29.8214	29.6462	29.5395	29.6518	29.5716	29.8058	29.906	29.6314	29.8214	29.6031	29.7945	0.00187646	0.00386737	0.191466	0.0193361	1.71363	0.0292482	1.5339
D5ALG1	D5ALG1_RHOCB		RCAP_rcc00252		NAD-dependent epimerase/dehydratase family protein	0.000394633	15	14	14	15	15	15	15	15	15									28.0957	28.2053	28.1755	28.1056	28.4297	28.3982	28.3817	28.4494	28.0957	28.2053	28.1755	28.1056	28.4297	28.3982	28.3817	28.4494	28.1463	28.415	0.00189745	0.0010737	0.268745	0.000142925	3.84489	0.000437404	3.35912
D5ALG3	D5ALG3_RHOCB		RCAP_rcc00254		HI0933-like protein	0.000394633	9	7	7	8	8	6	7	6	5									24.7704	24.8121	24.8435	25.0944	24.0969	24.0449	23.3558	23.6561	24.7704	24.8121	24.8435	25.0944	24.0969	24.0449	23.3558	23.6561	24.8858	23.8192	0.0058673	0.014674	-1.06662	0.000359676	3.44409	0.000932736	3.03024
D5ALG4	D5ALG4_RHOCB		polB		DNA polymerase II	0.000394633	15	14	13	14	11	12	13	12	13									26.0052	26.0531	25.9923	25.6915	25.6406	25.5155	25.5857	25.1824	26.0052	26.0531	25.9923	25.6915	25.6406	25.5155	25.5857	25.1824	25.9423	25.4916	0.00635218	0.00806801	-0.450725	0.00706233	2.15105	0.0120704	1.91828
D5ALG5	D5ALG5_RHOCB		RCAP_rcc00256		Lipoprotein, putative	0.000394633	13	13	13	13	13	13	13	13	13									28.6886	28.6359	28.718	28.6174	28.858	28.8912	28.965	28.9717	28.6886	28.6359	28.718	28.6174	28.858	28.8912	28.965	28.9717	28.6656	28.9223	0.00162228	0.00193118	0.256727	0.000371151	3.43045	0.00095789	3.01868
D5ALG6	D5ALG6_RHOCB		leuS		Leucine--tRNA ligase	0.000394633	73	70	67	65	68	72	70	72	73									30.7593	30.7647	30.7858	30.7671	30.8634	30.8815	31.0366	30.9207	30.7593	30.7647	30.7858	30.7671	30.8634	30.8815	31.0366	30.9207	30.7693	30.9271	0.000374783	0.00251678	0.157884	0.00813163	2.08982	0.0135964	1.86658
D5ALG7	D5ALG7_RHOCB		RCAP_rcc00258		Lipoprotein, putative	0.000394633	15	13	15	14	15	13	13	13	13									29.9799	29.9427	29.7912	29.9696	30.0295	30.0105	30.0333	30.0106	29.9799	29.9427	29.7912	29.9696	30.0295	30.0105	30.0333	30.0106	29.9228	30.021	0.00293688	0.000403753	0.0982016	0.0699575	1.15517	0.0932652	1.03028
D5ALG8	D5ALG8_RHOCB		RCAP_rcc00259		Porin family protein	0.000394633	31	31	31	31	31	30	31	30	31									31.6394	30.8616	30.9769	30.9242	31.0958	31.0612	31.0146	31.19	31.6394	30.8616	30.9769	30.9242	31.0958	31.0612	31.0146	31.19	31.1372	31.0919	0.0116506	0.00238907	-0.0453589	0.95423	0.0203471	0.961359	0.0171145
D5ALG9	D5ALG9_RHOCB		RCAP_rcc00260		Pyridoxal phosphate homeostasis protein	0.000394633	14	12	13	14	13	14	14	14	14									28.6408	28.635	28.6369	28.5557	28.7375	28.8081	28.7916	28.8801	28.6408	28.635	28.6369	28.5557	28.7375	28.8081	28.7916	28.8801	28.6175	28.8052	0.00143301	0.0020422	0.18769	0.00227692	2.64265	0.00444834	2.3518
D5ALH0	D5ALH0_RHOCB		RCAP_rcc00261		YkuD domain-containing protein	0.000394633	6	4	6	6	4	5	4	5	5									23.4983	24.0256	23.9413	23.3275	23.6619	23.5116	24.544	23.6059	23.4983	24.0256	23.9413	23.3275	23.6619	23.5116	24.544	23.6059	23.7276	23.8964	0.0142824	0.0201195	0.168823	0.6355	0.196884	0.676379	0.16981
D5ALH1	D5ALH1_RHOCB		ribA		GTP cyclohydrolase-2	0.000394633	26	22	23	23	24	25	24	24	23									27.8386	27.722	27.7192	27.7806	27.6689	27.5677	27.7269	27.502	27.8386	27.722	27.7192	27.7806	27.6689	27.5677	27.7269	27.502	27.7659	27.619	0.0020387	0.00364657	-0.146911	0.0361258	1.44218	0.0511987	1.29074
D5ALH2	D5ALH2_RHOCB		RCAP_rcc00263		Two component transcriptional regulator, winged helix family	0.000394633	20	17	18	18	18	19	18	20	20									30.4457	30.3812	30.3437	30.397	30.4515	30.4672	30.5212	30.5201	30.4457	30.3812	30.3437	30.397	30.4515	30.4672	30.5212	30.5201	30.3924	30.4903	0.00138964	0.00118018	0.0979636	0.0257277	1.5896	0.0379998	1.42022
D5ALH3	D5ALH3_RHOCB		RCAP_rcc00264		DUF3775 domain-containing protein	0.000394633	11	9	9	8	8	9	10	9	7									29.5413	29.5518	29.5766	29.4091	29.6466	29.6962	29.6236	29.3401	29.5413	29.5518	29.5766	29.4091	29.6466	29.6962	29.6236	29.3401	29.5212	29.5831	0.00254715	0.00542913	0.0619441	0.520469	0.283606	0.567382	0.246124
D5ALH4	D5ALH4_RHOCB		RCAP_rcc00265		DNA recombination protein RmuC homolog	0.000394633	14	14	13	12	10	11	13	12	12									24.9367	24.8771	24.7772	24.8009	24.7306	25.1003	25.1707	24.7559	24.9367	24.8771	24.7772	24.8009	24.7306	25.1003	25.1707	24.7559	24.8494	24.9529	0.00293387	0.00916292	0.103523	0.44008	0.356468	0.487231	0.312265
D5ALH5	D5ALH5_RHOCB		mutL		DNA mismatch repair protein MutL	0.000394633	49	41	40	41	44	48	47	46	47									28.0288	27.8362	27.7828	27.9988	28.5698	28.5576	28.4034	28.6392	28.0288	27.8362	27.7828	27.9988	28.5698	28.5576	28.4034	28.6392	27.9154	28.5451	0.00431923	0.00348442	0.629672	5.52278e-05	4.25784	0.000203761	3.69088
D5ALH6	D5ALH6_RHOCB		RCAP_rcc00267		Peptidase, M16 family	0.000394633	41	33	34	35	35	38	38	39	35									30.8306	30.7729	30.7761	30.7236	31.198	31.2487	31.2352	31.2294	30.8306	30.7729	30.7761	30.7236	31.198	31.2487	31.2352	31.2294	30.7763	31.228	0.00142004	0.000687491	0.451655	1.89461e-06	5.72248	1.5706e-05	4.80393
D5ALH7	D5ALH7_RHOCB		RCAP_rcc00268		Peptidase, M16 family	0.000394633	48	41	42	40	41	44	43	44	44									31.2401	31.2316	31.2115	31.1202	31.5257	31.622	31.5199	31.5337	31.2401	31.2316	31.2115	31.1202	31.5257	31.622	31.5199	31.5337	31.2016	31.5509	0.00176567	0.00152498	0.349302	5.17469e-05	4.28612	0.000193835	3.71257
D5ALH8	D5ALH8_RHOCB		RCAP_rcc00269		Lipoprotein, putative	0.000394633	16	16	15	16	15	16	16	15	15									29.5993	29.6263	29.6398	29.585	29.63	29.6659	29.5801	29.7085	29.5993	29.6263	29.6398	29.585	29.63	29.6659	29.5801	29.7085	29.6127	29.6469	0.000842249	0.00183645	0.034152	0.388126	0.411028	0.435975	0.360539
D5ALH9	D5ALH9_RHOCB		lspA		Lipoprotein signal peptidase	0.000394633	7	6	7	7	5	4	5	4	3									24.3907	24.4521	24.2329	24.5246	23.2856	23.1166	23.3374	22.6827	24.3907	24.4521	24.2329	24.5246	23.2856	23.1166	23.3374	22.6827	24.404	23.1274	0.00508874	0.0128647	-1.27668	4.31122e-05	4.3654	0.000169002	3.77211
D5ALI0	D5ALI0_RHOCB		purH		Bifunctional purine biosynthesis protein PurH	0.000394633	54	50	50	53	54	50	49	53	52									32.0093	32.0045	31.981	31.9579	31.8231	31.8386	31.8275	31.872	32.0093	32.0045	31.981	31.9579	31.8231	31.8386	31.8275	31.872	31.9883	31.8404	0.000739962	0.000694888	-0.147875	0.00113101	2.94653	0.00242282	2.61568
D5ALI1	D5ALI1_RHOCB		RCAP_rcc02312		Cobalt chelatase	0.000761905	1	1	0	0	1	1	1	1	1									19.1182	NA	NA	19.383	21.7175	20.2173	21.2099	20.8759	19.1182	23.3281	22.0535	19.383	21.7175	20.2173	21.2099	20.8759	21.9438	21.1043	0.0980451	0.0299436	-0.839485	0.972845	0.0119562	0.976466	0.0103429
D5ALI2	D5ALI2_RHOCB		soxG		Sarcosine oxidase, gamma subunit	0.000394633	14	12	12	14	13	14	14	13	14									29.2502	29.2047	29.1479	29.2196	29.3515	29.4377	29.2741	29.4203	29.2502	29.2047	29.1479	29.2196	29.3515	29.4377	29.2741	29.4203	29.2061	29.3723	0.0014682	0.00253619	0.166262	0.00838323	2.07659	0.0139393	1.85576
D5ALI3	D5ALI3_RHOCB		soxA		Sarcosine oxidase, alpha subunit	0.000394633	63	59	60	61	60	59	59	61	59									30.5185	30.5144	30.5384	30.4798	30.2451	30.3682	30.5818	30.2774	30.5185	30.5144	30.5384	30.4798	30.2451	30.3682	30.5818	30.2774	30.5129	30.3743	0.000798001	0.00499527	-0.138674	0.0902827	1.0444	0.117459	0.930114
D5ALI4	D5ALI4_RHOCB		soxD		Sarcosine oxidase, delta subunit	0.000394633	6	4	6	5	5	6	5	6	6									24.9199	25.1414	24.9737	24.8038	25.4765	25.3719	25.4092	25.6895	24.9199	25.1414	24.9737	24.8038	25.4765	25.3719	25.4092	25.6895	24.9649	25.4921	0.00562388	0.00556804	0.527253	0.000721276	3.1419	0.00166121	2.77957
D5ALI6	D5ALI6_RHOCB		cycH		Cytochrome c-type biogenesis protein CycH	0.000394633	20	17	15	15	19	19	19	18	18									28.2682	28.2682	28.2305	28.3221	28.2471	28.2922	28.2423	28.2656	28.2682	28.2682	28.2305	28.3221	28.2471	28.2922	28.2423	28.2656	28.2726	28.2619	0.00133203	0.000800321	-0.0107181	0.748702	0.125691	0.781443	0.107103
D5ALI8	D5ALI8_RHOCB		RCAP_rcc02319		DUF1289 domain-containing protein	0.000394633	11	10	9	10	9	10	10	10	11									27.1812	26.9665	26.952	26.9525	27.4184	27.5664	27.2982	27.5319	27.1812	26.9665	26.952	26.9525	27.4184	27.5664	27.2982	27.5319	27.0164	27.4575	0.00415741	0.00442369	0.441064	0.000748895	3.12558	0.00170733	2.76768
D5ALI9	D5ALI9_RHOCB		RCAP_rcc02320		Hedgehog/Intein (Hint) domain-containing protein	0.000394633	10	9	9	9	8	9	9	9	9									25.4301	24.9477	25.2319	25.081	25.2539	25.3316	25.3489	25.3168	25.4301	24.9477	25.2319	25.081	25.2539	25.3316	25.3489	25.3168	25.1839	25.3133	0.00823198	0.0016359	0.129327	0.199279	0.700539	0.239721	0.620294
D5ALJ1	D5ALJ1_RHOCB		prfC		Peptide chain release factor 3	0.000394633	43	40	39	41	40	39	38	39	39									28.9212	28.918	28.9455	28.933	28.7354	28.7084	28.8905	28.7979	28.9212	28.918	28.9455	28.933	28.7354	28.7084	28.8905	28.7979	28.9295	28.7848	0.00043143	0.0028089	-0.144683	0.0126644	1.89742	0.0200093	1.69877
D5ALJ2	D5ALJ2_RHOCB		RCAP_rcc02323		Uncharacterized protein	0.000394633	8	8	8	8	8	8	8	8	7									30.5838	30.6861	30.7689	30.4767	29.9062	30.0094	30.0097	30.0263	30.5838	30.6861	30.7689	30.4767	29.9062	30.0094	30.0097	30.0263	30.633	29.9887	0.00413371	0.00183463	-0.644337	2.38356e-05	4.62277	0.00010571	3.97588
D5ALJ3	D5ALJ3_RHOCB		dgt		Deoxyguanosinetriphosphate triphosphohydrolase-like protein	0.000394633	24	19	20	21	22	23	22	22	21									28.2285	28.2031	28.1759	28.1782	28.0865	27.9922	27.9958	27.7937	28.2285	28.2031	28.1759	28.1782	28.0865	27.9922	27.9958	27.7937	28.1966	27.971	0.000874265	0.00441747	-0.225622	0.00737679	2.13213	0.0125127	1.90265
D5ALJ4	D5ALJ4_RHOCB		RCAP_rcc02325		HesB/YadR/YfhF family protein	0.000394633	3	3	3	2	3	3	3	3	3									25.476	25.4856	25.524	25.5939	25.9016	25.9544	25.9581	26.1127	25.476	25.4856	25.524	25.5939	25.9016	25.9544	25.9581	26.1127	25.5206	25.9839	0.00209763	0.00350519	0.463233	4.8055e-05	4.31826	0.000182285	3.73925
D5ALJ5	D5ALJ5_RHOCB		RCAP_rcc02326		Phage integrase	0.000394633	10	9	10	8	10	6	7	5	5									23.9516	24.1638	24.0561	24.1704	23.9587	23.9528	23.7257	23.8576	23.9516	24.1638	24.0561	24.1704	23.9587	23.9528	23.7257	23.8576	24.0882	23.8768	0.00429615	0.00456572	-0.21148	0.0216023	1.6655	0.0322778	1.4911
D5ALK2	D5ALK2_RHOCB		RCAP_rcc02333		SLATT domain-containing protein	0.000394633	3	3	3	2	3	2	1	0	3									21.8286	22.1367	20.7356	21.3621	17.9048	16.3927	NA	21.401	21.8286	22.1367	20.7356	21.3621	17.9048	16.3927	21.5327	21.401	21.6071	20.5485	0.0283438	0.133049	-1.05861	0.107374	0.9691	0.136921	0.863529
D5ALK8	D5ALK8_RHOCB		RCAP_rcc02339		DUF930 domain-containing protein	0.000394633	4	4	4	4	3	3	3	3	3									21.12	23.2464	23.5725	21.08	21.884	22.5475	21.4104	22.6586	21.12	23.2464	23.5725	21.08	21.884	22.5475	21.4104	22.6586	22.6822	22.2102	0.0602164	0.0265091	-0.472055	0.8511	0.0700192	0.870136	0.0604131
D5ALL2	D5ALL2_RHOCB		RCAP_rcc02343		Ribbon-helix-helix protein, CopG family	0.000394633	18	15	16	18	16	16	18	16	16									27.9217	27.9217	28.6663	27.8903	27.9793	28.8481	27.9176	28.023	27.9217	27.9217	28.6663	27.8903	27.9793	28.8481	27.9176	28.023	28.1402	28.2468	0.0134453	0.01559	0.106669	0.738251	0.131796	0.772029	0.112366
D5ALL4	D5ALL4_RHOCB		RCAP_rcc02345		Uncharacterized protein	0.000394633	7	7	7	7	7	7	7	7	7									26.21	26.147	26.1164	26.0223	25.8563	25.7568	25.8162	25.9652	26.21	26.147	26.1164	26.0223	25.8563	25.7568	25.8162	25.9652	26.1255	25.8507	0.00299206	0.00339726	-0.274844	0.00205594	2.68699	0.00407412	2.38997
D5ALL6	D5ALL6_RHOCB		RCAP_rcc02347		DUF192 domain-containing protein	0.000394633	6	6	6	6	6	6	6	6	6									26.1238	25.7357	25.502	25.8556	25.9038	26.1099	25.6856	26.0621	26.1238	25.7357	25.502	25.8556	25.9038	26.1099	25.6856	26.0621	25.8217	25.9496	0.0100266	0.0073754	0.127905	0.388894	0.410169	0.436656	0.359861
D5ALL7	D5ALL7_RHOCB		RCAP_rcc02348		Cold-shock DNA-binding domain protein	0.000394633	13	11	11	12	11	12	11	13	12									28.0938	28.0678	28.0755	27.8349	28.4146	28.6013	28.6004	28.5178	28.0938	28.0678	28.0755	27.8349	28.4146	28.6013	28.6004	28.5178	28.0218	28.5355	0.00437398	0.00309833	0.513749	0.00016987	3.76988	0.000507916	3.29421
D5ALL8	D5ALL8_RHOCB		pdxH		Pyridoxine/pyridoxamine 5'-phosphate oxidase	0.000394633	13	12	13	13	13	13	12	12	13									28.224	28.196	28.0216	28.1295	28.0217	27.9774	28.1403	28.07	28.224	28.196	28.0216	28.1295	28.0217	27.9774	28.1403	28.07	28.1448	28.0536	0.00319823	0.0024873	-0.0912414	0.156841	0.80454	0.192887	0.714697
D5ALL9	D5ALL9_RHOCB		fabI1		Enoyl-[acyl-carrier-protein] reductase [NADH]	0.000394633	21	19	20	18	19	21	21	21	21									30.5025	30.5195	30.5902	30.5415	30.161	30.2243	30.2411	30.2872	30.5025	30.5195	30.5902	30.5415	30.161	30.2243	30.2411	30.2872	30.5388	30.2291	0.00124435	0.00172678	-0.309689	6.8408e-05	4.16489	0.000239917	3.61994
D5ALM1	D5ALM1_RHOCB		gpt		Xanthine-guanine phosphoribosyltransferase	0.000394633	14	13	13	13	13	14	14	14	14									29.2229	28.8377	28.8659	28.577	28.8479	28.9137	28.7297	28.896	29.2229	28.8377	28.8659	28.577	28.8479	28.9137	28.7297	28.896	28.8945	28.8486	0.0091905	0.00287352	-0.0458427	0.827926	0.0820087	0.850959	0.0700915
D5ALM2	D5ALM2_RHOCB		RCAP_rcc02353		Aminotransferase, class I and II	0.000394633	16	15	14	14	15	15	14	13	13									27.8739	27.9345	28.0242	27.8853	28.003	28.0464	27.9407	28.1008	27.8739	27.9345	28.0242	27.8853	28.003	28.0464	27.9407	28.1008	27.9307	28.0239	0.00244938	0.00241797	0.0931818	0.103835	0.983658	0.13348	0.874582
D5ALM3	D5ALM3_RHOCB		ppiD		Peptidyl-prolyl cis-trans isomerase D	0.000394633	63	59	62	63	61	58	61	61	58									31.0113	30.9534	30.9793	30.944	30.9402	30.9673	30.8632	30.9873	31.0113	30.9534	30.9793	30.944	30.9402	30.9673	30.8632	30.9873	30.9722	30.9403	0.000974039	0.00175781	-0.03197	0.411921	0.385186	0.45983	0.337402
D5ALM4	D5ALM4_RHOCB		trpE		Anthranilate synthase component 1	0.000394633	44	42	40	40	42	43	42	44	43									29.9902	29.9783	29.8792	29.9615	30.1427	30.1665	30.2028	30.1251	29.9902	29.9783	29.8792	29.9615	30.1427	30.1665	30.2028	30.1251	29.953	30.1596	0.00167366	0.00111539	0.20662	0.000694852	3.15811	0.00161136	2.79281
D5ALM5	D5ALM5_RHOCB		RCAP_rcc02356		Divergent polysaccharide deacetylase family protein	0.000394633	14	12	13	11	13	12	12	13	14									28.2613	28.231	28.3207	28.2855	28.2973	28.3326	28.3905	28.4512	28.2613	28.231	28.3207	28.2855	28.2973	28.3326	28.3905	28.4512	28.275	28.3691	0.00134242	0.00238161	0.0940341	0.0647869	1.18851	0.0872343	1.05931
D5ALM6	D5ALM6_RHOCB		trpG		Anthranilate synthase component II	0.000394633	12	10	11	11	11	12	10	11	11									28.5509	28.5723	28.602	28.5807	28.5883	28.4582	28.2317	28.696	28.5509	28.5723	28.602	28.5807	28.5883	28.4582	28.2317	28.696	28.5766	28.5038	0.00073957	0.00701286	-0.0728483	0.409004	0.388272	0.456953	0.340128
D5ALM7	D5ALM7_RHOCB		trpD		Anthranilate phosphoribosyltransferase	0.000394633	42	40	40	42	39	42	39	41	40									30.4808	30.4929	30.5526	30.4958	30.3772	30.3415	30.4185	30.3847	30.4808	30.4929	30.5526	30.4958	30.3772	30.3415	30.4185	30.3847	30.5058	30.3807	0.00104985	0.00104045	-0.125066	0.00529097	2.27646	0.00938182	2.02771
D5ALM9	D5ALM9_RHOCB	D5ALM9;D5AP64	moaC	moaC	Cyclic pyranopterin monophosphate synthase	0.000394633	20	17	19	19	20	19	18	19	19	2	1	1	2	2	2	2	2	27.6063	27.36	27.5245	27.5044	27.1849	27.2482	26.9382	27.2359	27.6063	27.36	27.5245	27.5044	27.1849	27.2482	26.9382	27.2359	27.5015	27.1571	0.00372601	0.0053415	-0.344395	0.00418954	2.37783	0.00755798	2.12159
D5ALN0	D5ALN0_RHOCB		lexA		LexA repressor	0.000394633	25	25	22	24	24	22	19	21	19									28.003	28.056	28.0472	28.077	27.849	27.8039	27.8275	27.7032	28.003	28.056	28.0472	28.077	27.849	27.8039	27.8275	27.7032	28.0461	27.797	0.00111022	0.00232047	-0.2491	0.000411169	3.38598	0.00104222	2.98204
D5ALN1	D5ALN1_RHOCB		RCAP_rcc02362		Competence protein	0.000394633	3	1	3	3	2	2	2	2	2									18.5803	21.399	21.4297	19.4983	20.8185	20.8665	21.1967	20.5542	18.5803	21.399	21.4297	19.4983	20.8185	20.8665	21.1967	20.5542	20.6806	20.8772	0.0702822	0.0126435	0.196624	0.367977	0.43418	0.415418	0.381515
D5ALN2	D5ALN2_RHOCB		gltX2		Glutamate--tRNA ligase	0.000394633	47	43	44	47	44	45	45	46	43									29.9502	29.9259	29.9824	29.9182	30.1266	30.1058	30.1504	30.1917	29.9502	29.9259	29.9824	29.9182	30.1266	30.1058	30.1504	30.1917	29.9444	30.144	0.000965501	0.00122306	0.199603	0.000402538	3.39519	0.00102419	2.98962
D5ALN3	D5ALN3_RHOCB		gltA		Citrate synthase	0.000394633	52	40	46	47	45	51	49	52	51									33.3397	33.375	33.3668	33.3166	33.6345	33.6424	33.7079	33.6582	33.3397	33.375	33.3668	33.3166	33.6345	33.6424	33.7079	33.6582	33.3497	33.661	0.000798413	0.000978118	0.311323	1.66955e-05	4.7774	8.01208e-05	4.09625
D5ALN4	D5ALN4_RHOCB		mdoG2		Glucans biosynthesis protein G-2	0.000394633	19	17	18	16	18	17	18	18	18									27.1786	27.3178	27.3334	27.1673	27.2062	27.2392	27.336	27.2215	27.1786	27.3178	27.3334	27.1673	27.2062	27.2392	27.336	27.2215	27.2513	27.2516	0.00324778	0.00214502	0.000317908	0.979255	0.00910428	0.982168	0.00781414
D5ALN7	D5ALN7_RHOCB		gph4		Phosphoglycolate phosphatase-4	0.000394633	10	10	10	10	9	10	10	9	9									26.4911	26.6634	26.6261	26.4144	26.3432	26.2862	25.986	26.2863	26.4911	26.6634	26.6261	26.4144	26.3432	26.2862	25.986	26.2863	26.5522	26.232	0.00437668	0.0061727	-0.320228	0.010232	1.99004	0.0165343	1.78161
D5ALN8	D5ALN8_RHOCB		araB		Ribulokinase	0.000394633	28	27	28	28	28	27	28	28	27									28.633	28.6362	28.6775	28.5574	28.384	28.4803	28.3275	28.3738	28.633	28.6362	28.6775	28.5574	28.384	28.4803	28.3275	28.3738	28.6267	28.3925	0.00174771	0.00226013	-0.234163	0.00101309	2.99435	0.00221598	2.65443
D5ALN9	D5ALN9_RHOCB		rbtD		Ribitol 2-dehydrogenase	0.000394633	24	22	23	22	22	24	22	23	22									29.9306	29.9892	29.9987	29.9299	29.8852	29.8312	29.8502	29.8824	29.9306	29.9892	29.9987	29.9299	29.8852	29.8312	29.8502	29.8824	29.9625	29.8624	0.00123315	0.000874812	-0.10006	0.0158276	1.80058	0.0244345	1.612
D5ALP1	D5ALP1_RHOCB		RCAP_rcc02372		Monosacharide ABC transporter, ATP-binding protein	0.000394633	13	13	13	12	13	12	13	12	13									26.9571	26.9347	26.9334	26.8473	26.4374	26.5261	26.3309	26.4348	26.9571	26.9347	26.9334	26.8473	26.4374	26.5261	26.3309	26.4348	26.9187	26.434	0.00179922	0.00302054	-0.48477	1.79442e-05	4.74608	8.48139e-05	4.07153
D5ALP2	D5ALP2_RHOCB		RCAP_rcc02373		Monosacharide ABC transporter, periplasmic monosacharide-binding protein	0.000394633	22	20	21	22	21	19	20	20	20									31.0954	31.1458	31.2099	31.0689	30.3172	30.3888	30.117	30.2629	31.0954	31.1458	31.2099	31.0689	30.3172	30.3888	30.117	30.2629	31.131	30.2749	0.00199327	0.00380569	-0.856114	2.31634e-06	5.6352	1.81493e-05	4.74114
D5ALP3	D5ALP3_RHOCB		RCAP_rcc02374		Transcriptional regulator, LacI family	0.000394633	17	14	16	16	15	13	17	15	15									26.9288	27.1114	27.0577	26.9367	26.6358	26.6108	26.5111	26.5884	26.9288	27.1114	27.0577	26.9367	26.6358	26.6108	26.5111	26.5884	27.0108	26.5873	0.00334778	0.0020274	-0.423483	8.54673e-05	4.0682	0.000287772	3.54095
D5ALP4	D5ALP4_RHOCB		exbB		Biopolymer transport protein ExbB	0.000394633	4	4	4	4	3	1	1	1	1									23.4708	23.7014	22.9539	23.5108	19.6314	14.4807	16.4885	19.3718	23.4708	23.7014	22.9539	23.5108	19.6314	14.4807	16.4885	19.3718	23.4344	18.6145	0.0136606	0.140746	-4.81988	0.00108305	2.96535	0.00233493	2.63173
D5ALP5	D5ALP5_RHOCB		exbD1		Biopolymer transport protein ExbD	0.000394633	4	3	4	3	3	1	1	1	1									23.322	24.2917	24.1082	23.2391	18.3793	17.7443	17.9462	18.4338	23.322	24.2917	24.1082	23.2391	18.3793	17.7443	17.9462	18.4338	23.8144	18.1546	0.0226265	0.0184895	-5.6598	1.63966e-07	6.78525	3.02887e-06	5.51872
D5ALP6	D5ALP6_RHOCB		tonB		Protein TonB	0.000394633	3	2	2	2	2	0	0	1	2									19.1355	21.2147	21.6053	21.8098	NA	NA	17.1588	19.303	19.1355	21.2147	21.6053	21.8098	22.6998	20.3369	17.1588	19.303	21.2356	21.0902	0.0586865	0.115826	-0.14531	0.39803	0.400084	0.446542	0.350138
D5ALP9	D5ALP9_RHOCB		ftsI		Peptidoglycan synthetase FtsI	0.000394633	42	33	41	39	38	34	36	36	35									27.5118	27.4921	27.4559	27.6025	26.9478	26.9984	27.4294	26.7949	27.5118	27.4921	27.4559	27.6025	26.9478	26.9984	27.4294	26.7949	27.5166	27.0626	0.0022687	0.0100565	-0.453978	0.00762452	2.11779	0.0128576	1.89084
D5ALQ0	D5ALQ0_RHOCB		RCAP_rcc02381		Uncharacterized protein	0.000394633	4	4	4	4	4	4	4	4	4									25.5952	25.6661	25.7117	25.5543	26.1843	26.1723	26.2258	26.2481	25.5952	25.6661	25.7117	25.5543	26.1843	26.1723	26.2258	26.2481	25.6331	26.208	0.00275058	0.00135056	0.574853	2.40204e-06	5.61942	1.85624e-05	4.73137
D5ALQ1	D5ALQ1_RHOCB		mraW		Ribosomal RNA small subunit methyltransferase H	0.000394633	18	16	18	18	16	16	15	18	17									29.2759	29.3173	29.3744	29.2618	29.1072	29.0606	29.412	29.0897	29.2759	29.3173	29.3744	29.2618	29.1072	29.0606	29.412	29.0897	29.308	29.1746	0.00172468	0.00562893	-0.133404	0.129621	0.887326	0.162202	0.789945
D5ALQ2	D5ALQ2_RHOCB		mraZ		Transcriptional regulator MraZ	0.000394633	16	15	14	16	14	15	15	15	16									30.3713	30.3193	30.3242	30.3364	30.4113	30.5073	30.5033	30.5003	30.3713	30.3193	30.3242	30.3364	30.4113	30.5073	30.5033	30.5003	30.3379	30.4811	0.000772795	0.00151824	0.143158	0.00369214	2.43272	0.00678318	2.16857
D5ALQ3	D5ALQ3_RHOCB		RCAP_rcc02384		Iron-sulfur cluster carrier protein	0.000394633	43	37	36	35	38	42	43	43	43									29.5138	29.5726	29.6707	29.6185	30.3622	30.3566	30.3844	30.3851	29.5138	29.5726	29.6707	29.6185	30.3622	30.3566	30.3844	30.3851	29.595	30.3721	0.00225689	0.000487958	0.777074	1.48282e-07	6.82891	2.8771e-06	5.54104
D5ALQ5	D5ALQ5_RHOCB		rlmJ		Ribosomal RNA large subunit methyltransferase J	0.000394633	17	14	15	15	17	15	16	14	15									25.9005	25.9023	25.8089	25.732	25.7025	25.4334	25.7827	25.6857	25.9005	25.9023	25.8089	25.732	25.7025	25.4334	25.7827	25.6857	25.8376	25.6569	0.00316791	0.00589459	-0.180779	0.057468	1.24057	0.0781599	1.10702
D5ALQ7	D5ALQ7_RHOCB		ispZ		Inner membrane-spanning protein YciB	0.000394633	2	0	1	2	2	2	2	2	2									NA	20.1031	20.1869	20.9363	20.7093	19.946	20.1046	20.2929	21.1383	20.1031	20.1869	20.9363	20.7093	19.946	20.1046	20.2929	20.6616	20.2924	0.0253925	0.0162611	-0.369206	0.282228	0.5494	0.328373	0.483632
D5ALQ8	D5ALQ8_RHOCB		ftsY		Signal recognition particle receptor FtsY	0.000394633	25	25	25	25	25	24	24	23	23									29.9795	29.9894	30.0049	29.9344	29.9474	29.9438	29.8925	29.9838	29.9795	29.9894	30.0049	29.9344	29.9474	29.9438	29.8925	29.9838	29.9773	29.9422	0.00101061	0.00125296	-0.035054	0.317456	0.498316	0.364022	0.438873
D5ALQ9	D5ALQ9_RHOCB		RCAP_rcc02390		Alkane 1-monooxygenase	0.000394633	24	20	19	22	21	18	19	21	21									29.0636	29.3643	29.3288	29.2702	28.8474	28.8686	29.3118	28.9366	29.0636	29.3643	29.3288	29.2702	28.8474	28.8686	29.3118	28.9366	29.2613	29.0039	0.00459649	0.00749019	-0.257435	0.0591038	1.22838	0.0801423	1.09614
D5ALR0	D5ALR0_RHOCB		RCAP_rcc02391		Uncharacterized protein	0.000394633	5	3	3	3	3	5	5	5	5									26.9923	26.859	26.7748	26.8614	27.5887	27.6985	27.6523	27.6384	26.9923	26.859	26.7748	26.8614	27.5887	27.6985	27.6523	27.6384	26.874	27.645	0.00334239	0.00163472	0.771056	1.06514e-06	5.97259	1.05614e-05	4.97628
D5ALR1	D5ALR1_RHOCB		xseA		Exodeoxyribonuclease 7 large subunit	0.000394633	19	15	15	16	17	15	16	18	14									26.0032	26.1738	26.1987	26.215	25.2876	25.6192	25.785	25.2867	26.0032	26.1738	26.1987	26.215	25.2876	25.6192	25.785	25.2867	26.1501	25.5109	0.0037398	0.00976573	-0.639273	0.00105195	2.978	0.00228431	2.64124
D5ALR2	D5ALR2_RHOCB		purD		Phosphoribosylamine--glycine ligase	0.000394633	21	19	21	20	20	19	18	19	19									29.0369	28.8132	28.5758	28.9096	28.8393	28.8717	28.8598	28.9584	29.0369	28.8132	28.5758	28.9096	28.8393	28.8717	28.8598	28.9584	28.8436	28.883	0.00676041	0.00181679	0.0394579	0.625483	0.203785	0.667561	0.175509
D5ALR3	D5ALR3_RHOCB		sdaA		L-serine dehydratase	0.000394633	21	19	19	20	21	19	18	19	18									27.5916	27.3096	27.4474	27.2703	27.5177	27.4351	27.2774	27.4452	27.5916	27.3096	27.4474	27.2703	27.5177	27.4351	27.2774	27.4452	27.4103	27.4215	0.00532344	0.00369142	0.0111498	0.871718	0.059624	0.888856	0.0511687
D5ALR5	D5ALR5_RHOCB		rpiA		Ribose-5-phosphate isomerase A	0.000394633	24	23	23	23	24	24	24	23	24									30.9387	30.8461	30.8052	30.813	30.965	31.0626	30.9466	31.1053	30.9387	30.8461	30.8052	30.813	30.965	31.0626	30.9466	31.1053	30.8517	31.0214	0.00198468	0.00246212	0.169649	0.0119563	1.9224	0.0190242	1.72069
D5ALR6	D5ALR6_RHOCB		RCAP_rcc02397		PH domain-containing protein	0.000394633	2	1	1	1	1	1	1	2	2									21.9683	21.4367	22.7144	22.4598	20.8232	21.0026	23.0164	21.9948	21.9683	21.4367	22.7144	22.4598	20.8232	21.0026	23.0164	21.9948	22.2238	21.9864	0.0254944	0.0466336	-0.237375	0.435806	0.360707	0.482896	0.316146
D5ALR7	D5ALR7_RHOCB		gor		Glutathione-disulfide reductase	0.000394633	39	35	33	32	37	35	35	38	36									28.4094	28.1972	28.2599	28.2803	27.9831	27.9915	28.1104	27.9197	28.4094	28.1972	28.2599	28.2803	27.9831	27.9915	28.1104	27.9197	28.2888	28.0028	0.00315013	0.00284101	-0.28597	0.00180139	2.74439	0.00362834	2.44029
D5ALR8	D5ALR8_RHOCB		hflK		Protein HflK	0.000394633	53	49	52	52	51	51	51	50	51									32.7481	32.6297	32.6534	32.6203	32.8169	32.8657	32.8177	32.9135	32.7481	32.6297	32.6534	32.6203	32.8169	32.8657	32.8177	32.9135	32.6638	32.854	0.00179181	0.0014033	0.190238	0.00236901	2.62543	0.00459327	2.33788
D5ALR9	D5ALR9_RHOCB		hflC		Protein HflC	0.000394633	33	32	33	32	33	33	33	33	33									32.049	32.1071	32.1182	32.1145	32.2981	32.3221	32.3256	32.4063	32.049	32.1071	32.1182	32.1145	32.2981	32.3221	32.3256	32.4063	32.0975	32.3386	0.00101122	0.00145716	0.241123	0.000226361	3.6452	0.000634025	3.19789
D5ALS1	D5ALS1_RHOCB		degP		Periplasmic serine endoprotease DegP-like	0.000394633	63	51	54	51	56	56	56	58	55									32.6806	32.6824	32.716	32.649	33.2792	33.309	33.2362	33.1867	32.6806	32.6824	32.716	32.649	33.2792	33.309	33.2362	33.1867	32.6822	33.2535	0.000837853	0.00159979	0.571305	7.63563e-07	6.11716	8.40543e-06	5.07544
D5ALS2	D5ALS2_RHOCB		RCAP_rcc02403		Peptidoglycan-binding domain 1 protein	0.000394633	6	6	5	6	6	6	6	6	6									25.2207	25.3852	25.102	24.8798	25.1959	25.0779	24.4539	25.2299	25.2207	25.3852	25.102	24.8798	25.1959	25.0779	24.4539	25.2299	25.1585	25.021	0.00845357	0.0145211	-0.137586	0.440268	0.356283	0.487239	0.312258
D5ALS3	D5ALS3_RHOCB		fdx		Ferredoxin VI	0.000394633	14	13	13	14	14	13	13	14	14									28.5112	28.5007	28.5505	28.5055	29.0617	29.0736	29.0427	29.1668	28.5112	28.5007	28.5505	28.5055	29.0617	29.0736	29.0427	29.1668	28.5171	29.087	0.00079781	0.00189725	0.569884	7.7113e-07	6.11287	8.45421e-06	5.07293
D5ALS4	D5ALS4_RHOCB		purU		Formyltetrahydrofolate deformylase	0.000394633	29	25	27	25	28	25	28	26	28									28.5834	28.7593	28.709	28.9536	28.7139	29.0803	28.8202	29.0971	28.5834	28.7593	28.709	28.9536	28.7139	29.0803	28.8202	29.0971	28.7575	28.9373	0.00534884	0.0065975	0.179732	0.164508	0.783813	0.201306	0.696144
D5ALS5	D5ALS5_RHOCB		pgi		Glucose-6-phosphate isomerase	0.000394633	42	37	36	36	38	40	39	40	40									29.6531	29.615	29.5844	29.65	29.9214	29.8802	29.9981	29.9311	29.6531	29.615	29.5844	29.65	29.9214	29.8802	29.9981	29.9311	29.6259	29.9333	0.00109517	0.0016321	0.307439	5.06687e-05	4.29526	0.000190591	3.7199
D5ALS6	D5ALS6_RHOCB		pgl		6-phosphogluconolactonase	0.000394633	25	22	23	23	22	23	22	24	22									29.4833	29.554	29.615	29.4535	29.8056	29.8875	29.853	29.9235	29.4833	29.554	29.615	29.4535	29.8056	29.8875	29.853	29.9235	29.5278	29.8681	0.00245674	0.00168271	0.340232	0.000142749	3.84543	0.000437404	3.35912
D5ALS7	D5ALS7_RHOCB		zwf		Glucose-6-phosphate 1-dehydrogenase	0.000394633	43	36	39	34	37	39	37	40	40									29.9682	30.0497	30.0731	30.0575	30.0478	30.0598	30.3788	30.0097	29.9682	30.0497	30.0731	30.0575	30.0478	30.0598	30.3788	30.0097	30.0377	30.1319	0.00156394	0.00568193	0.0942514	0.336016	0.47364	0.383349	0.416406
D5ALS8	D5ALS8_RHOCB		RCAP_rcc02409		PIN domain-containing protein	0.000394633	6	5	4	5	6	4	3	3	4									24.1597	23.9115	22.9463	24.2821	23.0771	22.3436	22.683	24.0404	24.1597	23.9115	22.9463	24.2821	23.0771	22.3436	22.683	24.0404	23.9089	23.1855	0.0254225	0.0318451	-0.723378	0.110277	0.957516	0.140158	0.853381
D5ALS9	D5ALS9_RHOCB		RCAP_rcc02410		Class I SAM-dependent rRNA methyltransferase	0.000394633	22	19	20	20	21	22	20	21	21									27.6659	27.7255	27.727	27.7555	27.612	27.6298	27.6375	27.4935	27.6659	27.7255	27.727	27.7555	27.612	27.6298	27.6375	27.4935	27.7188	27.5943	0.00135814	0.00243895	-0.124497	0.021081	1.67611	0.0315512	1.50098
D5ALT0	D5ALT0_RHOCB		edd		Phosphogluconate dehydratase	0.000394633	40	33	30	30	34	38	37	39	39									29.3567	29.3486	29.333	29.3546	29.6983	29.8077	29.9035	29.7768	29.3567	29.3486	29.333	29.3546	29.6983	29.8077	29.9035	29.7768	29.3483	29.7984	0.000364942	0.00284819	0.450129	1.99814e-05	4.69937	9.24028e-05	4.03432
D5ALT1	D5ALT1_RHOCB		eda		2-dehydro-3-deoxy-phosphogluconate aldolase	0.000394633	18	18	16	16	17	17	17	16	17									30.9656	30.7915	30.8169	30.9419	31.0164	31.1362	31.0313	31.1574	30.9656	30.7915	30.8169	30.9419	31.0164	31.1362	31.0313	31.1574	30.8809	31.0867	0.00283323	0.00230959	0.205723	0.00799879	2.09698	0.0134159	1.87238
D5ALT2	D5ALT2_RHOCB		RCAP_rcc02413		Uncharacterized protein	0.000394633	3	3	3	3	3	2	2	2	2									25.7636	25.7475	25.6428	25.7225	25.1271	25.0331	25.0857	25.291	25.7636	25.7475	25.6428	25.7225	25.1271	25.0331	25.0857	25.291	25.7198	25.1375	0.00208336	0.00443148	-0.58234	2.33422e-05	4.63186	0.000104056	3.98273
D5ALT3	D5ALT3_RHOCB		glnE		Glutamate-ammonia-ligase adenylyltransferase	0.000394633	49	45	48	48	47	47	45	46	45									28.9182	29.0451	29.0348	29.0187	28.6015	28.6056	28.7191	28.616	28.9182	29.0451	29.0348	29.0187	28.6015	28.6056	28.7191	28.616	29.0051	28.6364	0.00201209	0.00195656	-0.368726	5.69611e-05	4.24442	0.000208728	3.68042
D5ALT4	D5ALT4_RHOCB		RCAP_rcc02415		DUF2852 domain-containing protein	0.000394633	25	14	16	14	15	24	24	24	24									27.05	26.3607	26.8855	26.9633	29.9463	30.0417	30.1962	29.7494	27.05	26.3607	26.8855	26.9633	29.9463	30.0417	30.1962	29.7494	26.8383	29.9924	0.011566	0.00623342	3.15406	1.89807e-07	6.72169	3.31267e-06	5.47982
D5ALT5	D5ALT5_RHOCB		ate		Aspartate/glutamate leucyltransferase	0.000761905	2	1	0	0	1	1	1	2	2									20.6244	NA	NA	20.4104	18.9809	19.8241	20.1922	19.4114	20.6244	20.2018	21.8847	20.4104	18.9809	19.8241	20.1922	19.4114	20.9474	19.6718	0.0363893	0.0266666	-1.27559	0.0251929	1.59872	0.0372507	1.42887
D5ALT6	D5ALT6_RHOCB		dctP2		Extracytoplasmic solute receptor protein	0.000394633	35	35	33	33	35	32	34	31	31									33.9034	33.8925	33.8969	33.7994	33.6391	33.681	33.4811	33.6668	33.9034	33.8925	33.8969	33.7994	33.6391	33.681	33.4811	33.6668	33.8737	33.6192	0.00145543	0.00274424	-0.254506	0.00181187	2.74187	0.00364673	2.4381
D5ALT7	D5ALT7_RHOCB		RCAP_rcc02418		Oxidoreductase, short-chain dehydrogenase/reductase family	0.000394633	23	22	23	22	23	21	21	21	20									28.459	28.458	28.5039	28.4256	28.5075	28.4736	28.4071	28.5814	28.459	28.458	28.5039	28.4256	28.5075	28.4736	28.4071	28.5814	28.4619	28.4938	0.00112961	0.00254614	0.0318731	0.501869	0.29941	0.549996	0.25964
D5ALT8	D5ALT8_RHOCB		RCAP_rcc02419		Dihydroneopterin aldolase	0.000394633	6	6	6	6	6	6	6	6	6									27.7356	27.6038	27.78	27.4426	27.7453	27.8661	27.7477	27.8435	27.7356	27.6038	27.78	27.4426	27.7453	27.8661	27.7477	27.8435	27.6464	27.8017	0.00548741	0.00227278	0.155308	0.0797544	1.09825	0.104926	0.979118
D5ALU0	D5ALU0_RHOCB		bglX		Periplasmic beta-glucosidase	0.000394633	64	57	56	56	57	59	61	61	61									30.6478	30.6808	30.7106	30.5644	30.8178	30.882	30.9603	30.8647	30.6478	30.6808	30.7106	30.5644	30.8178	30.882	30.9603	30.8647	30.6519	30.8821	0.00205898	0.00192076	0.230165	0.00146383	2.83451	0.00303689	2.51757
D5ALU1	D5ALU1_RHOCB		RCAP_rcc02422		Glycoamylase-like domain-containing protein	0.000394633	17	14	16	16	13	15	13	15	13									27.0467	27.1554	27.1803	26.7947	26.5379	26.6225	26.4731	26.151	27.0467	27.1554	27.1803	26.7947	26.5379	26.6225	26.4731	26.151	27.0521	26.4567	0.00651553	0.00778971	-0.59537	0.0018831	2.72513	0.00376759	2.42394
D5ALU2	D5ALU2_RHOCB		RCAP_rcc02423		ABC transporter, permease/ATP-binding protein	0.000394633	15	13	13	13	12	13	12	14	14									25.9968	25.706	26.0043	25.9933	26.4428	26.5549	26.5787	26.4771	25.9968	25.706	26.0043	25.9933	26.4428	26.5549	26.5787	26.4771	25.9305	26.5144	0.00563715	0.00241349	0.583959	9.89249e-05	4.00469	0.000321834	3.49237
D5ALU3	D5ALU3_RHOCB		RCAP_rcc02424		Oxidoreductase, short-chain dehydrogenase/reductase family	0.000394633	20	17	16	17	16	19	19	19	18									28.937	28.8201	28.8003	28.8115	28.7943	28.8383	28.7265	28.803	28.937	28.8201	28.8003	28.8115	28.7943	28.8383	28.7265	28.803	28.8433	28.7911	0.00220833	0.00162407	-0.0522494	0.27094	0.567127	0.316468	0.49967
D5ALU4	D5ALU4_RHOCB		surE		5'-nucleotidase SurE	0.000394633	13	11	11	10	10	13	12	13	11									27.0771	27.2441	26.8466	27.0676	27.5177	27.2408	27.6595	27.4096	27.0771	27.2441	26.8466	27.0676	27.5177	27.2408	27.6595	27.4096	27.0657	27.465	0.00602602	0.00643613	0.399254	0.00882739	2.05417	0.0145969	1.83574
D5ALU5	D5ALU5_RHOCB		pcm1		Protein-L-isoaspartate O-methyltransferase	0.000394633	12	11	12	12	11	11	10	10	10									27.0872	27.1484	27.148	27.1137	26.7025	26.7119	26.7888	26.8227	27.0872	27.1484	27.148	27.1137	26.7025	26.7119	26.7888	26.8227	27.1246	26.7574	0.0010923	0.0021931	-0.367193	2.3409e-05	4.63062	0.000104182	3.98221
D5ALU6	D5ALU6_RHOCB		RCAP_rcc02427		Peptidase, M23 family/LysM domain protein	0.000394633	45	45	44	42	44	44	43	41	42									32.2397	32.2508	32.2752	32.2096	32.0622	32.086	32.0542	32.1206	32.2397	32.2508	32.2752	32.2096	32.0622	32.086	32.0542	32.1206	32.244	32.081	0.000843842	0.000929101	-0.163035	0.000953614	3.02063	0.00210294	2.67717
D5ALU7	D5ALU7_RHOCB		RCAP_rcc02428		TrkA domain transport protein	0.000394633	16	13	14	14	14	14	14	14	12									26.9969	27.2199	27.1857	27.2376	27.0105	26.8754	27.193	26.9864	26.9969	27.2199	27.1857	27.2376	27.0105	26.8754	27.193	26.9864	27.1631	27.0209	0.00408094	0.00487436	-0.142261	0.12182	0.914282	0.153384	0.814221
D5ALU8	D5ALU8_RHOCB		xthA1		Exodeoxyribonuclease III-1	0.000394633	21	19	21	20	21	21	21	20	21									29.6985	29.7537	29.8246	29.7541	29.6347	29.6908	29.6647	29.6981	29.6985	29.7537	29.8246	29.7541	29.6347	29.6908	29.6647	29.6981	29.7584	29.6723	0.001737	0.000968534	-0.0861384	0.0491145	1.30879	0.0679989	1.1675
D5ALU9	D5ALU9_RHOCB		nahG		Salicylate hydroxylase	0.000394633	27	25	26	25	26	26	27	27	27									28.4748	28.726	28.6973	28.5676	28.2839	28.2281	28.3929	28.0035	28.4748	28.726	28.6973	28.5676	28.2839	28.2281	28.3929	28.0035	28.6199	28.234	0.00408403	0.00581087	-0.385967	0.00422372	2.3743	0.00760947	2.11865
D5ALV0	D5ALV0_RHOCB		dksA1		RNA polymerase-binding transcription factor DksA	0.000394633	36	34	35	35	31	35	35	34	34									29.8342	29.7721	29.7643	29.7449	30.1473	30.179	30.0773	30.231	29.8342	29.7721	29.7643	29.7449	30.1473	30.179	30.0773	30.231	29.7793	30.1597	0.00129584	0.00213081	0.380444	3.30641e-05	4.48064	0.000137614	3.86134
D5ALV1	D5ALV1_RHOCB		RCAP_rcc02432		ATPase, AAA family	0.000394633	34	31	31	29	29	33	32	32	33									29.2765	29.2618	29.3199	29.2597	29.0725	29.0126	29.0247	29.0428	29.2765	29.2618	29.3199	29.2597	29.0725	29.0126	29.0247	29.0428	29.2797	29.0383	0.000954876	0.000896899	-0.241332	7.17235e-05	4.14434	0.000248955	3.60388
D5ALV2	D5ALV2_RHOCB		RCAP_rcc02433		Uncharacterized protein	0.000394633	10	10	10	10	10	10	10	10	10									26.5571	26.3458	26.3775	26.5144	26.0363	26.1145	25.9725	25.9242	26.5571	26.3458	26.3775	26.5144	26.0363	26.1145	25.9725	25.9242	26.4514	26.0136	0.00388801	0.00316811	-0.437813	0.000227883	3.64229	0.000636373	3.19629
D5ALV3	D5ALV3_RHOCB		RCAP_rcc02434		Rhamnosyl O-methyltransferase	0.000394633	40	37	38	39	37	40	40	40	40									29.6522	29.7317	29.7393	29.6269	29.3982	29.37	29.3627	29.41	29.6522	29.7317	29.7393	29.6269	29.3982	29.37	29.3627	29.41	29.6884	29.3854	0.00190181	0.00076606	-0.302979	6.41776e-05	4.19262	0.000228951	3.64026
D5ALV4	D5ALV4_RHOCB		RCAP_rcc02435		Glycosyl transferase, family 2/macrocin-O-methyltransferase family protein	0.000394633	34	30	32	33	33	30	30	31	31									29.4526	29.4133	29.4919	29.3423	29.002	28.9192	29.072	29.0285	29.4526	29.4133	29.4919	29.3423	29.002	28.9192	29.072	29.0285	29.4261	29.0065	0.0021673	0.00221809	-0.419567	4.13751e-05	4.38326	0.000164585	3.78361
D5ALV5	D5ALV5_RHOCB		RCAP_rcc02436		Phosphopantetheine-binding domain protein	0.000394633	4	4	4	4	4	4	4	4	4									27.0155	26.8702	27.0374	26.8953	26.7602	26.7772	26.6626	26.8094	27.0155	26.8702	27.0374	26.8953	26.7602	26.7772	26.6626	26.8094	26.9565	26.7534	0.00311983	0.00236421	-0.203074	0.00659797	2.18059	0.0113923	1.94339
D5ALV6	D5ALV6_RHOCB		RCAP_rcc02437		Cytochrome P450 family protein	0.000394633	44	43	42	41	44	42	41	38	39									30.9617	30.9765	30.9845	31.0046	30.2016	30.1814	29.9472	30.0942	30.9617	30.9765	30.9845	31.0046	30.2016	30.1814	29.9472	30.0942	30.9819	30.1095	0.000577785	0.0038434	-0.87235	1.045e-06	5.98088	1.04594e-05	4.98049
D5ALV7	D5ALV7_RHOCB		RCAP_rcc02438		AMP-dependent synthetase and ligase family protein	0.000394633	25	24	23	23	25	22	22	24	19									27.3837	27.474	27.4881	27.5844	26.892	26.886	27.0095	26.809	27.3837	27.474	27.4881	27.5844	26.892	26.886	27.0095	26.809	27.4843	26.9009	0.00299036	0.00307396	-0.583394	1.70494e-05	4.76829	8.13843e-05	4.08946
D5ALV8	D5ALV8_RHOCB		RCAP_rcc02439		4Fe4S-binding SPASM domain-containing protein	0.000394633	11	10	8	7	10	8	7	7	7									25.4224	24.7263	24.5473	25.2706	24.7944	24.7931	24.2119	24.9145	25.4224	24.7263	24.5473	25.2706	24.7944	24.7931	24.2119	24.9145	25.0371	24.7027	0.0168375	0.0128125	-0.334419	0.233232	0.632212	0.275889	0.559266
D5ALV9	D5ALV9_RHOCB		RCAP_rcc02440		Transcriptional regulator, AsnC/Lrp family	0.000394633	5	4	5	4	5	4	5	5	4									23.1336	22.2444	22.16	23.0053	22.7956	23.1069	22.9538	23.3572	23.1336	22.2444	22.16	23.0053	22.7956	23.1069	22.9538	23.3572	22.7012	23.0684	0.0222929	0.0103714	0.367221	0.144507	0.840112	0.179353	0.746291
D5ALW0	D5ALW0_RHOCB		RCAP_rcc02441		Transcriptional regulator, GntR family	0.000394633	12	10	10	9	10	11	12	11	12									25.3676	25.3149	25.0568	25.4958	25.4759	25.4065	25.1471	25.5185	25.3676	25.3149	25.0568	25.4958	25.4759	25.4065	25.1471	25.5185	25.3174	25.394	0.00728493	0.0065572	0.0765702	0.519725	0.284226	0.566801	0.246569
D5ALW1	D5ALW1_RHOCB		livJ		Branched-chain amino acid ABC transporter, periplasmic branched-chain amino acid-binding protein LivJ	0.000394633	28	18	17	17	19	28	28	27	28									27.1835	27.0716	27.1237	27.1506	29.4941	29.5539	29.4978	29.6383	27.1835	27.0716	27.1237	27.1506	29.4941	29.5539	29.4978	29.6383	27.1329	29.5472	0.00174466	0.00227834	2.41431	1.04274e-10	9.98182	3.12475e-08	7.50519
D5ALW4	D5ALW4_RHOCB		livG2		Branched-chain amino acid ABC transporter, ATP-binding protein LivG-2	0.000394633	7	1	4	4	3	7	7	6	6									21.4855	21.9823	21.7662	21.8161	23.989	23.7155	23.8225	23.7559	21.4855	21.9823	21.7662	21.8161	23.989	23.7155	23.8225	23.7559	21.7734	23.8246	0.00949005	0.00506166	2.05116	2.35257e-07	6.62846	3.75924e-06	5.4249
D5ALW5	D5ALW5_RHOCB		livF2		Branched-chain amino acid ABC transporter, ATP-binding protein LivF-2	0.000394633	5	3	3	1	4	4	4	4	4									22.3766	27.5046	27.5852	27.4905	23.0078	22.7145	22.6427	23.1326	22.3766	27.5046	27.5852	27.4905	23.0078	22.7145	22.6427	23.1326	27.1258	22.8886	0.0981526	0.010212	-4.23722	0.0235218	1.62853	0.0349522	1.45653
D5ALW6	D5ALW6_RHOCB		hyuE		Hydantoin racemase	0.000394633	8	1	2	1	3	7	8	8	6									18.9107	19.6371	17.055	24.042	24.8404	24.8922	24.6937	23.6368	18.9107	19.6371	17.055	24.042	24.8404	24.8922	24.6937	23.6368	22.1578	24.5949	0.148695	0.0241479	2.43706	0.0116428	1.93394	0.0185803	1.73095
D5ALW7	D5ALW7_RHOCB		RCAP_rcc00272		Heparinase II/III family protein	0.000394633	31	31	30	27	28	27	29	29	29									27.76	27.8469	27.7704	27.7576	27.2976	27.6738	27.5421	27.4263	27.76	27.8469	27.7704	27.7576	27.2976	27.6738	27.5421	27.4263	27.7842	27.4917	0.00152911	0.00584731	-0.292512	0.00665329	2.17696	0.0114584	1.94087
D5ALW8	D5ALW8_RHOCB		rsmB1		Ribosomal RNA small subunit methyltransferase B-1	0.000394633	32	30	32	32	32	32	30	29	31									28.2034	28.2345	28.2255	28.2306	28.0958	28.0064	28.0551	27.9988	28.2034	28.2345	28.2255	28.2306	28.0958	28.0064	28.0551	27.9988	28.2235	28.0396	0.000491485	0.00161685	-0.183968	0.000671245	3.17312	0.0015674	2.80482
D5ALW9	D5ALW9_RHOCB		RCAP_rcc00274		DUF1674 domain-containing protein	0.00560329	1	1	1	1	1	1	1	1	1									20.8255	20.8673	20.9447	20.8525	21.1082	21.0722	21.4374	21.4695	20.8255	20.8673	20.9447	20.8525	21.1082	21.0722	21.4374	21.4695	20.8732	21.2833	0.00245106	0.00990145	0.410152	0.00530055	2.27568	0.00939262	2.02721
D5ALX0	D5ALX0_RHOCB		dapB		4-hydroxy-tetrahydrodipicolinate reductase	0.000394633	29	29	27	28	29	27	27	26	28									29.1939	29.2783	29.2542	29.2685	29.1716	29.0853	29.1996	29.2096	29.1939	29.2783	29.2542	29.2685	29.1716	29.0853	29.1996	29.2096	29.2491	29.1674	0.00129463	0.00193587	-0.0817598	0.0738077	1.1319	0.097782	1.00974
D5ALX1	D5ALX1_RHOCB		rbfA		Ribosome-binding factor A	0.000394633	19	19	17	16	16	18	18	17	17									28.0228	27.8441	27.74	27.7945	28.0812	28.0008	27.9953	28.1924	28.0228	27.8441	27.74	27.7945	28.0812	28.0008	27.9953	28.1924	27.8543	28.0697	0.00440103	0.00328196	0.215337	0.0209688	1.67843	0.0314182	1.50282
D5ALX2	D5ALX2_RHOCB		RCAP_rcc00277		Phosphodiester glycosidase domain-containing protein	0.000394633	14	13	13	13	12	13	13	13	13									27.2279	27.2116	27.2491	26.9288	27.3543	27.4677	27.2123	27.3228	27.2279	27.2116	27.2491	26.9288	27.3543	27.4677	27.2123	27.3228	27.1601	27.3422	0.00556685	0.00384288	0.182067	0.0704277	1.15226	0.093753	1.02802
D5ALX3	D5ALX3_RHOCB		truB		tRNA pseudouridine synthase B	0.000394633	19	15	18	19	18	19	19	19	19									26.8859	26.9421	27.1013	27.1747	26.7941	26.7533	26.908	26.8392	26.8859	26.9421	27.1013	27.1747	26.7941	26.7533	26.908	26.8392	27.0307	26.8248	0.00498543	0.00247095	-0.20591	0.0260239	1.58463	0.0383533	1.4162
D5ALX4	D5ALX4_RHOCB		RCAP_rcc00279		DUF1643 domain-containing protein	0.000394633	7	6	7	6	6	6	5	6	6									24.6591	24.6483	24.609	24.2777	23.7239	23.5571	23.3533	23.4887	24.6591	24.6483	24.609	24.2777	23.7239	23.5571	23.3533	23.4887	24.5568	23.537	0.00740783	0.00655019	-1.0198	3.09124e-05	4.50987	0.000129884	3.88644
D5ALX6	D5ALX6_RHOCB		rpsO		30S ribosomal protein S15	0.000394633	18	17	18	18	17	16	13	15	13									31.7572	31.7817	31.7278	31.6751	29.428	28.8933	29.2859	28.5208	31.7572	31.7817	31.7278	31.6751	29.428	28.8933	29.2859	28.5208	31.736	29.0741	0.0014462	0.0140882	-2.66195	1.41853e-06	5.84816	1.31908e-05	4.87973
D5ALX7	D5ALX7_RHOCB		RCAP_rcc00282		Aldehyde dehydrogenase family protein	0.000394633	42	40	39	40	38	39	39	38	41									30.9189	30.8521	30.8484	30.8132	30.5144	30.5966	30.5023	30.5135	30.9189	30.8521	30.8484	30.8132	30.5144	30.5966	30.5023	30.5135	30.8587	30.5322	0.00142941	0.00142857	-0.326443	4.15762e-05	4.38116	0.000165141	3.78214
D5ALX9	D5ALX9_RHOCB		pnp		Polyribonucleotide nucleotidyltransferase	0.000394633	107	105	103	102	107	103	106	103	102									33.3424	33.3705	33.3862	33.3838	33.0363	33.0526	33.1329	33.0506	33.3424	33.3705	33.3862	33.3838	33.0363	33.0526	33.1329	33.0506	33.3708	33.0686	0.000602239	0.00132457	-0.302246	2.90621e-05	4.53667	0.000123434	3.90857
D5ALY0	D5ALY0_RHOCB		secE		Protein translocase subunit SecE	0.000394633	2	2	2	2	2	2	2	2	2									27.4795	27.6199	27.6409	27.4777	26.9589	26.8443	26.8212	26.7882	27.4795	27.6199	27.6409	27.4777	26.9589	26.8443	26.8212	26.7882	27.5565	26.8546	0.00319528	0.00276212	-0.701896	4.47769e-06	5.34895	2.88614e-05	4.53968
D5ALY1	D5ALY1_RHOCB		nusG		Transcription termination/antitermination protein NusG	0.000394633	28	24	26	25	26	26	26	25	27									30.8196	30.7207	30.8011	30.7225	30.7072	30.6818	30.6402	30.7726	30.8196	30.7207	30.8011	30.7225	30.7072	30.6818	30.6402	30.7726	30.7667	30.7013	0.0016851	0.00180616	-0.0654088	0.163578	0.786276	0.200258	0.698409
D5ALY2	D5ALY2_RHOCB		rplK		50S ribosomal protein L11	0.000394633	14	14	14	14	14	11	10	12	11									31.5613	31.5218	31.4759	31.4533	29.4222	28.697	29.5225	29.1135	31.5613	31.5218	31.4759	31.4533	29.4222	28.697	29.5225	29.1135	31.5037	29.223	0.0015292	0.0127168	-2.28065	2.19365e-06	5.65883	1.76605e-05	4.753
D5ALY3	D5ALY3_RHOCB		rplA		50S ribosomal protein L1	0.000394633	31	30	29	30	30	29	25	30	27									32.4957	32.4677	32.4883	32.4082	31.4966	31.1605	31.2885	31.2226	32.4957	32.4677	32.4883	32.4082	31.4966	31.1605	31.2885	31.2226	32.4654	31.2977	0.00122061	0.00466638	-1.16768	6.2996e-07	6.20069	7.55112e-06	5.12199
D5ALY4	D5ALY4_RHOCB		rplJ		50S ribosomal protein L10	0.000394633	28	25	28	28	26	24	23	23	22									31.2323	31.2105	31.2254	31.1189	30.8653	30.8922	30.638	30.8022	31.2323	31.2105	31.2254	31.1189	30.8653	30.8922	30.638	30.8022	31.1975	30.8027	0.00168876	0.00370272	-0.394786	0.000320109	3.4947	0.000851415	3.06986
D5ALY5	D5ALY5_RHOCB		rplL		50S ribosomal protein L7/L12	0.000394633	29	28	28	28	28	25	25	23	24									32.9351	32.9097	32.8789	32.7907	32.3306	32.5278	32.2406	32.4178	32.9351	32.9097	32.8789	32.7907	32.3306	32.5278	32.2406	32.4178	32.8796	32.3831	0.00191459	0.0037888	-0.496522	0.000123987	3.90662	0.000385246	3.41426
D5ALY6	D5ALY6_RHOCB		rpoB		DNA-directed RNA polymerase subunit beta	0.000394633	177	170	172	172	176	174	167	172	168									33.3701	33.418	33.436	33.3973	32.9653	32.9965	33.056	32.9646	33.3701	33.418	33.436	33.3973	32.9653	32.9965	33.056	32.9646	33.4055	32.9961	0.00084768	0.00130145	-0.409452	4.49455e-06	5.34731	2.88614e-05	4.53968
D5ALY7	D5ALY7_RHOCB		rpoC		DNA-directed RNA polymerase subunit beta'	0.000394633	209	193	200	197	202	195	197	200	196									33.4427	33.5014	33.5251	33.5096	33.0464	33.0593	33.1163	33.0712	33.4427	33.5014	33.5251	33.5096	33.0464	33.0593	33.1163	33.0712	33.495	33.0735	0.001075	0.000919164	-0.421507	2.79398e-06	5.55378	2.09316e-05	4.6792
D5ALY8	D5ALY8_RHOCB		RCAP_rcc00293		Rhamnosyl transferase	0.000394633	28	28	27	28	28	25	24	25	25									29.1562	29.1607	29.1336	29.1649	28.4661	28.3009	28.3929	28.3149	29.1562	29.1607	29.1336	29.1649	28.4661	28.3009	28.3929	28.3149	29.1539	28.3702	0.000479365	0.00269585	-0.783667	2.51401e-07	6.59963	3.83071e-06	5.41672
D5ALY9	D5ALY9_RHOCB		rpsL		30S ribosomal protein S12	0.000394633	10	9	10	10	10	10	9	10	9									30.1573	30.066	30.0938	30.06	29.1566	29.2432	29.4989	28.7613	30.1573	30.066	30.0938	30.06	29.1566	29.2432	29.4989	28.7613	30.0948	29.1887	0.0014791	0.0104872	-0.906126	0.000286404	3.54302	0.000770122	3.11344
D5ALZ0	D5ALZ0_RHOCB		rpsG		30S ribosomal protein S7	0.000394633	36	35	36	36	36	24	22	23	23									32.9471	32.7639	32.7695	32.7156	30.0106	29.8943	30.1509	29.5167	32.9471	32.7639	32.7695	32.7156	30.0106	29.8943	30.1509	29.5167	32.8018	29.9116	0.00309873	0.00909891	-2.89014	7.59788e-08	7.11931	1.97033e-06	5.70546
D5ALZ1	D5ALZ1_RHOCB		fusA1		Elongation factor G	0.000394633	96	90	94	95	93	88	90	91	89									33.8831	33.7858	33.8073	33.7475	33.3833	33.4424	33.3677	33.3751	33.8831	33.7858	33.8073	33.7475	33.3833	33.4424	33.3677	33.3751	33.8068	33.3924	0.00168925	0.00102134	-0.414353	1.10243e-05	4.95765	5.71779e-05	4.24277
D5ALZ3	D5ALZ3_RHOCB		rpsJ		30S ribosomal protein S10	0.000394633	17	17	16	15	17	16	15	15	15									32.0788	31.844	31.8755	31.7528	31.1957	31.0274	31.0312	31.0495	32.0788	31.844	31.8755	31.7528	31.1957	31.0274	31.0312	31.0495	31.8928	31.0776	0.00431449	0.00258709	-0.815163	1.13153e-05	4.94633	5.83505e-05	4.23396
D5ALZ4	D5ALZ4_RHOCB		rplC		50S ribosomal protein L3	0.000394633	20	19	20	19	18	12	13	14	12									32.1526	32.215	32.2113	32.1212	29.5566	29.4968	29.955	29.3661	32.1526	32.215	32.2113	32.1212	29.5566	29.4968	29.955	29.3661	32.1756	29.611	0.00142574	0.00857369	-2.56456	7.81788e-08	7.10691	1.98914e-06	5.70134
D5ALZ5	D5ALZ5_RHOCB		rplD		50S ribosomal protein L4	0.000394633	18	17	17	17	18	11	13	15	12									31.1503	31.3549	31.2527	31.0429	28.1903	28.6129	29.0569	28.1791	31.1503	31.3549	31.2527	31.0429	28.1903	28.6129	29.0569	28.1791	31.2049	28.5565	0.00429682	0.0146221	-2.64833	2.25028e-06	5.64776	1.78169e-05	4.74917
D5ALZ6	D5ALZ6_RHOCB		rplW		50S ribosomal protein L23	0.000394633	11	9	11	11	10	9	8	8	9									31.0488	31.1257	31.1338	31.0434	29.4825	28.5581	29.3333	29.2091	31.0488	31.1257	31.1338	31.0434	29.4825	28.5581	29.3333	29.2091	31.0885	29.1856	0.00155785	0.0139785	-1.90291	1.3761e-05	4.86135	6.84747e-05	4.16447
D5ALZ7	D5ALZ7_RHOCB		rplB		50S ribosomal protein L2	0.000394633	39	36	38	39	38	35	35	36	36									31.838	31.9278	31.9227	31.9845	31.1983	31.243	31.3359	31.0315	31.838	31.9278	31.9227	31.9845	31.1983	31.243	31.3359	31.0315	31.9192	31.2064	0.00189191	0.00408294	-0.712852	1.27081e-05	4.89592	6.44242e-05	4.19095
D5ALZ8	D5ALZ8_RHOCB		rpsS		30S ribosomal protein S19	0.000394633	11	10	11	11	11	8	7	9	9									30.9234	31.1698	31.0942	30.8201	27.2867	27.0628	28.0026	27.3065	30.9234	31.1698	31.0942	30.8201	27.2867	27.0628	28.0026	27.3065	31.0084	27.4607	0.00513236	0.0148558	-3.54776	2.92981e-07	6.53316	4.27521e-06	5.36904
D5ALZ9	D5ALZ9_RHOCB		rplV		50S ribosomal protein L22	0.000394633	10	8	8	8	8	8	8	10	9									31.1325	31.1997	31.064	30.8471	30.2279	30.4043	30.1345	30.0911	31.1325	31.1997	31.064	30.8471	30.2279	30.4043	30.1345	30.0911	31.0668	30.2195	0.00492184	0.00459474	-0.847239	4.28528e-05	4.36802	0.00016823	3.7741
D5AM00	D5AM00_RHOCB		rpsC		30S ribosomal protein S3	0.000394633	37	32	30	34	34	32	31	37	33									31.5894	31.7485	31.7228	31.8535	30.9533	31.0376	31.1133	30.9408	31.5894	31.7485	31.7228	31.8535	30.9533	31.0376	31.1133	30.9408	31.7316	31.0129	0.00342462	0.00259445	-0.718661	9.78684e-06	5.00936	5.25799e-05	4.27918
D5AM01	D5AM01_RHOCB		rplP		50S ribosomal protein L16	0.000394633	17	16	17	17	17	14	15	15	15									30.82	30.9597	30.8997	30.5327	29.8699	30.0263	29.7409	29.7433	30.82	30.9597	30.8997	30.5327	29.8699	30.0263	29.7409	29.7433	30.812	29.8499	0.00613768	0.00452349	-0.962059	3.93869e-05	4.40465	0.000158075	3.80114
D5AM02	D5AM02_RHOCB		RCAP_rcc00307		Uncharacterized protein	0.000394633	12	10	12	11	10	5	7	6	7									27.1246	27.7191	27.7163	27.2205	23.8642	26.005	23.2199	25.1766	27.1246	27.7191	27.7163	27.2205	23.8642	26.005	23.2199	25.1766	27.4711	24.9573	0.0115578	0.0512112	-2.51371	0.00164497	2.78384	0.00335842	2.47386
D5AM03	D5AM03_RHOCB		rpmC		50S ribosomal protein L29	0.000394633	14	13	13	12	14	13	14	11	11									29.9446	30.0879	30.1302	30.037	29.2726	29.0969	29.0671	29.1591	29.9446	30.0879	30.1302	30.037	29.2726	29.0969	29.0671	29.1591	30.0516	29.1511	0.0026577	0.00311891	-0.900487	1.03706e-06	5.9842	1.04594e-05	4.98049
D5AM04	D5AM04_RHOCB		rpsQ		30S ribosomal protein S17	0.000394633	14	13	13	12	14	11	9	12	8									29.995	30.2914	30.1543	29.9738	27.2346	27.0276	27.9827	26.8853	29.995	30.2914	30.1543	29.9738	27.2346	27.0276	27.9827	26.8853	30.1095	27.3493	0.00494482	0.017898	-2.76019	4.64362e-06	5.33314	2.96138e-05	4.52851
D5AM05	D5AM05_RHOCB		rplN		50S ribosomal protein L14	0.000394633	23	23	23	23	23	16	15	18	16									31.5685	31.7345	31.7154	31.5614	28.6435	28.4939	29.2454	28.3933	31.5685	31.7345	31.7154	31.5614	28.6435	28.4939	29.2454	28.3933	31.6472	28.7344	0.00293088	0.013302	-2.91284	5.53647e-07	6.25677	6.84948e-06	5.16434
D5AM06	D5AM06_RHOCB		rplX		50S ribosomal protein L24	0.000394633	14	13	13	13	13	12	10	13	12									31.215	31.2096	31.2246	31.0719	30.5341	30.34	30.3747	30.5197	31.215	31.2096	31.2246	31.0719	30.5341	30.34	30.3747	30.5197	31.1816	30.4447	0.00232533	0.00325488	-0.736962	4.55166e-06	5.34183	2.91587e-05	4.53523
D5AM07	D5AM07_RHOCB		rplE		50S ribosomal protein L5	0.000394633	40	38	40	39	38	36	36	33	35									33.24	33.1916	33.1338	33.1096	32.3948	32.3237	32.1283	32.2005	33.24	33.1916	33.1338	33.1096	32.3948	32.3237	32.1283	32.2005	33.1697	32.2656	0.00176845	0.00371551	-0.904107	1.77579e-06	5.75061	1.51632e-05	4.81921
D5AM08	D5AM08_RHOCB		rpsN		30S ribosomal protein S14	0.000394633	9	8	8	8	8	9	9	9	8									28.818	29.0325	29.0614	28.6566	28.6366	28.9341	28.8367	28.4216	28.818	29.0325	29.0614	28.6566	28.6366	28.9341	28.8367	28.4216	28.9015	28.7204	0.0066073	0.00791303	-0.181021	0.218503	0.660543	0.260753	0.583771
D5AM09	D5AM09_RHOCB		rpsH		30S ribosomal protein S8	0.000394633	16	14	16	16	15	16	16	13	16									32.3559	32.211	32.2125	32.1728	31.6417	31.4804	31.5019	31.5687	32.3559	32.211	32.2125	32.1728	31.6417	31.4804	31.5019	31.5687	32.2398	31.5496	0.00250243	0.0023073	-0.690226	3.62028e-06	5.44126	2.55599e-05	4.59244
D5AM10	D5AM10_RHOCB		rplF		50S ribosomal protein L6	0.000394633	24	23	23	24	24	21	18	19	19									32.1639	32.1712	32.1678	32.1166	30.0397	29.7045	29.8087	29.8845	32.1639	32.1712	32.1678	32.1166	30.0397	29.7045	29.8087	29.8845	32.1551	29.8646	0.000798791	0.00472427	-2.29049	3.69393e-09	8.43251	2.78684e-07	6.55489
D5AM11	D5AM11_RHOCB		rplR		50S ribosomal protein L18	0.000394633	11	11	11	11	11	10	10	10	10									30.2206	30.5393	30.4938	30.2026	29.3068	29.6045	29.5773	29.1874	30.2206	30.5393	30.4938	30.2026	29.3068	29.6045	29.5773	29.1874	30.3722	29.4298	0.00583499	0.0069566	-0.942424	0.000113089	3.94658	0.000357983	3.44614
D5AM12	D5AM12_RHOCB		rpsE		30S ribosomal protein S5	0.000394633	27	26	26	27	24	21	21	22	21									31.7607	31.8945	31.8569	31.7041	29.2025	29.4063	29.9121	29.0301	31.7607	31.8945	31.8569	31.7041	29.2025	29.4063	29.9121	29.0301	31.806	29.4273	0.00274421	0.0129942	-2.37875	2.21643e-06	5.65435	1.7738e-05	4.75109
D5AM13	D5AM13_RHOCB		rpmD		50S ribosomal protein L30	0.000394633	7	7	7	7	7	6	6	6	6									31.4179	31.4842	31.5663	31.5943	29.3233	28.4073	29.8648	29.1223	31.4179	31.4842	31.5663	31.5943	29.3233	28.4073	29.8648	29.1223	31.5173	29.2702	0.00254358	0.0206554	-2.24716	5.44554e-05	4.26396	0.000201739	3.69521
D5AM14	D5AM14_RHOCB		RCAP_rcc00319		Regulator of ribonuclease activity B domain-containing protein	0.000394633	5	4	4	5	4	5	4	5	4									29.5023	29.4783	29.5021	29.4408	29.5847	29.6079	29.5022	29.655	29.5023	29.4783	29.5021	29.4408	29.5847	29.6079	29.5022	29.655	29.4811	29.5885	0.000982834	0.00216063	0.107423	0.0317423	1.49836	0.0456582	1.34048
D5AM16	D5AM16_RHOCB		rplO		50S ribosomal protein L15	0.000394633	11	9	10	11	10	8	9	9	9									28.7606	29.0993	29.1174	28.88	28.0941	28.2285	28.3605	27.7852	28.7606	29.0993	29.1174	28.88	28.0941	28.2285	28.3605	27.7852	28.9721	28.1324	0.00598932	0.00876822	-0.839658	0.000438268	3.35826	0.00109344	2.9612
D5AM17	D5AM17_RHOCB		secY		Protein translocase subunit SecY	0.000394633	19	19	18	19	18	18	18	19	17									27.3471	27.4424	27.4801	27.3936	27.3703	27.2662	27.6884	27.2706	27.3471	27.4424	27.4801	27.3936	27.3703	27.2662	27.6884	27.2706	27.4167	27.4095	0.00211218	0.00726055	-0.00713072	0.866732	0.0621151	0.88511	0.0530026
D5AM18	D5AM18_RHOCB		adk		Adenylate kinase	0.000394633	24	22	21	22	20	23	22	22	23									32.3825	32.3627	32.3978	32.3367	32.1906	32.2604	32.1016	32.2807	32.3825	32.3627	32.3978	32.3367	32.1906	32.2604	32.1016	32.2807	32.3701	32.21	0.000815852	0.00251305	-0.160095	0.00905643	2.04304	0.0149207	1.82621
D5AM19	D5AM19_RHOCB		rpsM		30S ribosomal protein S13	0.000394633	23	22	23	23	23	17	18	19	18									31.1799	31.4596	31.3738	30.9127	28.9336	29.0826	29.5913	28.9558	31.1799	31.4596	31.3738	30.9127	28.9336	29.0826	29.5913	28.9558	31.2464	29.1668	0.00776826	0.0105491	-2.07959	6.05487e-06	5.21789	3.66966e-05	4.43537
D5AM20	D5AM20_RHOCB		rpsK		30S ribosomal protein S11	0.000394633	20	19	20	20	19	17	17	17	17									31.6987	31.7911	31.8126	31.5968	29.7569	29.7545	29.9577	29.7298	31.6987	31.7911	31.8126	31.5968	29.7569	29.7545	29.9577	29.7298	31.7273	29.8027	0.0031081	0.00355881	-1.92459	1.39401e-08	7.85574	6.48212e-07	6.18828
D5AM21	D5AM21_RHOCB		rpoA		DNA-directed RNA polymerase subunit alpha	0.000394633	42	38	39	38	39	41	41	38	39									32.8131	32.7884	32.8415	32.7496	32.5701	32.5989	32.4708	32.6145	32.8131	32.7884	32.8415	32.7496	32.5701	32.5989	32.4708	32.6145	32.7985	32.5647	0.00118859	0.00198244	-0.23389	0.00074425	3.12828	0.00170105	2.76928
D5AM22	D5AM22_RHOCB		rplQ		50S ribosomal protein L17	0.000394633	21	21	21	21	21	18	17	17	17									30.1918	30.2117	30.1494	29.9797	28.8885	29.0684	28.526	28.7915	30.1918	30.2117	30.1494	29.9797	28.8885	29.0684	28.526	28.7915	30.136	28.8317	0.00350303	0.00785151	-1.30426	7.30104e-06	5.13662	4.22601e-05	4.37407
D5AM23	D5AM23_RHOCB		RCAP_rcc00328		Autoinducer-binding transcriptional regulator, LuxR family	0.000394633	23	23	23	23	23	23	23	23	22									29.8941	29.878	29.7693	29.6907	29.6967	29.5748	29.5317	29.4833	29.8941	29.878	29.7693	29.6907	29.6967	29.5748	29.5317	29.4833	29.8104	29.5738	0.00321536	0.00308907	-0.236552	0.00784214	2.10557	0.0131942	1.87962
D5AM25	D5AM25_RHOCB		RCAP_rcc00330		Replication-associated recombination protein A	0.000394633	25	23	24	23	24	24	23	24	24									27.8341	27.7368	27.7367	27.7896	27.7127	27.7383	27.7383	27.6923	27.8341	27.7368	27.7367	27.7896	27.7127	27.7383	27.7383	27.6923	27.7749	27.7205	0.00169231	0.000804612	-0.0543353	0.155074	0.809461	0.190975	0.719024
D5AM27	D5AM27_RHOCB		rluC		Pseudouridine synthase	0.000394633	40	38	39	37	38	35	36	38	36									28.5062	28.5835	28.5797	28.4109	27.5572	27.7448	27.6704	27.621	28.5062	28.5835	28.5797	28.4109	27.5572	27.7448	27.6704	27.621	28.5217	27.65	0.00284064	0.00286568	-0.871757	8.9281e-07	6.04924	9.48991e-06	5.02274
D5AM28	D5AM28_RHOCB		gph1		Phosphoglycolate phosphatase-1	0.000394633	9	8	8	8	8	8	8	9	9									25.4749	25.4532	25.4186	25.1198	25.0003	25.0323	24.9829	25.1593	25.4749	25.4532	25.4186	25.1198	25.0003	25.0323	24.9829	25.1593	25.3735	25.0454	0.00655032	0.00318416	-0.328172	0.00722738	2.14102	0.0123057	1.90989
D5AM29	D5AM29_RHOCB		RCAP_rcc00334		ATP12 chaperone protein family	0.000394633	13	11	11	10	12	12	13	12	10									27.9392	28.0196	28.0083	27.9377	27.7921	27.9736	27.5534	27.8107	27.9392	28.0196	28.0083	27.9377	27.7921	27.9736	27.5534	27.8107	27.9767	27.7901	0.00156659	0.00623003	-0.186581	0.0550508	1.25924	0.0752519	1.12348
D5AM34	D5AM34_RHOCB		sixA		Phosphohistidine phosphatase	0.000394633	7	7	6	6	7	7	7	7	7									29.7907	29.7839	29.7835	29.7385	30.029	30.0327	30.0252	30.1505	29.7907	29.7839	29.7835	29.7385	30.029	30.0327	30.0252	30.1505	29.7743	30.0603	0.000804923	0.0020244	0.285997	0.000124305	3.90551	0.000385789	3.41365
D5AM35	D5AM35_RHOCB		RCAP_rcc00340		4Fe-4S ferredoxin-type domain-containing protein	0.000394633	5	5	5	4	4	5	5	3	4									25.1451	24.7485	24.8529	24.9281	25.0836	25.1231	24.8785	24.9172	25.1451	24.7485	24.8529	24.9281	25.0836	25.1231	24.8785	24.9172	24.9261	25.0044	0.00674075	0.00483002	0.0782732	0.426366	0.370217	0.473408	0.324764
D5AM36	D5AM36_RHOCB		argB		Acetylglutamate kinase	0.000394633	34	28	29	30	32	31	34	32	32									30.1658	30.1017	30.1681	30.1495	30.1263	30.161	30.1981	30.1845	30.1658	30.1017	30.1681	30.1495	30.1263	30.161	30.1981	30.1845	30.1465	30.1677	0.00102283	0.00104195	0.0211964	0.522401	0.281996	0.56857	0.245216
D5AM37	D5AM37_RHOCB		RCAP_rcc00342		Oxidoreductase, short-chain dehydrogenase/reductase family	0.000394633	20	19	19	20	20	17	19	18	17									29.3933	29.339	29.3833	29.3925	28.7569	28.759	28.8007	28.4299	29.3933	29.339	29.3833	29.3925	28.7569	28.759	28.8007	28.4299	29.3772	28.6941	0.000877311	0.00600738	-0.683122	5.83822e-05	4.23372	0.000212206	3.67324
D5AM38	D5AM38_RHOCB		engB		Probable GTP-binding protein EngB	0.000394633	13	12	12	12	13	12	11	12	12									26.2393	25.8738	25.9649	26.2463	26.0294	25.6054	26.1534	26.0109	26.2393	25.8738	25.9649	26.2463	26.0294	25.6054	26.1534	26.0109	26.0904	25.9638	0.00730069	0.00917741	-0.12659	0.381307	0.418725	0.429568	0.366969
D5AM39	D5AM39_RHOCB		RCAP_rcc00344		MOSC domain protein	0.000394633	6	5	5	5	6	6	6	6	6									24.0823	24.4124	24.333	24.3344	24.6233	24.5393	24.7358	24.6095	24.0823	24.4124	24.333	24.3344	24.6233	24.5393	24.7358	24.6095	24.2957	24.6287	0.00591642	0.00330322	0.332947	0.00347084	2.45956	0.00643801	2.19125
D5AM40	D5AM40_RHOCB		yidC		Membrane protein insertase YidC	0.000394633	41	34	39	38	40	37	37	39	38									29.4372	29.4993	29.5823	29.4426	29.2866	29.3276	29.5038	29.2871	29.4372	29.4993	29.5823	29.4426	29.2866	29.3276	29.5038	29.2871	29.4915	29.3541	0.00228606	0.00352477	-0.137409	0.0561833	1.25039	0.0766446	1.11552
D5AM42	D5AM42_RHOCB		ttcA		tRNA-cytidine(32) 2-sulfurtransferase	0.000394633	13	12	12	11	12	11	11	9	10									24.9579	24.6036	24.7439	25.1039	24.415	24.236	24.0953	24.2896	24.9579	24.6036	24.7439	25.1039	24.415	24.236	24.0953	24.2896	24.8651	24.2635	0.00893882	0.00545839	-0.601573	0.00152376	2.81708	0.0031491	2.50181
D5AM43	D5AM43_RHOCB		RCAP_rcc00348		Putative membrane protein insertion efficiency factor	0.000394633	7	6	6	6	6	5	5	5	5									23.331	23.1395	23.4668	22.9989	22.7509	22.4803	22.5091	22.3265	23.331	23.1395	23.4668	22.9989	22.7509	22.4803	22.5091	22.3265	23.2451	22.5248	0.00888298	0.00779433	-0.720269	0.000645664	3.18999	0.00151859	2.81856
D5AM44	D5AM44_RHOCB		rnpA		Ribonuclease P protein component	0.000394633	8	7	7	7	7	5	6	6	6									24.5404	24.567	24.4215	24.6419	23.7753	23.8453	23.9464	23.997	24.5404	24.567	24.4215	24.6419	23.7753	23.8453	23.9464	23.997	24.5448	23.8936	0.00372872	0.00417026	-0.651272	1.89113e-05	4.72328	8.88567e-05	4.05131
D5AM45	D5AM45_RHOCB		rpmH		50S ribosomal protein L34	0.00486891	1	1	1	1	1	1	1	1	1									26.2884	26.1087	26.3489	26.144	25.9465	25.5414	25.8911	25.0683	26.2884	26.1087	26.3489	26.144	25.9465	25.5414	25.8911	25.0683	26.2259	25.6521	0.00437264	0.0157857	-0.573878	0.0150691	1.82191	0.0233975	1.63083
D5AM46	D5AM46_RHOCB		RCAP_rcc00351		histidine kinase	0.000394633	16	15	14	14	15	16	15	16	15									25.8079	25.6573	25.4471	25.6878	25.4662	25.5668	25.8447	25.4191	25.8079	25.6573	25.4471	25.6878	25.4662	25.5668	25.8447	25.4191	25.6558	25.5839	0.00585131	0.00745248	-0.0718878	0.523078	0.281434	0.569077	0.244829
D5AM47	D5AM47_RHOCB		asnA		Asparaginase	0.000394633	11	5	7	9	7	10	10	9	10									25.4487	25.3894	25.5482	25.423	26.2911	26.328	25.7293	26.4112	25.4487	25.3894	25.5482	25.423	26.2911	26.328	25.7293	26.4112	25.4536	26.2134	0.00268603	0.0118816	0.759819	0.00138834	2.8575	0.00290035	2.53755
D5AM48	D5AM48_RHOCB		RCAP_rcc00353		Membrane protein, putative	0.000394633	14	14	13	13	13	10	10	11	11									29.3177	29.4325	29.4043	29.4762	26.9722	27.1672	27.2713	27.0839	29.3177	29.4325	29.4043	29.4762	26.9722	27.1672	27.2713	27.0839	29.4088	27.1278	0.00227463	0.00467411	-2.28101	3.82326e-09	8.41757	2.78684e-07	6.55489
D5AM49	D5AM49_RHOCB		pepT		Peptidase T	0.000394633	23	21	22	22	23	21	23	22	23									30.0252	29.9937	30.0035	29.9612	29.7222	29.7743	29.7108	29.791	30.0252	29.9937	30.0035	29.9612	29.7222	29.7743	29.7108	29.791	29.9961	29.75	0.000886698	0.00131306	-0.246145	0.000107435	3.96886	0.000344123	3.46329
D5AM50	D5AM50_RHOCB		RCAP_rcc00355		S1 RNA binding domain protein	0.000394633	56	54	53	52	56	49	47	52	47									29.3633	29.2926	29.4246	29.3879	28.7096	28.706	28.5159	28.6486	29.3633	29.2926	29.4246	29.3879	28.7096	28.706	28.5159	28.6486	29.3679	28.6471	0.00189572	0.00315858	-0.720798	2.32166e-06	5.6342	1.81493e-05	4.74114
D5AM51	D5AM51_RHOCB	D5AM51;D5APM2	RCAP_rcc00356	RCAP_rcc00356;RCAP_rcc02123	CBS domain-containing protein	0.000394633	48	46	46	48	47	45	46	48	42	9	9	9	8	7	9	9	8	29.7312	29.6697	29.707	29.7377	29.5134	29.5775	29.6676	29.5008	29.7312	29.6697	29.707	29.7377	29.5134	29.5775	29.6676	29.5008	29.7117	29.5663	0.00103548	0.00258065	-0.145323	0.0127957	1.89294	0.0202049	1.69454
D5AM52	D5AM52_RHOCB		macB		Macrolide export ABC transporter, ATP-binding/permease protein MacB	0.000394633	35	33	34	34	34	29	30	29	30									28.4386	28.425	28.4651	28.5528	27.196	27.286	27.5436	27.1824	28.4386	28.425	28.4651	28.5528	27.196	27.286	27.5436	27.1824	28.4713	27.3095	0.00201723	0.00613613	-1.16174	1.76153e-06	5.75411	1.51301e-05	4.82016
D5AM53	D5AM53_RHOCB		macA		Macrolide export ABC transporter, macrolide-specific efflux protein MacA	0.000394633	20	20	19	19	20	18	17	18	18									29.902	29.8739	29.8441	29.8814	28.6605	28.6425	28.8657	28.7091	29.902	29.8739	29.8441	29.8814	28.6605	28.6425	28.8657	28.7091	29.8755	28.7222	0.000801939	0.00353419	-1.15331	7.48684e-08	7.1257	1.97033e-06	5.70546
D5AM55	D5AM55_RHOCB		mipZ		Chromosome partitioning protein MipZ	0.000394633	22	22	22	22	22	21	22	22	22									28.2502	28.2293	28.2823	28.1726	28.3274	28.3385	28.3016	28.2787	28.2502	28.2293	28.2823	28.1726	28.3274	28.3385	28.3016	28.2787	28.2342	28.3117	0.00163378	0.000946037	0.0775671	0.0564745	1.24815	0.076964	1.11371
D5AM56	D5AM56_RHOCB		rpmE		50S ribosomal protein L31	0.000394633	18	16	18	17	16	18	18	17	17									30.0176	30.1159	30.1542	29.9592	29.7623	29.7809	29.497	29.726	30.0176	30.1159	30.1542	29.9592	29.7623	29.7809	29.497	29.726	30.0638	29.6959	0.00297155	0.00443555	-0.367869	0.00169599	2.77058	0.00344176	2.46322
D5AM57	D5AM57_RHOCB		rplS		50S ribosomal protein L19	0.000394633	21	20	20	20	21	20	20	19	21									30.109	30.2596	30.2782	30.2427	29.4055	29.5989	29.5104	29.4132	30.109	30.2596	30.2782	30.2427	29.4055	29.5989	29.5104	29.4132	30.2239	29.4842	0.00254649	0.00309965	-0.739709	3.80392e-06	5.41977	2.64153e-05	4.57814
D5AM58	D5AM58_RHOCB		RCAP_rcc00363		ClbS/DfsB family four-helix bundle protein	0.000394633	5	5	5	5	5	5	5	5	5									24.884	24.9072	24.4685	24.6314	24.4576	24.2747	24.4529	24.4288	24.884	24.9072	24.4685	24.6314	24.4576	24.2747	24.4529	24.4288	24.7341	24.4054	0.00851783	0.00355637	-0.328732	0.0191931	1.71685	0.0290972	1.53615
D5AM59	D5AM59_RHOCB		trmD		tRNA (guanine-N(1)-)-methyltransferase	0.000394633	17	13	16	14	14	12	12	10	12									25.9742	25.8298	26.1951	26.1563	25.4834	25.3007	25.2072	25.0933	25.9742	25.8298	26.1951	26.1563	25.4834	25.3007	25.2072	25.0933	26.0462	25.2783	0.00650753	0.00652705	-0.767922	0.000187734	3.72646	0.000546191	3.26266
D5AM60	D5AM60_RHOCB		RCAP_rcc00365		Sulfotransferase family protein	0.000394633	14	11	11	11	12	9	10	10	11									24.9589	25.1411	25.1165	25.1351	24.0595	24.0122	23.5342	24.1219	24.9589	25.1411	25.1165	25.1351	24.0595	24.0122	23.5342	24.1219	25.0898	23.9497	0.00345308	0.0112382	-1.14015	3.92912e-05	4.4057	0.000157926	3.80155
D5AM61	D5AM61_RHOCB		rimM		Ribosome maturation factor RimM	0.000394633	15	15	15	15	15	14	14	13	14									27.2117	27.2706	27.2957	27.2264	26.8499	26.9688	26.9483	26.9858	27.2117	27.2706	27.2957	27.2264	26.8499	26.9688	26.9483	26.9858	27.2515	26.9392	0.00142574	0.00225769	-0.312284	0.000101389	3.99401	0.000327874	3.48429
D5AM62	D5AM62_RHOCB		rpsP		30S ribosomal protein S16	0.000394633	16	16	15	16	16	11	11	13	12									31.5311	31.6065	31.5619	31.4326	29.1854	28.6375	29.602	29.2704	31.5311	31.6065	31.5619	31.4326	29.1854	28.6375	29.602	29.2704	31.5344	29.2138	0.00233844	0.0137162	-2.32062	3.39874e-06	5.46868	2.45267e-05	4.61036
D5AM63	D5AM63_RHOCB		aroH		chorismate mutase	0.000394633	9	8	7	8	8	8	9	7	9									27.3783	27.2518	27.0986	27.3617	27.0577	26.6702	26.7596	27.1427	27.3783	27.2518	27.0986	27.3617	27.0577	26.6702	26.7596	27.1427	27.2768	26.921	0.00472556	0.00847706	-0.355828	0.0191577	1.71766	0.0290598	1.53671
D5AM64	D5AM64_RHOCB		RCAP_rcc00369		Acetyltransferase, GNAT family	0.000394633	7	6	6	7	7	7	7	7	7									27.0877	27.1343	27.153	27.025	26.5923	26.4868	26.347	26.5663	27.0877	27.1343	27.153	27.025	26.5923	26.4868	26.347	26.5663	27.1009	26.5012	0.00210388	0.00416183	-0.599664	1.97008e-05	4.70552	9.12941e-05	4.03956
D5AM65	D5AM65_RHOCB		ffh		Signal recognition particle protein	0.000394633	53	49	51	50	50	48	47	47	46									30.7022	30.7759	30.7585	30.7128	29.7154	29.775	29.6285	29.5209	30.7022	30.7759	30.7585	30.7128	29.7154	29.775	29.6285	29.5209	30.7377	29.6631	0.00115383	0.00372531	-1.07459	2.28728e-07	6.64068	3.75924e-06	5.4249
D5AM66	D5AM66_RHOCB		RCAP_rcc00371		Transcriptional regulator, LysR family	0.000394633	14	14	14	14	13	13	14	13	14									27.2873	27.2145	27.1719	27.1292	27.4554	27.4551	27.5038	27.4997	27.2873	27.2145	27.1719	27.1292	27.4554	27.4551	27.5038	27.4997	27.2019	27.4787	0.00247816	0.000979085	0.276823	0.000223175	3.65135	0.000626982	3.20275
D5AM67	D5AM67_RHOCB		RCAP_rcc00372		Membrane protein, putative	0.000761905	2	1	2	2	2	0	1	2	0									19.8644	21.2427	21.5575	20.053	NA	22.7821	22.5354	NA	19.8644	21.2427	21.5575	20.053	21.5407	22.7821	22.5354	21.2839	20.8595	22.1715	0.0408899	0.0333174	1.31203	0.0315707	1.50072	0.0454355	1.3426
D5AM68	D5AM68_RHOCB		mdoH		Glucans biosynthesis glucosyltransferase H	0.000394633	21	18	18	17	19	18	19	18	19									27.1199	27.2496	27.2793	27.2783	27.0409	27.0304	27.0214	27.0402	27.1199	27.2496	27.2793	27.2783	27.0409	27.0304	27.0214	27.0402	27.2333	27.0332	0.00278486	0.000341921	-0.20004	0.00206603	2.68486	0.00409111	2.38816
D5AM70	D5AM70_RHOCB		mdoG1		Glucans biosynthesis protein G-1	0.000394633	61	46	53	53	55	61	60	60	60									31.8947	32.0349	32.0841	31.9867	32.4205	32.4413	32.4028	32.4339	31.8947	32.0349	32.0841	31.9867	32.4205	32.4413	32.4028	32.4339	32.0018	32.4247	0.00252306	0.000520539	0.422906	2.42503e-05	4.61528	0.000106693	3.97186
D5AM71	D5AM71_RHOCB		RCAP_rcc00376		Divalent ion symporter	0.000394633	11	1	1	2	3	10	10	9	10									20.9697	21.1743	22.0846	21.1703	25.4331	25.5119	25.9322	25.3352	20.9697	21.1743	22.0846	21.1703	25.4331	25.5119	25.9322	25.3352	21.4205	25.5719	0.0233792	0.0102876	4.15134	5.67618e-07	6.24594	6.89586e-06	5.16141
D5AM72	D5AM72_RHOCB		hemL		Glutamate-1-semialdehyde 2,1-aminomutase	0.000394633	20	19	20	20	19	18	18	17	19									27.3697	27.1538	27.3397	27.3702	26.9892	27.0739	27.0444	26.7658	27.3697	27.1538	27.3397	27.3702	26.9892	27.0739	27.0444	26.7658	27.3111	26.9732	0.00380895	0.00517301	-0.337866	0.00422791	2.37387	0.00761193	2.11851
D5AM73	D5AM73_RHOCB		glnA1		Glutamine synthetase-1	0.000394633	27	26	24	22	27	24	24	26	24									28.0975	28.0475	28.0133	28.069	28.2225	28.2272	28.3538	28.1424	28.0975	28.0475	28.0133	28.069	28.2225	28.2272	28.3538	28.1424	28.0572	28.2384	0.00126541	0.00309382	0.181282	0.0078066	2.10754	0.0131426	1.88132
D5AM74	D5AM74_RHOCB		dapA		4-hydroxy-tetrahydrodipicolinate synthase	0.000394633	29	25	26	28	25	28	28	28	29									29.9427	29.9738	30.0301	29.9205	30.2877	30.3439	30.2739	30.395	29.9427	29.9738	30.0301	29.9205	30.2877	30.3439	30.2739	30.395	29.9674	30.3259	0.00158633	0.00183152	0.358557	4.3695e-05	4.35957	0.00017068	3.76782
D5AM75	D5AM75_RHOCB		RCAP_rcc00380		Transglycosylase, Slt family	0.000394633	38	26	24	24	21	35	36	35	35									26.7717	26.6842	26.3171	26.6595	28.0748	28.1966	27.7794	28.0671	26.7717	26.6842	26.3171	26.6595	28.0748	28.1966	27.7794	28.0671	26.6181	28.0374	0.00751338	0.0063131	1.41925	6.63483e-06	5.17817	3.92416e-05	4.40625
D5AM77	D5AM77_RHOCB		RCAP_rcc00382		MnmC-like methyltransferase domain-containing protein	0.000394633	15	11	11	12	11	14	14	14	15									25.8088	25.6086	25.4463	25.8344	26.1057	26.2311	26.4097	26.4165	25.8088	25.6086	25.4463	25.8344	26.1057	26.2311	26.4097	26.4165	25.6831	26.2966	0.00711166	0.00571731	0.613493	0.000736967	3.13255	0.00169014	2.77208
D5AM78	D5AM78_RHOCB		RCAP_rcc00383		FAD dependent oxidoreductase	0.000394633	18	17	16	15	16	16	17	18	18									28.263	28.1716	28.3129	28.257	28.271	28.2448	28.2461	28.3496	28.263	28.1716	28.3129	28.257	28.271	28.2448	28.2461	28.3496	28.252	28.2785	0.002076	0.00174322	0.0264679	0.549042	0.260394	0.593256	0.226758
D5AM79	D5AM79_RHOCB		gshA		Glutamate--cysteine ligase	0.000394633	23	17	17	19	18	18	20	22	21									27.6989	27.7012	27.6951	27.662	27.9465	28.0181	28.1481	28.0152	27.6989	27.7012	27.6951	27.662	27.9465	28.0181	28.1481	28.0152	27.6894	28.0338	0.000664062	0.00300262	0.344414	0.000123474	3.90843	0.000384533	3.41507
D5AM80	D5AM80_RHOCB		RCAP_rcc00385		Uncharacterized protein	0.000394633	7	6	6	7	7	7	7	7	7									24.5822	24.4399	24.5044	24.6922	24.2508	24.0875	23.8739	24.209	24.5822	24.4399	24.5044	24.6922	24.2508	24.0875	23.8739	24.209	24.5578	24.1125	0.00442123	0.00701517	-0.44521	0.00190163	2.72087	0.00379341	2.42097
D5AM81	D5AM81_RHOCB		RCAP_rcc00386		Ribosomal RNA small subunit methyltransferase E	0.000394633	12	12	11	11	12	12	12	12	11									26.8564	26.7289	26.7484	26.7923	26.707	26.7606	26.8931	26.7737	26.8564	26.7289	26.7484	26.7923	26.707	26.7606	26.8931	26.7737	26.7824	26.7852	0.00211163	0.00293005	0.00284553	0.968378	0.0139552	0.973151	0.0118197
D5AM82	D5AM82_RHOCB		ubiA		4-hydroxybenzoate octaprenyltransferase	0.000394633	10	8	7	7	8	6	8	8	6									23.9721	23.8384	23.5005	23.6994	22.9083	23.1818	23.3717	22.7921	23.9721	23.8384	23.5005	23.6994	22.9083	23.1818	23.3717	22.7921	23.7631	23.0815	0.00848738	0.0113821	-0.681572	0.00251882	2.5988	0.00483851	2.31529
D5AM83	D5AM83_RHOCB		RCAP_rcc00388		OmpA/MotB domain protein	0.000394633	63	60	61	60	61	61	60	61	60									31.0736	31.1276	31.1802	31.1136	30.9808	31.0206	30.8496	30.9875	31.0736	31.1276	31.1802	31.1136	30.9808	31.0206	30.8496	30.9875	31.1242	30.9611	0.00141529	0.00243392	-0.163157	0.00917026	2.03762	0.0150898	1.82132
D5AM84	D5AM84_RHOCB		RCAP_rcc00389		Membrane-bound metallopeptidase	0.000394633	6	6	6	6	6	6	6	6	6									27.3311	27.2826	27.332	27.3942	27.046	26.9854	27.1474	27.0377	27.3311	27.2826	27.332	27.3942	27.046	26.9854	27.1474	27.0377	27.3356	27.0553	0.00167284	0.00250282	-0.28025	0.000344487	3.46283	0.000902897	3.04436
D5AM85	D5AM85_RHOCB		RCAP_rcc00390		Peptidase, S49 family	0.000394633	8	8	8	8	8	8	8	8	7									26.8207	26.9654	26.904	26.8779	25.1244	25.1459	26.0393	24.8573	26.8207	26.9654	26.904	26.8779	25.1244	25.1459	26.0393	24.8573	26.8929	25.3667	0.00223388	0.020377	-1.52624	0.000229648	3.63894	0.000639174	3.19438
D5AM86	D5AM86_RHOCB		RCAP_rcc00391		Short-chain dehydrogenase	0.000394633	2	2	2	1	2	1	1	2	0									20.8443	20.1271	20.1352	19.9395	17.9912	18.9488	19.8771	NA	20.8443	20.1271	20.1352	19.9395	17.9912	18.9488	19.8771	21.9341	20.3059	20.4517	0.019687	0.0855277	0.145837	0.489357	0.310374	0.537595	0.269544
D5AM87	D5AM87_RHOCB		RCAP_rcc00392		Conserved domain protein	0.000394633	7	7	6	7	6	6	6	6	6									26.582	26.5534	26.5792	26.449	27.0188	27.117	26.9647	27.1328	26.582	26.5534	26.5792	26.449	27.0188	27.117	26.9647	27.1328	26.5419	27.06	0.00235898	0.00296551	0.51806	1.83387e-05	4.73663	8.63165e-05	4.06391
D5AM88	D5AM88_RHOCB		uvrC		UvrABC system protein C	0.000394633	6	4	4	4	4	3	3	3	3									22.1967	22.4634	22.6596	22.5263	22.4227	21.9571	22.8242	22.3145	22.1967	22.4634	22.6596	22.5263	22.4227	21.9571	22.8242	22.3145	22.4711	22.4129	0.00866302	0.0159513	-0.0582569	0.673679	0.171547	0.710564	0.148397
D5AM89	D5AM89_RHOCB		kamA		L-lysine 2,3-aminomutase	0.000394633	11	11	11	11	11	10	9	10	8									25.806	25.8528	25.9972	25.8696	24.948	24.8151	25.1002	24.5348	25.806	25.8528	25.9972	25.8696	24.948	24.8151	25.1002	24.5348	25.8832	24.8642	0.00315901	0.0096588	-1.01898	4.18441e-05	4.37837	0.000165717	3.78063
D5AM90	D5AM90_RHOCB		pgsA		CDP-diacylglycerol--glycerol-3-phosphate 3-phosphatidyltransferase	0.000394633	4	3	3	3	4	4	3	4	4									25.0031	25.3232	25.2062	25.1264	25.0468	24.6953	24.93	24.5611	25.0031	25.3232	25.2062	25.1264	25.0468	24.6953	24.93	24.5611	25.1694	24.8209	0.00535277	0.00888057	-0.348575	0.0200067	1.69882	0.0301274	1.52104
D5AM91	D5AM91_RHOCB		plsY		Glycerol-3-phosphate acyltransferase	0.000394633	9	7	9	9	9	8	8	8	8									28.2558	28.3645	28.3683	28.4424	27.5102	27.6117	27.8149	27.5924	28.2558	28.3645	28.3683	28.4424	27.5102	27.6117	27.8149	27.5924	28.3593	27.6368	0.00270979	0.00468484	-0.722513	1.72547e-05	4.76309	8.22189e-05	4.08503
D5AM92	D5AM92_RHOCB		pyrC1		Dihydroorotase-1	0.000394633	26	26	24	25	25	26	26	26	25									29.8818	29.7807	29.8277	29.7455	30.0334	30.1166	30.1171	30.1153	29.8818	29.7807	29.8277	29.7455	30.0334	30.1166	30.1171	30.1153	29.8098	30.096	0.00198293	0.00137839	0.286209	0.000178895	3.7474	0.000527877	3.27747
D5AM93	D5AM93_RHOCB		RCAP_rcc00398		PH domain-containing protein	0.000394633	8	7	7	8	7	4	5	5	6									25.4582	25.4833	25.7033	25.547	22.9533	23.2038	23.9135	22.7996	25.4582	25.4833	25.7033	25.547	22.9533	23.2038	23.9135	22.7996	25.5512	23.285	0.00430957	0.021232	-2.26614	1.60781e-05	4.79376	7.7572e-05	4.1103
D5AM94	D5AM94_RHOCB		RCAP_rcc00399		PH domain-containing protein	0.000394633	10	9	10	10	10	9	8	8	8									28.0281	27.9014	28.0783	27.9702	27.3011	27.0627	26.6369	26.7768	28.0281	27.9014	28.0783	27.9702	27.3011	27.0627	26.6369	26.7768	27.996	26.9674	0.00272112	0.0110065	-1.02859	0.000123615	3.90793	0.000384533	3.41507
D5AM95	D5AM95_RHOCB		pyrB		Aspartate carbamoyltransferase	0.000394633	51	46	50	49	46	41	40	43	39									29.259	29.1961	29.1229	29.149	28.9031	28.8405	29.2633	28.8948	29.259	29.1961	29.1229	29.149	28.9031	28.8405	29.2633	28.8948	29.1827	28.9856	0.00204735	0.00669284	-0.197084	0.0662679	1.1787	0.0888203	1.05149
D5AM96	D5AM96_RHOCB		udgA		Type-4 uracil-DNA glycosylase	0.000394633	12	10	9	9	11	12	11	11	10									25.7844	25.7856	25.5868	26.048	26.0906	26.169	26.0829	26.1915	25.7844	25.7856	25.5868	26.048	26.0906	26.169	26.0829	26.1915	25.8106	26.1343	0.00733373	0.00209728	0.323684	0.0085123	2.06995	0.0141191	1.85019
D5AM97	D5AM97_RHOCB		RCAP_rcc00402		Thiol:disulfide interchange protein DsbD N-terminal domain-containing protein	0.000394633	13	12	12	13	13	12	12	13	12									27.2189	27.1125	27.0777	27.05	27.3244	27.3356	27.2644	27.3311	27.2189	27.1125	27.0777	27.05	27.3244	27.3356	27.2644	27.3311	27.1162	27.3141	0.00272761	0.00121874	0.197934	0.00256003	2.59176	0.00490368	2.30948
D5AM98	D5AM98_RHOCB		RCAP_rcc00403		UPF0301 protein RCAP_rcc00403	0.000394633	8	6	6	7	7	8	8	8	8									26.4334	26.0783	26.3012	26.2598	26.5797	26.5294	26.4782	26.5879	26.4334	26.0783	26.3012	26.2598	26.5797	26.5294	26.4782	26.5879	26.2737	26.5445	0.005582	0.00191508	0.270774	0.0073032	2.13649	0.0124035	1.90646
D5AM99	D5AM99_RHOCB		RCAP_rcc00404		Threonylcarbamoyl-AMP synthase	0.000394633	15	13	12	12	12	15	14	15	15									27.8882	27.8676	27.8613	27.8383	27.8748	27.8993	28.0596	28.0613	27.8882	27.8676	27.8613	27.8383	27.8748	27.8993	28.0596	28.0613	27.864	27.9764	0.00073731	0.0035966	0.112399	0.0741436	1.12993	0.0981666	1.00804
D5AMA0	D5AMA0_RHOCB		RCAP_rcc00405		Acyl-CoA dehydrogenase domain protein	0.000394633	49	48	49	47	47	44	46	43	44									30.3124	30.1697	30.1781	30.2033	29.4246	29.4547	29.3479	29.4157	30.3124	30.1697	30.1781	30.2033	29.4246	29.4547	29.3479	29.4157	30.217	29.4113	0.0021817	0.00153271	-0.80579	2.39551e-07	6.6206	3.76898e-06	5.42378
D5AMA1	D5AMA1_RHOCB		RCAP_rcc00406		Metallo-beta-lactamase family protein	0.000394633	23	22	22	23	23	21	18	19	20									27.5881	27.5655	27.5613	27.4203	27.02	27.1	26.9969	27.1482	27.5881	27.5655	27.5613	27.4203	27.02	27.1	26.9969	27.1482	27.5353	27.0676	0.00278104	0.00259502	-0.467732	4.05532e-05	4.39198	0.000161554	3.79168
D5AMA2	D5AMA2_RHOCB		aldH2		Aldehyde dehydrogenase-2 (NAD(+))	0.000394633	24	18	17	14	17	21	23	21	22									27.0501	26.5838	26.6438	26.8523	28.0455	28.2375	27.9712	28.0692	27.0501	26.5838	26.6438	26.8523	28.0455	28.2375	27.9712	28.0692	26.7944	28.0842	0.00792612	0.00400458	1.28982	6.16655e-06	5.20996	3.72062e-05	4.42938
D5AMA5	D5AMA5_RHOCB		potA4		Polyamine ABC transporter, ATP-binding protein PotA-4	0.000394633	10	7	4	8	8	7	7	8	8									23.4314	21.9384	23.008	23.0826	24.3336	24.1709	23.8834	23.8575	23.4314	21.9384	23.008	23.0826	24.3336	24.1709	23.8834	23.8575	22.9606	24.0753	0.0281975	0.0095775	1.11473	0.00607422	2.21651	0.0106188	1.97392
D5AMA6	D5AMA6_RHOCB		potD4		Polyamine ABC transporter, periplasmic polyamine-binding protein PotD-4	0.000394633	29	19	20	21	18	27	27	28	29									27.1926	27.0057	27.0622	26.9954	29.0085	29.1103	28.9391	29.0358	27.1926	27.0057	27.0622	26.9954	29.0085	29.1103	28.9391	29.0358	27.0661	29.0247	0.00334927	0.002439	1.95859	2.9879e-09	8.52463	2.54232e-07	6.59477
D5AMA7	D5AMA7_RHOCB		RCAP_rcc02453		Sigma54 specific transcriptional regulator, Fis family	0.000394633	8	4	5	5	4	6	7	8	6									21.9816	22.8662	24.2002	21.7097	24.3612	22.4618	25.376	23.8983	21.9816	22.8662	24.2002	21.7097	24.3612	22.4618	25.376	23.8983	23.0397	24.3663	0.0494373	0.0503968	1.32659	0.117512	0.929919	0.148514	0.828233
D5AMA8	D5AMA8_RHOCB		RCAP_rcc02454		PAS domain protein	0.000394633	10	4	6	4	5	8	7	10	10									22.1458	21.9296	22.1101	21.8896	23.5078	23.7652	23.8921	23.6126	22.1458	21.9296	22.1101	21.8896	23.5078	23.7652	23.8921	23.6126	22.023	23.7018	0.00581025	0.00712995	1.67883	4.49319e-07	6.34744	5.7432e-06	5.24085
D5AMA9	D5AMA9_RHOCB		RCAP_rcc02455		FAD dependent oxidoreductase	0.000394633	22	21	22	22	22	22	22	22	21									27.6857	28.0001	28.0083	27.9885	27.4171	27.2542	27.5185	27.1528	27.6857	28.0001	28.0083	27.9885	27.4171	27.2542	27.5185	27.1528	27.9268	27.3426	0.00561779	0.0059796	-0.584215	0.00078815	3.10339	0.0017815	2.74921
D5AMB0	D5AMB0_RHOCB		lolE		Lipoprotein-releasing system transmembrane protein LolE	0.000394633	17	16	16	17	14	16	15	16	16									27.4188	27.4417	27.6275	27.413	27.136	27.1861	27.5766	27.2289	27.4188	27.4417	27.6275	27.413	27.136	27.1861	27.5766	27.2289	27.478	27.2927	0.00372267	0.00733379	-0.185316	0.107017	0.970548	0.136789	0.863949
D5AMB1	D5AMB1_RHOCB		lolD2		Lipoprotein-releasing system ATP-binding protein LolD-2	0.000394633	15	12	12	11	13	13	12	14	14									27.9862	27.9268	28.0164	27.9721	28.0126	27.8949	28.0079	27.9665	27.9862	27.9268	28.0164	27.9721	28.0126	27.8949	28.0079	27.9665	27.9757	27.9712	0.0013333	0.00194742	-0.004497	0.902571	0.0445184	0.917745	0.037278
D5AMB2	D5AMB2_RHOCB		RCAP_rcc02458		ArsC family protein	0.000394633	8	7	6	6	8	7	5	6	7									25.9187	25.8307	25.5968	25.6601	25.559	25.6269	25.4571	25.6428	25.9187	25.8307	25.5968	25.6601	25.559	25.6269	25.4571	25.6428	25.7573	25.5733	0.00578172	0.00330234	-0.18404	0.061819	1.20888	0.0834464	1.07859
D5AMB4	D5AMB4_RHOCB	D5AMB4;D5AR60	cspA2	cspA2;cspD	Cold shock protein CspA-2	0.000394633	12	12	12	12	12	11	12	12	11	2	2	2	2	2	2	2	2	32.9176	32.7234	32.7976	32.7483	32.731	32.6858	32.5863	32.7899	32.9176	32.7234	32.7976	32.7483	32.731	32.6858	32.5863	32.7899	32.7987	32.7001	0.00263034	0.00262851	-0.0985515	0.146246	0.834917	0.181261	0.741695
D5AMB5	D5AMB5_RHOCB		thrS		Threonine--tRNA ligase	0.000394633	92	79	84	81	85	90	89	91	90									31.5755	31.6286	31.6593	31.5543	31.9146	31.9489	32.0807	32.0002	31.5755	31.6286	31.6593	31.5543	31.9146	31.9489	32.0807	32.0002	31.605	31.9875	0.0015225	0.00225708	0.382486	6.28768e-05	4.20151	0.000225504	3.64685
D5AMB6	D5AMB6_RHOCB		RCAP_rcc02462		Membrane protein, putative	0.000394633	16	14	13	13	14	15	15	15	14									31.3713	31.3939	31.4634	31.344	31.8801	32.033	31.9518	31.7118	31.3713	31.3939	31.4634	31.344	31.8801	32.033	31.9518	31.7118	31.3939	31.899	0.00162747	0.00428489	0.505085	0.000167258	3.77661	0.000501563	3.29967
D5AMB7	D5AMB7_RHOCB		RCAP_rcc02463		Hemolysin-type calcium-binding repeat family protein	0.000761905	2	1	1	1	1	2	2	2	2									19.4186	18.5046	19.6674	20.147	21.1177	21.3372	21.0792	21.0312	19.4186	18.5046	19.6674	20.147	21.1177	21.3372	21.0792	21.0312	19.5481	21.1462	0.0354867	0.00639953	1.59806	0.000983082	3.00741	0.0021591	2.66573
D5AMB8	D5AMB8_RHOCB		proS		Proline--tRNA ligase	0.000394633	67	67	65	65	65	66	63	62	61									31.4963	31.5346	31.4968	31.4196	31.5247	31.4782	31.605	31.5003	31.4963	31.5346	31.4968	31.4196	31.5247	31.4782	31.605	31.5003	31.4874	31.5278	0.00153327	0.00175512	0.0404273	0.361902	0.441409	0.409245	0.388017
D5AMB9	D5AMB9_RHOCB		RCAP_rcc02465		TIGR02300 family protein	0.000394633	5	4	4	4	4	4	4	4	4									24.3753	24.3392	24.3276	24.3243	24.9224	25.0301	24.9403	25.1526	24.3753	24.3392	24.3276	24.3243	24.9224	25.0301	24.9403	25.1526	24.3417	25.0142	0.000960556	0.00420987	0.672495	4.26959e-06	5.36961	2.81652e-05	4.55029
D5AMC0	D5AMC0_RHOCB		RCAP_rcc02466		YgjP-like metallopeptidase domain-containing protein	0.000394633	9	9	7	9	9	8	8	9	7									26.1661	25.9039	25.9352	26.1658	25.5944	25.795	25.984	25.7221	26.1661	25.9039	25.9352	26.1658	25.5944	25.795	25.984	25.7221	26.048	25.7808	0.00548462	0.00631544	-0.267222	0.0320059	1.49477	0.0459674	1.33755
D5AMC1	D5AMC1_RHOCB		RCAP_rcc02467		Transcriptional regulator, GntR family	0.000394633	18	17	16	16	16	17	16	15	14									27.8696	27.7904	27.73	27.8372	27.3301	27.2208	27.1955	27.0431	27.8696	27.7904	27.73	27.8372	27.3301	27.2208	27.1955	27.0431	27.8077	27.201	0.00218236	0.00435014	-0.606768	2.69209e-05	4.56991	0.000116169	3.93491
D5AMC2	D5AMC2_RHOCB		RCAP_rcc02468		Thioesterase superfamily protein	0.000394633	32	26	27	26	28	32	29	29	29									29.0335	29.0631	29.0134	28.9559	28.9715	29.0042	28.9614	29.034	29.0335	29.0631	29.0134	28.9559	28.9715	29.0042	28.9614	29.034	29.017	28.9931	0.00155866	0.00113869	-0.0239402	0.522163	0.282194	0.56854	0.245239
D5AMC3	D5AMC3_RHOCB		RCAP_rcc02469		ErfK/YbiS/YcfS/YnhG family protein	0.000394633	25	24	25	23	25	25	24	25	25									28.9997	29.0953	29.0478	29.0165	29.0521	28.9767	28.9391	29.0805	28.9997	29.0953	29.0478	29.0165	29.0521	28.9767	28.9391	29.0805	29.0403	29.0132	0.00144653	0.00225695	-0.027062	0.538749	0.268614	0.584219	0.233424
D5AMC4	D5AMC4_RHOCB		selU		tRNA 2-selenouridine synthase	0.000394633	20	19	20	19	19	15	13	14	11									27.3425	27.1219	27.166	27.1311	25.3732	25.5113	25.4986	24.8523	27.3425	27.1219	27.166	27.1311	25.3732	25.5113	25.4986	24.8523	27.1932	25.3323	0.00379555	0.0122753	-1.86087	3.73049e-06	5.42823	2.60651e-05	4.58394
D5AMC8	D5AMC8_RHOCB		RCAP_rcc02474		Fe/B12 periplasmic-binding domain-containing protein	0.000761905	2	1	2	2	1	1	2	0	2									18.0138	18.3333	18.7338	16.8583	15.25	18.1968	NA	18.4736	18.0138	18.3333	18.7338	16.8583	15.25	18.1968	18.9366	18.4736	18.1328	18.2008	0.0448529	0.0943276	0.0679987	0.757808	0.120441	0.787291	0.103865
D5AMC9	D5AMC9_RHOCB		RCAP_rcc02475		Conserved domain protein	0.000394633	11	4	8	6	8	7	8	6	4									22.5147	23.2207	23.4044	23.4721	22.8748	22.8308	22.9114	22.541	22.5147	23.2207	23.4044	23.4721	22.8748	22.8308	22.9114	22.541	23.1986	22.7967	0.0189419	0.0074123	-0.401895	0.133761	0.87367	0.166707	0.778046
D5AMD0	D5AMD0_RHOCB		ppaC		inorganic diphosphatase	0.000394633	36	34	31	32	34	34	33	33	34									31.1919	31.1571	31.202	31.1437	31.3291	31.4045	31.3214	31.453	31.1919	31.1571	31.202	31.1437	31.3291	31.4045	31.3214	31.453	31.1739	31.378	0.00089063	0.00200861	0.204131	0.00122865	2.91057	0.0026133	2.58281
D5AMD1	D5AMD1_RHOCB		groS		Co-chaperonin GroES	0.000394633	22	19	20	20	21	22	21	21	21									33.1124	33.1698	33.2277	33.0647	33.4395	33.5272	33.3692	33.4764	33.1124	33.1698	33.2277	33.0647	33.4395	33.5272	33.3692	33.4764	33.145	33.4542	0.00213031	0.00198731	0.309238	0.000413322	3.38371	0.00104669	2.98018
D5AMD2	D5AMD2_RHOCB		groL		Chaperonin GroEL	0.000394633	125	114	115	116	119	121	121	121	121									34.699	34.6125	34.6649	34.5974	34.8307	34.9538	34.8658	34.9048	34.699	34.6125	34.6649	34.5974	34.8307	34.9538	34.8658	34.9048	34.644	34.8895	0.0013566	0.00151628	0.245472	0.000439737	3.35681	0.00109609	2.96015
D5AMD4	D5AMD4_RHOCB		polA		DNA polymerase I	0.000394633	67	60	59	60	61	66	65	67	64									29.7058	29.5761	29.617	29.6582	29.7994	29.8005	29.8725	29.8542	29.7058	29.5761	29.617	29.6582	29.7994	29.8005	29.8725	29.8542	29.6401	29.832	0.00187503	0.00125343	0.191903	0.00153346	2.81433	0.00316189	2.50005
D5AMD5	D5AMD5_RHOCB		RCAP_rcc02481		Zinc finger CHCC-type domain-containing protein	0.000394633	7	6	6	6	6	6	6	6	6									29.1395	28.971	28.843	28.8063	29.0463	29.0067	28.9475	29.1573	29.1395	28.971	28.843	28.8063	29.0463	29.0067	28.9475	29.1573	28.9459	29.0415	0.0052048	0.00304478	0.095579	0.268964	0.570305	0.3146	0.502242
D5AMD6	D5AMD6_RHOCB		RCAP_rcc02482		HIT family protein	0.000394633	13	12	13	12	11	11	12	13	12									29.6183	29.5823	29.6489	29.4698	29.5408	29.5732	29.4369	29.5867	29.6183	29.5823	29.6489	29.4698	29.5408	29.5732	29.4369	29.5867	29.5814	29.5356	0.0026453	0.00229574	-0.0458171	0.419128	0.377653	0.466717	0.330947
D5AMD7	D5AMD7_RHOCB		RCAP_rcc02483		Glycosyl transferase, family 14	0.000394633	23	16	20	21	18	22	21	22	22									24.9782	25.2788	25.7001	25.5442	25.4055	25.5105	25.9797	25.5728	24.9782	25.2788	25.7001	25.5442	25.4055	25.5105	25.9797	25.5728	25.4008	25.6343	0.0124837	0.00981428	0.23344	0.232661	0.633276	0.275335	0.560139
D5AMD8	D5AMD8_RHOCB		RCAP_rcc02484		Sulfotransferase family protein	0.000394633	25	23	25	24	25	24	24	24	23									28.1318	28.2255	28.1862	28.1767	27.7756	27.6745	27.8767	27.7705	28.1318	28.2255	28.1862	28.1767	27.7756	27.6745	27.8767	27.7705	28.1804	27.7761	0.00136603	0.00297381	-0.404355	5.32786e-05	4.27345	0.000197923	3.7035
D5AMD9	D5AMD9_RHOCB		RCAP_rcc02485		Methyltransferase, type 12 family	0.000394633	4	4	4	3	4	4	4	4	4									22.7712	22.557	22.6915	22.3746	22.3614	22.0648	21.8449	22.4847	22.7712	22.557	22.6915	22.3746	22.3614	22.0648	21.8449	22.4847	22.6063	22.2104	0.00767832	0.0130352	-0.395883	0.032635	1.48632	0.0466684	1.33098
D5AME0	D5AME0_RHOCB		RCAP_rcc02486		Carbohydrate/purine kinase family protein	0.000394633	23	23	23	22	23	21	22	23	23									30.7106	30.7266	30.771	30.6456	30.4762	30.5379	30.4049	30.589	30.7106	30.7266	30.771	30.6456	30.4762	30.5379	30.4049	30.589	30.7141	30.5036	0.00169053	0.00260617	-0.21051	0.0034496	2.46223	0.00640741	2.19332
D5AME1	D5AME1_RHOCB		nth		Endonuclease III	0.000394633	12	10	10	9	10	12	12	12	11									26.5864	26.7891	26.8994	26.694	26.103	25.9374	26.0937	25.8582	26.5864	26.7891	26.8994	26.694	26.103	25.9374	26.0937	25.8582	26.7469	26.0018	0.00499391	0.0046251	-0.745042	4.2771e-05	4.36885	0.000168154	3.77429
D5AME3	D5AME3_RHOCB		ada		Methylated-DNA--[protein]-cysteine S-methyltransferase Ada	0.000394633	13	13	13	13	13	12	11	11	10									26.1981	26.3529	25.8494	26.2543	25.2701	25.2672	24.955	24.4576	26.1981	26.3529	25.8494	26.2543	25.2701	25.2672	24.955	24.4576	26.1757	25.0234	0.00837311	0.0153251	-1.1523	0.00057633	3.23933	0.0013792	2.86037
D5AME4	D5AME4_RHOCB		RCAP_rcc02490		OmpA family protein	0.000394633	30	27	28	27	29	30	30	29	30									33.4834	33.002	33.04	32.9652	33.1286	33.1475	33.0359	33.1225	33.4834	33.002	33.04	32.9652	33.1286	33.1475	33.0359	33.1225	33.1387	33.1093	0.00731906	0.00149898	-0.0294586	0.906416	0.0426725	0.921102	0.0356924
D5AME5	D5AME5_RHOCB		RCAP_rcc02491		Transcriptional regulator, GntR family	0.000394633	15	14	14	14	14	12	13	13	12									28.4475	28.4856	28.5647	28.4597	28.172	28.2921	28.0967	28.1535	28.4475	28.4856	28.5647	28.4597	28.172	28.2921	28.0967	28.1535	28.4901	28.1804	0.00184873	0.00291586	-0.309737	0.000414299	3.38269	0.00104819	2.97956
D5AME6	D5AME6_RHOCB		RCAP_rcc02492		DUF4087 domain-containing protein	0.000394633	2	2	2	2	2	2	2	2	2									24.4934	24.1041	24.2959	24.3713	24.6195	24.7148	24.5132	24.6361	24.4934	24.1041	24.2959	24.3713	24.6195	24.7148	24.5132	24.6361	24.323	24.6227	0.00670976	0.0033694	0.2997	0.00930936	2.03108	0.0152628	1.81637
D5AME7	D5AME7_RHOCB		RCAP_rcc02493		Transcriptional regulator, Crp/Fnr family	0.000394633	38	37	36	36	36	38	37	37	35									30.3093	30.4102	30.4174	30.3294	29.8093	29.7526	29.958	29.8045	30.3093	30.4102	30.4174	30.3294	29.8093	29.7526	29.958	29.8045	30.3674	29.8332	0.00181909	0.00296303	-0.534199	1.64969e-05	4.7826	7.93087e-05	4.10068
D5AME8	D5AME8_RHOCB		hemN2		Coproporphyrinogen-III oxidase	0.000394633	52	51	50	51	51	49	48	49	49									31.9634	32.0374	32.0629	31.9631	31.7491	31.7809	31.7745	31.7603	31.9634	32.0374	32.0629	31.9631	31.7491	31.7809	31.7745	31.7603	32.0074	31.7662	0.00160085	0.000449928	-0.241157	0.000179416	3.74614	0.000528258	3.27715
D5AMF0	D5AMF0_RHOCB		RCAP_rcc02496		Glycosyl transferase, group 1	0.000394633	26	23	26	25	25	22	21	23	21									28.3798	28.4435	28.4402	28.3852	27.334	27.281	27.198	27.0005	28.3798	28.4435	28.4402	28.3852	27.334	27.281	27.198	27.0005	28.4125	27.2088	0.00121004	0.00538024	-1.20366	4.892e-07	6.31051	6.16529e-06	5.21005
D5AMF1	D5AMF1_RHOCB	D5AL18;D5AMF1;D5APA0	RCAP_rcc02497	RCAP_rcc02497;oppD2;oppF	ABC transporter, ATP-binding protein	0.000394633	41	40	38	40	40	41	39	38	36	2	2	2	2	2	2	2	2	29.139	29.298	29.3185	29.291	28.4717	28.6734	28.6624	28.517	29.139	29.298	29.3185	29.291	28.4717	28.6734	28.6624	28.517	29.2634	28.5838	0.00282134	0.00356699	-0.679544	1.17514e-05	4.92991	6.02536e-05	4.22002
D5AMF2	D5AMF2_RHOCB		RCAP_rcc02498		ABC transporter, permease protein	0.000394633	8	8	8	7	8	7	7	8	8									24.7385	24.7365	24.6655	24.5971	23.481	24.0034	24.0694	23.7795	24.7385	24.7365	24.6655	24.5971	23.481	24.0034	24.0694	23.7795	24.6856	23.8511	0.00272994	0.0111453	-0.834466	0.00023929	3.62108	0.000661912	3.1792
D5AMF3	D5AMF3_RHOCB		RCAP_rcc02499		ABC transporter, permease protein	0.000394633	6	6	5	5	6	5	5	5	5									24.3679	23.8939	23.9382	24.3181	23.8778	23.9197	24.0966	23.4604	24.3679	23.8939	23.9382	24.3181	23.8778	23.9197	24.0966	23.4604	24.1455	23.8567	0.0102787	0.0112997	-0.288791	0.126239	0.898807	0.158283	0.800566
D5AMF4	D5AMF4_RHOCB		RCAP_rcc02500		ABC transporter, periplasmic substrate-binding protein	0.000394633	60	60	58	57	59	56	56	56	57									31.2307	31.2446	31.2392	31.2352	31.0525	31.0752	31.1061	31.0669	31.2307	31.2446	31.2392	31.2352	31.0525	31.0752	31.1061	31.0669	31.2374	31.0753	0.000189415	0.000728602	-0.162123	0.000426461	3.37012	0.00107191	2.96984
D5AMF6	D5AMF6_RHOCB		pheA		prephenate dehydratase	0.000394633	31	28	27	31	25	25	26	27	27									29.8113	29.7889	29.7543	29.6943	29.6291	29.681	29.7044	29.7311	29.8113	29.7889	29.7543	29.6943	29.6291	29.681	29.7044	29.7311	29.7629	29.6869	0.00171301	0.00145994	-0.0760137	0.0914331	1.0389	0.118841	0.925034
D5AMF7	D5AMF7_RHOCB		RCAP_rcc02503		SRPBCC family protein	0.000394633	8	7	8	7	8	7	7	7	6									27.3447	27.532	27.6214	27.3975	25.6729	25.7407	26.0461	25.4853	27.3447	27.532	27.6214	27.3975	25.6729	25.7407	26.0461	25.4853	27.478	25.7506	0.00458805	0.00905785	-1.72741	1.55796e-06	5.80744	1.37314e-05	4.86228
D5AMF8	D5AMF8_RHOCB		nudC		NAD(+) diphosphatase	0.000394633	12	8	7	9	8	12	12	11	10									25.032	24.3072	24.81	24.5552	25.3991	25.3445	25.4895	24.5378	25.032	24.3072	24.81	24.5552	25.3991	25.3445	25.4895	24.5378	24.7015	25.2383	0.0127142	0.0174924	0.536772	0.0738169	1.13184	0.097782	1.00974
D5AMF9	D5AMF9_RHOCB		tadA		tRNA-specific adenosine deaminase	0.000394633	12	11	10	10	8	10	10	11	10									25.874	25.5772	25.5894	25.1707	25.6559	25.6597	25.5705	25.6569	25.874	25.5772	25.5894	25.1707	25.6559	25.6597	25.5705	25.6569	25.5741	25.6362	0.0113213	0.00169884	0.0621575	0.55883	0.25272	0.603108	0.219605
D5AMG0	D5AMG0_RHOCB		rluB		Pseudouridine synthase	0.000394633	23	21	23	22	21	22	21	21	22									27.5489	27.41	27.6132	27.2612	27.2656	27.2444	26.9967	27.0846	27.5489	27.41	27.6132	27.2612	27.2656	27.2444	26.9967	27.0846	27.4646	27.1521	0.00569536	0.00475628	-0.312487	0.0133493	1.87454	0.0209685	1.67843
D5AMG1	D5AMG1_RHOCB		RCAP_rcc02507		Membrane protein, putative	0.000394633	20	18	17	17	19	19	18	20	19									27.5952	27.6465	27.7023	27.575	26.9682	27.0048	27.5266	26.7797	27.5952	27.6465	27.7023	27.575	26.9682	27.0048	27.5266	26.7797	27.6306	27.0978	0.00206105	0.0118246	-0.532837	0.00688081	2.16236	0.011805	1.92793
D5AMG3	D5AMG3_RHOCB		RCAP_rcc02509		Toxic anion resistance protein, TelA family	0.000394633	39	38	39	38	38	38	37	38	38									31.5932	31.5749	31.6263	31.5266	31.8612	31.9017	31.8094	31.9322	31.5932	31.5749	31.6263	31.5266	31.8612	31.9017	31.8094	31.9322	31.5807	31.8769	0.0013177	0.00166764	0.296181	0.000110805	3.95544	0.000352408	3.45295
D5AMG4	D5AMG4_RHOCB		RCAP_rcc02510		Lipoprotein, putative	0.000394633	13	13	12	13	13	11	11	12	11									27.1312	26.9485	26.8024	26.9799	26.8567	27.0173	27.1217	26.9326	27.1312	26.9485	26.8024	26.9799	26.8567	27.0173	27.1217	26.9326	26.9702	26.9854	0.00500088	0.00422053	0.0152289	0.848882	0.0711529	0.868526	0.0612173
D5AMG5	D5AMG5_RHOCB		RCAP_rcc02511		Antifreeze protein	0.000394633	19	19	18	17	19	18	16	17	16									28.9138	28.7461	28.7782	28.7696	28.9179	28.8507	28.9783	29.0099	28.9138	28.7461	28.7782	28.7696	28.9179	28.8507	28.9783	29.0099	28.8034	28.9405	0.00263209	0.00242813	0.137057	0.0347897	1.45855	0.0494352	1.30596
D5AMG6	D5AMG6_RHOCB		RCAP_rcc02512		Primosomal protein N' (Replication factor Y)-superfamily II helicase	0.000394633	21	21	20	20	21	19	20	21	20									28.8361	28.8895	28.8867	28.8011	28.3983	28.439	28.6678	28.4598	28.8361	28.8895	28.8867	28.8011	28.3983	28.439	28.6678	28.4598	28.8538	28.4951	0.00147695	0.0042288	-0.358742	0.000621546	3.20653	0.00147226	2.83201
D5AMG7	D5AMG7_RHOCB		cscK		Fructokinase	0.000394633	28	27	26	24	27	23	25	22	20									28.1699	28.1313	28.0878	28.1398	27.787	27.7597	27.6476	27.6546	28.1699	28.1313	28.0878	28.1398	27.787	27.7597	27.6476	27.6546	28.1325	27.7135	0.00120617	0.00258151	-0.418941	2.1515e-05	4.66726	9.81828e-05	4.00796
D5AMG8	D5AMG8_RHOCB		dtd		D-aminoacyl-tRNA deacylase	0.000394633	4	4	4	4	4	4	4	4	4									26.3401	26.3511	26.3155	26.2279	26.1723	26.2034	26.0341	26.0904	26.3401	26.3511	26.3155	26.2279	26.1723	26.2034	26.0341	26.0904	26.3095	26.1266	0.00212373	0.0029513	-0.182847	0.0072642	2.13881	0.0123528	1.90823
D5AMG9	D5AMG9_RHOCB		rhlE		ATP-dependent RNA helicase RhlE	0.000394633	33	33	32	33	31	29	28	30	29									28.5492	28.101	28.2119	28.1108	27.2543	27.4035	27.8975	27.0854	28.5492	28.101	28.2119	28.1108	27.2543	27.4035	27.8975	27.0854	28.2551	27.4434	0.00743809	0.0127651	-0.81173	0.00274262	2.56183	0.00522377	2.28202
D5AMH0	D5AMH0_RHOCB		tdk		Thymidine kinase	0.000394633	4	4	4	4	4	4	4	4	3									23.4391	23.1457	23.038	23.0935	23.4905	23.6323	23.3511	22.688	23.4391	23.1457	23.038	23.0935	23.4905	23.6323	23.3511	22.688	23.1877	23.3323	0.00771562	0.0179349	0.144588	0.608754	0.215558	0.65177	0.185906
D5AMH1	D5AMH1_RHOCB		trxC		Thioredoxin	0.000394633	11	10	11	10	11	11	11	11	10									26.0541	26.0564	26.0141	26.0461	26.2126	25.9618	26.3512	26.2236	26.0541	26.0564	26.0141	26.0461	26.2126	25.9618	26.3512	26.2236	26.0428	26.1941	0.000750066	0.00622394	0.151286	0.106814	0.971373	0.136624	0.864474
D5AMH2	D5AMH2_RHOCB		RCAP_rcc02518		Methyltransferase, type 12 family	0.000394633	27	24	26	25	24	25	24	25	25									27.9918	28.1295	28.2144	28.0204	27.8383	27.9107	28.0313	27.8584	27.9918	28.1295	28.2144	28.0204	27.8383	27.9107	28.0313	27.8584	28.0917	27.9117	0.00364877	0.00310358	-0.180089	0.0284859	1.54537	0.0415727	1.38119
D5AMH3	D5AMH3_RHOCB		RCAP_rcc02519		Diguanylate cyclase/phosphodiesterase with PAS/PAC sensor	0.000394633	15	12	15	13	12	14	14	13	11									24.6683	24.9214	25.09	24.3588	25.1807	24.7584	25.1824	25.2232	24.6683	24.9214	25.09	24.3588	25.1807	24.7584	25.1824	25.2232	24.7854	25.098	0.0128647	0.00874609	0.31263	0.107322	0.969312	0.136921	0.863529
D5AMH5	D5AMH5_RHOCB		RCAP_rcc02521		Pyrimidine ABC transporter, periplasmic pyrimidine-binding protein	0.000394633	30	22	22	21	25	27	29	29	29									31.4479	31.1429	31.1425	31.1245	32.7736	32.8425	32.641	32.8099	31.4479	31.1429	31.1425	31.1245	32.7736	32.8425	32.641	32.8099	31.221	32.7688	0.00499248	0.0026982	1.54777	2.55487e-07	6.59263	3.87106e-06	5.41217
D5AMH6	D5AMH6_RHOCB		RCAP_rcc02522		Pyrimidine ABC transporter, permease protein	0.000394633	2	0	1	2	1	2	2	2	2									NA	19.7422	21.7753	19.916	21.9083	22.3939	22.4751	21.7971	23.0366	19.7422	21.7753	19.916	21.9083	22.3939	22.4751	21.7971	21.7451	22.1735	0.0746273	0.0153798	0.428426	0.203549	0.691331	0.244531	0.611667
D5AMH7	D5AMH7_RHOCB		RCAP_rcc02523		Pyrimidine ABC transporter, permease protein	0.000394633	4	2	2	3	3	3	4	4	2									20.4044	19.6876	20.3266	21.5161	21.5294	22.1528	23.347	21.737	20.4044	19.6876	20.3266	21.5161	21.5294	22.1528	23.347	21.737	20.6423	22.3815	0.0370787	0.0366236	1.73919	0.0113344	1.9456	0.0181418	1.74132
D5AMH8	D5AMH8_RHOCB		RCAP_rcc02524		Pyrimidine ABC transporter, ATP-binding protein	0.000394633	24	21	22	20	23	24	24	23	24									27.8071	27.6917	27.6426	27.7121	29.1788	29.1352	28.9324	29.0583	27.8071	27.6917	27.6426	27.7121	29.1788	29.1352	28.9324	29.0583	27.7146	29.0792	0.00248865	0.00371506	1.36456	7.75761e-08	7.11027	1.98914e-06	5.70134
D5AMH9	D5AMH9_RHOCB		dht		Dihydropyrimidinase	0.000394633	38	20	20	19	20	37	36	33	35									27.723	27.6427	27.7237	27.8153	29.724	29.789	29.6725	29.8333	27.723	27.6427	27.7237	27.8153	29.724	29.789	29.6725	29.8333	27.7275	29.756	0.00254545	0.00238051	2.02852	1.03809e-09	8.98376	1.27261e-07	6.8953
D5AMI0	D5AMI0_RHOCB		amaB		N-carbamoyl-L-amino acid amidohydrolase	0.000394633	40	21	22	23	22	38	38	39	40									27.6083	27.6996	27.5777	27.6233	29.7794	29.8867	29.7896	29.8689	27.6083	27.6996	27.5777	27.6233	29.7794	29.8867	29.7896	29.8689	27.6279	29.8319	0.00187695	0.0018266	2.20399	1.29008e-10	9.88938	3.18488e-08	7.49691
D5AMI1	D5AMI1_RHOCB		RCAP_rcc02527		Transcriptional regulator, XRE family	0.000394633	4	4	4	4	4	4	4	4	4									26.5884	26.4566	26.5274	26.5547	25.3507	25.3834	25.2688	25.5369	26.5884	26.4566	26.5274	26.5547	25.3507	25.3834	25.2688	25.5369	26.5326	25.3883	0.0021101	0.00441795	-1.14432	2.32e-07	6.63451	3.75924e-06	5.4249
D5AMI2	D5AMI2_RHOCB		RCAP_rcc02528		Dihydrothymine dehydrogenase	0.000394633	27	23	26	25	25	25	26	24	26									28.4125	28.2845	28.39	28.3797	28.0976	28.0885	28.0401	28.2752	28.4125	28.2845	28.39	28.3797	28.0976	28.0885	28.0401	28.2752	28.3675	28.1282	0.00199107	0.0036633	-0.239351	0.00420815	2.37591	0.00758648	2.11996
D5AMI3	D5AMI3_RHOCB		RCAP_rcc02529		Pyridine nucleotide-disulfide oxidoreductase family protein	0.000394633	33	30	31	30	33	32	31	32	33									28.7186	28.7609	28.8091	28.7598	28.7383	28.7493	28.5354	28.7626	28.7186	28.7609	28.8091	28.7598	28.7383	28.7493	28.5354	28.7626	28.7625	28.6993	0.00128685	0.00375729	-0.0631106	0.288028	0.540566	0.333395	0.477041
D5AMI4	D5AMI4_RHOCB		pucB		Antenna pigment protein beta chain	0.000394633	13	12	13	13	13	10	10	10	9									31.6771	31.4842	31.7624	31.2444	29.527	29.6382	29.1458	29.057	31.6771	31.4842	31.7624	31.2444	29.527	29.6382	29.1458	29.057	31.5555	29.3629	0.00729228	0.00967254	-2.19261	2.64616e-06	5.57738	2.00391e-05	4.69812
D5AMI6	D5AMI6_RHOCB		pucC2		Protein PucC-2	0.000394633	4	4	4	4	4	3	3	3	3									24.9183	25.0333	25.0777	25.0951	23.982	23.9584	23.9774	23.8084	24.9183	25.0333	25.0777	25.0951	23.982	23.9584	23.9774	23.8084	25.0327	23.9333	0.00317906	0.00345742	-1.09944	1.8576e-07	6.73105	3.27447e-06	5.48486
D5AMI7	D5AMI7_RHOCB		pucDE		Light-harvesting protein B-800/850, gamma chain	0.000394633	46	43	45	46	45	32	29	30	30									35.5181	35.4221	35.4643	35.3208	33.7995	33.6314	33.2443	33.4281	35.5181	35.4221	35.4643	35.3208	33.7995	33.6314	33.2443	33.4281	35.4331	33.5409	0.00235737	0.00720112	-1.89221	6.35169e-07	6.19711	7.57987e-06	5.12034
D5AMI8	D5AMI8_RHOCB		cysA		Sulfate ABC transporter, ATP-binding protein CysA	0.00301545	2	2	2	1	1	1	1	0	1									22.0221	21.9916	21.4652	21.6906	20.1097	20.9195	NA	19.8201	22.0221	21.9916	21.4652	21.6906	20.1097	20.9195	19.5741	19.8201	21.8102	20.2009	0.0121357	0.0290922	-1.60932	0.000615534	3.21075	0.00146007	2.83563
D5AMJ1	D5AMJ1_RHOCB		cysK1		Cysteine synthase	0.000394633	38	35	37	37	37	34	35	34	37									33.2401	33.2073	32.9564	33.185	32.4548	32.4747	32.5099	32.63	33.2401	33.2073	32.9564	33.185	32.4548	32.4747	32.5099	32.63	33.1514	32.519	0.00389745	0.00241401	-0.632428	4.58416e-05	4.33874	0.000177127	3.75171
D5AMJ2	D5AMJ2_RHOCB		trpB		Tryptophan synthase beta chain	0.000394633	32	32	31	31	32	30	30	29	30									31.2839	31.2759	31.3373	31.2073	30.9241	30.9319	30.9271	30.9121	31.2839	31.2759	31.3373	31.2073	30.9241	30.9319	30.9271	30.9121	31.2768	30.9238	0.00170679	0.000272227	-0.353015	1.50267e-05	4.82314	7.38156e-05	4.13185
D5AMJ4	D5AMJ4_RHOCB		RCAP_rcc02540		Diguanylate cyclase/phosphodiesterase with PAS/PAC sensor	0.000394633	11	9	9	10	10	6	7	8	8									25.858	25.3166	24.7495	25.5193	24.7564	25.0334	25.138	25.3928	25.858	25.3166	24.7495	25.5193	24.7564	25.0334	25.138	25.3928	25.4146	25.0981	0.018326	0.0105018	-0.316517	0.287185	0.541839	0.332699	0.477949
D5AMJ5	D5AMJ5_RHOCB		fruA		PTS system, fructose-specific EIIBC component	0.000394633	13	12	13	13	12	7	8	9	5									25.7339	25.9868	26.028	25.9563	24.8619	25.0974	25.042	24.8448	25.7339	25.9868	26.028	25.9563	24.8619	25.0974	25.042	24.8448	25.9306	24.9658	0.0050747	0.00509311	-0.96488	8.21023e-06	5.08564	4.64213e-05	4.33328
D5AMJ6	D5AMJ6_RHOCB		fruK		Phosphofructokinase	0.000394633	4	4	4	4	4	1	2	4	2									25.2764	25.2443	25.4314	25.2002	21.9406	23.7119	23.6462	23.3401	25.2764	25.2443	25.4314	25.2002	21.9406	23.7119	23.6462	23.3401	25.2907	23.3071	0.00397598	0.0357825	-1.98369	0.0007319	3.13555	0.00167994	2.77471
D5AMJ7	D5AMJ7_RHOCB		fruB		Multiphosphoryl transfer protein	0.000394633	41	40	41	41	40	34	33	29	29									29.0669	29.0605	29.1861	29.0141	28.0561	28.2113	28.0712	28.0004	29.0669	29.0605	29.1861	29.0141	28.0561	28.2113	28.0712	28.0004	29.0833	28.0868	0.00252279	0.00319336	-0.996469	3.92737e-07	6.4059	5.21562e-06	5.28269
D5AMJ8	D5AMJ8_RHOCB		RCAP_rcc02544		ABC transporter, substrate-binding protein	0.000394633	16	15	15	14	15	15	14	14	15									26.4129	26.3056	26.3572	26.2779	26.6677	26.6649	26.8137	26.7891	26.4129	26.3056	26.3572	26.2779	26.6677	26.6649	26.8137	26.7891	26.3393	26.7354	0.00226237	0.00294214	0.396114	9.40431e-05	4.02667	0.00030931	3.50961
D5AMJ9	D5AMJ9_RHOCB		RCAP_rcc02545		histidine kinase	0.000394633	38	36	34	33	38	38	36	37	38									27.1758	27.2826	27.2727	27.2494	27.6524	27.5543	27.7453	27.6313	27.1758	27.2826	27.2727	27.2494	27.6524	27.5543	27.7453	27.6313	27.2457	27.6474	0.00177151	0.00284213	0.401703	6.13937e-05	4.21188	0.000221067	3.65548
D5AMK0	D5AMK0_RHOCB		RCAP_rcc02546		Two component transcriptional regulator, winged helix family	0.000394633	16	16	16	16	16	15	14	15	14									27.0804	27.104	27.1771	27.0141	26.6651	26.6059	26.753	26.6779	27.0804	27.104	27.1771	27.0141	26.6651	26.6059	26.753	26.6779	27.0951	26.6764	0.00248243	0.00226574	-0.418688	4.17482e-05	4.37936	0.000165581	3.78099
D5AMK1	D5AMK1_RHOCB		yacG		DNA gyrase inhibitor YacG	0.00301545	2	0	1	1	1	0	1	1	1									NA	19.8605	18.6243	17.1383	NA	18.3745	20.0712	20.5137	21.9089	19.8605	18.6243	17.1383	21.5243	18.3745	20.0712	20.5137	20.3746	20.5056	0.104135	0.0652836	0.131001	0.521752	0.282536	0.568322	0.245406
D5AMK2	D5AMK2_RHOCB		rng		Ribonuclease G	0.000394633	17	14	14	16	14	13	14	16	13									27.6232	27.6191	27.6818	27.6378	26.9455	26.8019	27.099	26.8183	27.6232	27.6191	27.6818	27.6378	26.9455	26.8019	27.099	26.8183	27.6407	26.9212	0.00103891	0.00511661	-0.719517	1.16024e-05	4.93545	5.96032e-05	4.22473
D5AMK3	D5AMK3_RHOCB		maf		dTTP/UTP pyrophosphatase	0.000394633	10	8	8	7	8	10	10	9	10									27.0871	26.8747	26.984	27.0258	26.9064	26.935	26.847	26.9479	27.0871	26.8747	26.984	27.0258	26.9064	26.935	26.847	26.9479	26.995	26.9096	0.00331446	0.00166786	-0.0853445	0.147264	0.831904	0.182105	0.739679
D5AMK4	D5AMK4_RHOCB		infA		Translation initiation factor IF-1	0.000394633	16	15	16	16	16	16	15	15	15									29.5717	29.4776	29.4796	29.4749	29.7845	29.7548	29.7316	29.8736	29.5717	29.4776	29.4796	29.4749	29.7845	29.7548	29.7316	29.8736	29.5015	29.7871	0.00159964	0.00208862	0.285607	0.000257357	3.58946	0.000705378	3.15158
D5AMK5	D5AMK5_RHOCB		RCAP_rcc02551		Hydrolase, carbon-nitrogen family	0.000394633	17	14	15	15	15	16	16	16	16									28.8477	28.7699	28.7455	28.7185	28.8221	28.8647	28.7506	28.8514	28.8477	28.7699	28.7455	28.7185	28.8221	28.8647	28.7506	28.8514	28.7712	28.8229	0.00193448	0.00176755	0.0516781	0.256703	0.590569	0.301274	0.521038
D5AMK6	D5AMK6_RHOCB		RCAP_rcc02552		Acetyltransferase, GNAT family	0.000394633	9	9	9	8	9	9	7	8	8									26.0492	25.7758	25.7457	25.5537	25.4642	25.1607	25.2512	25.319	26.0492	25.7758	25.7457	25.5537	25.4642	25.1607	25.2512	25.319	25.792	25.3031	0.00791213	0.0050586	-0.488983	0.00331006	2.48016	0.00619516	2.20795
D5AMK7	D5AMK7_RHOCB		RCAP_rcc02553		SnoaL-like domain-containing protein	0.000394633	22	18	20	20	20	17	19	19	20									28.4191	28.2806	28.2874	28.2882	28.3454	28.4436	28.3139	28.4483	28.4191	28.2806	28.2874	28.2882	28.3454	28.4436	28.3139	28.4483	28.32	28.389	0.00236341	0.002408	0.0690033	0.207846	0.682258	0.249027	0.603753
D5AMK8	D5AMK8_RHOCB		RCAP_rcc02554		NmrA family protein	0.000394633	9	8	9	7	8	8	9	8	8									26.3491	26.246	26.1065	26.2676	26.7426	26.7945	26.7178	26.9384	26.3491	26.246	26.1065	26.2676	26.7426	26.7945	26.7178	26.9384	26.2449	26.8009	0.00384124	0.00368213	0.555965	6.99306e-05	4.15533	0.000243988	3.61263
D5AMK9	D5AMK9_RHOCB		RCAP_rcc02555		Transcriptional regulator, HxlR family	0.00227273	3	2	3	3	2	2	2	2	2									23.7904	22.7838	23.5696	22.4467	22.929	22.3845	22.9414	23.0302	23.7904	22.7838	23.5696	22.4467	22.929	22.3845	22.9414	23.0302	23.2497	22.8424	0.0274916	0.0129105	-0.407329	0.340778	0.467529	0.388616	0.410479
D5AML0	D5AML0_RHOCB		arsC		protein-tyrosine-phosphatase	0.000394633	8	6	6	4	5	8	7	8	8									25.5795	25.6514	25.6142	25.554	25.9231	26.0903	25.9772	25.9866	25.5795	25.6514	25.6142	25.554	25.9231	26.0903	25.9772	25.9866	25.6002	25.9956	0.00165544	0.00268706	0.39533	3.79578e-05	4.4207	0.000154175	3.81199
D5AML1	D5AML1_RHOCB		RCAP_rcc02557		UPF0262 protein RCAP_rcc02557	0.000394633	22	20	19	20	21	22	21	21	22									28.7436	28.66	28.7729	28.6795	28.7974	28.804	28.6695	28.8366	28.7436	28.66	28.7729	28.6795	28.7974	28.804	28.6695	28.8366	28.7148	28.7783	0.00184902	0.00255851	0.063505	0.22994	0.638386	0.272592	0.564487
D5AML2	D5AML2_RHOCB		hisD		Histidinol dehydrogenase	0.000394633	38	36	37	38	37	36	36	36	34									30.465	30.4011	30.4098	30.3418	30.1132	30.1541	30.1566	30.1645	30.465	30.4011	30.4098	30.3418	30.1132	30.1541	30.1566	30.1645	30.4051	30.1472	0.00165834	0.000764888	-0.257871	0.000132907	3.87645	0.000410596	3.38659
D5AML3	D5AML3_RHOCB		RCAP_rcc02559		Acetyltransferase, GNAT family	0.000394633	6	4	6	5	5	3	3	3	2									23.8227	23.7421	23.4384	23.3207	21.9823	22.2361	21.6329	20.3479	23.8227	23.7421	23.4384	23.3207	21.9823	22.2361	21.6329	20.3479	23.5958	21.7045	0.0101674	0.0389125	-1.89136	0.00125053	2.90291	0.00264523	2.57754
D5AML4	D5AML4_RHOCB		RCAP_rcc02560		DUF2948 family protein	0.000394633	15	12	11	10	11	12	14	13	12									27.3355	27.3204	27.2716	27.3813	27.5792	27.7245	27.5413	27.6768	27.3355	27.3204	27.2716	27.3813	27.5792	27.7245	27.5413	27.6768	27.3277	27.6323	0.00165411	0.00306915	0.30458	0.000448152	3.34857	0.00111295	2.95352
D5AML5	D5AML5_RHOCB		murA		UDP-N-acetylglucosamine 1-carboxyvinyltransferase	0.000394633	30	28	29	29	29	29	27	28	27									29.0932	29.0068	28.996	29.0102	28.6189	28.661	28.7875	28.7341	29.0932	29.0068	28.996	29.0102	28.6189	28.661	28.7875	28.7341	29.0271	28.7018	0.0015443	0.00261689	-0.325244	0.000182014	3.7399	0.000532998	3.27327
D5AML6	D5AML6_RHOCB		RCAP_rcc02562		Uncharacterized protein	0.000761905	1	1	1	1	1	1	1	1	1									17.1802	16.8835	16.1543	17.3393	17.5848	17.7528	17.0613	17.5153	17.1802	16.8835	16.1543	17.3393	17.5848	17.7528	17.0613	17.5153	16.955	17.5002	0.031095	0.0169057	0.545205	0.0683188	1.16546	0.0913514	1.03928
D5AMM1	D5AMM1_RHOCB		RCAP_rcc02567		Resolvase family protein	0.000394633	5	5	5	5	5	4	4	3	3									24.597	24.743	24.5356	24.426	22.2869	22.6727	21.9839	22.0937	24.597	24.743	24.5356	24.426	22.2869	22.6727	21.9839	22.0937	24.58	22.2839	0.00538163	0.0135994	-2.29603	9.25813e-07	6.03348	9.71563e-06	5.01253
D5AMM2	D5AMM2_RHOCB		RCAP_rcc02568		Uncharacterized protein	0.00881057	1	1	1	1	1	1	1	1	1									20.9672	21.8076	21.086	20.9942	22.84	22.2949	22.233	20.3843	20.9672	21.8076	21.086	20.9942	22.84	22.2949	22.233	20.3843	21.2586	22.1758	0.0188152	0.0488254	0.917209	0.20554	0.687103	0.246593	0.608019
D5AMM6	D5AMM6_RHOCB		RCAP_rcc02572		Uncharacterized protein	0.00881057	1	1	1	0	1	1	1	1	1									22.0302	19.9674	NA	21.9625	17.8323	17.7869	17.0535	18.5385	22.0302	19.9674	21.5839	21.9625	17.8323	17.7869	17.0535	18.5385	21.5798	17.8969	0.045165	0.0340722	-3.68288	0.000198819	3.70154	0.000571658	3.24286
D5AMN1	D5AMN1_RHOCB		RCAP_rcc02577		Phage integrase	0.000394633	4	4	3	3	3	3	4	4	3									23.3727	22.9926	22.9834	22.9633	22.1507	22.7127	22.3798	22.5532	23.3727	22.9926	22.9834	22.9633	22.1507	22.7127	22.3798	22.5532	23.0885	22.464	0.00852907	0.010734	-0.624513	0.00299139	2.52413	0.00564575	2.24828
D5AMN2	D5AMN2_RHOCB		RCAP_rcc02578		Iron(III) ABC transporter, periplasmic iron(III)-compound-binding protein	0.000394633	12	10	10	12	11	11	11	11	12									25.4475	25.4317	25.5644	25.3049	25.4941	25.5691	25.5396	25.7634	25.4475	25.4317	25.5644	25.3049	25.4941	25.5691	25.5396	25.7634	25.44	25.5953	0.004174	0.00463528	0.155253	0.0816842	1.08786	0.107255	0.969581
D5AMN3	D5AMN3_RHOCB		RCAP_rcc00407		Lipoprotein, putative	0.000394633	13	12	12	13	12	13	13	13	13									28.5653	28.5223	28.4759	28.4457	28.562	28.595	28.5268	28.6846	28.5653	28.5223	28.4759	28.4457	28.562	28.595	28.5268	28.6846	28.503	28.5933	0.00184212	0.00236626	0.0903039	0.090124	1.04516	0.117309	0.930668
D5AMN6	D5AMN6_RHOCB		RCAP_rcc00410		Acetyltransferase, GNAT family	0.000761905	2	2	1	1	2	0	1	1	0									21.6582	19.7356	18.9575	21.4118	NA	19.0301	20.0746	NA	21.6582	19.7356	18.9575	21.4118	23.5285	19.0301	20.0746	20.9542	20.8349	21.9108	0.0639273	0.0920075	1.07588	0.679023	0.168115	0.715176	0.145587
D5AMN7	D5AMN7_RHOCB		RCAP_rcc00411		Peptidase, S58 family	0.000394633	16	15	14	14	14	15	15	15	14									27.7397	27.7325	27.7543	27.6537	28.0617	28.1154	28.0312	28.1801	27.7397	27.7325	27.7543	27.6537	28.0617	28.1154	28.0312	28.1801	27.7206	28.0982	0.00162852	0.00232674	0.377638	4.51286e-05	4.34555	0.000174622	3.7579
D5AMN8	D5AMN8_RHOCB		RCAP_rcc00412		Arylformamidase	0.000394633	26	25	24	24	26	26	26	25	25									28.2813	28.2487	28.358	28.2627	28.3429	28.2933	28.2737	28.3063	28.2813	28.2487	28.358	28.2627	28.3429	28.2933	28.2737	28.3063	28.2883	28.3043	0.00172253	0.00102997	0.0160216	0.657188	0.182311	0.696712	0.156947
D5AMN9	D5AMN9_RHOCB		gabD		Succinate-semialdehyde dehydrogenase (NAD(P)(+))	0.000394633	62	58	60	58	60	59	59	61	60									31.6614	31.63	31.6623	31.6391	32.0187	32.0489	32.0299	31.9611	31.6614	31.63	31.6623	31.6391	32.0187	32.0489	32.0299	31.9611	31.6483	32.015	0.000512088	0.00118196	0.366777	5.04638e-06	5.29702	3.15081e-05	4.50158
D5AMP0	D5AMP0_RHOCB		RCAP_rcc00414		DUF1178 family protein	0.000394633	6	6	6	6	6	6	6	6	6									24.7302	24.4852	24.4509	24.2878	24.3252	24.3708	23.6631	23.9578	24.7302	24.4852	24.4509	24.2878	24.3252	24.3708	23.6631	23.9578	24.4973	24.1073	0.00746011	0.0138447	-0.390033	0.0504346	1.29727	0.0694699	1.1582
D5AMP1	D5AMP1_RHOCB		RCAP_rcc00415		Oxidoreductase, short-chain dehydrogenase/reductase family	0.000394633	16	14	14	14	15	15	14	15	16									30.7612	30.8209	30.8213	30.7982	30.2496	30.3089	30.2295	30.3518	30.7612	30.8209	30.8213	30.7982	30.2496	30.3089	30.2295	30.3518	30.8006	30.2858	0.000918222	0.00184418	-0.514876	1.87229e-06	5.72763	1.55851e-05	4.80729
D5AMP2	D5AMP2_RHOCB		RCAP_rcc00416		Transcriptional regulator, LysR family	0.000394633	7	6	6	5	6	7	7	7	7									22.1371	21.9488	22.3718	22.7347	21.8555	21.6811	21.7366	22.3377	22.1371	21.9488	22.3718	22.7347	21.8555	21.6811	21.7366	22.3377	22.3285	21.9272	0.015186	0.0136499	-0.401297	0.0963527	1.01614	0.124635	0.904361
D5AMP4	D5AMP4_RHOCB		RCAP_rcc00418		Transcriptional regulator, TetR family	0.000394633	4	2	4	4	3	3	2	4	4									23.462	23.902	23.7168	23.5857	23.2409	23.0797	23.0636	23.1431	23.462	23.902	23.7168	23.5857	23.2409	23.0797	23.0636	23.1431	23.6759	23.1335	0.00795565	0.00347507	-0.54239	0.00076176	3.11818	0.00173373	2.76102
D5AMP5	D5AMP5_RHOCB		RCAP_rcc00419		NADH:flavin oxidoreductase/NADH oxidase	0.000394633	21	15	12	13	17	19	18	21	18									25.3116	25.0853	25.1516	25.5614	25.5722	25.7154	25.7663	25.6759	25.3116	25.0853	25.1516	25.5614	25.5722	25.7154	25.7663	25.6759	25.2894	25.6842	0.00837834	0.00320437	0.394821	0.00619684	2.20783	0.0107978	1.96666
D5AMP6	D5AMP6_RHOCB		pykA1		Pyruvate kinase	0.000394633	53	39	44	45	43	51	52	52	53									29.6626	29.5239	29.5812	29.6364	31.344	31.3074	31.1998	31.4076	29.6626	29.5239	29.5812	29.6364	31.344	31.3074	31.1998	31.4076	29.602	31.3167	0.00208057	0.00278099	1.71467	5.05028e-09	8.29668	3.49246e-07	6.45687
D5AMP7	D5AMP7_RHOCB		lysC		Aspartokinase	0.000394633	42	39	36	37	37	41	40	40	41									31.3792	31.4364	31.4153	31.4718	31.4322	31.5071	31.5447	31.5742	31.3792	31.4364	31.4153	31.4718	31.4322	31.5071	31.5447	31.5742	31.4261	31.5155	0.00123483	0.00194808	0.0894407	0.0658299	1.18158	0.088374	1.05368
D5AMP8	D5AMP8_RHOCB		ptsP		phosphoenolpyruvate--protein phosphotransferase	0.000394633	74	64	63	63	68	74	69	74	72									29.6536	29.6568	29.6732	29.6191	29.9913	29.971	30.1477	29.9764	29.6536	29.6568	29.6732	29.6191	29.9913	29.971	30.1477	29.9764	29.6508	30.0235	0.00076697	0.002815	0.372658	7.92438e-05	4.10103	0.000270532	3.56778
D5AMQ0	D5AMQ0_RHOCB		RCAP_rcc00424		DUF6455 domain-containing protein	0.000761905	1	1	1	1	1	1	1	1	1									20.6122	21.0058	20.8898	21.028	21.7538	21.8153	22.0273	22.0665	20.6122	21.0058	20.8898	21.028	21.7538	21.8153	22.0273	22.0665	20.8931	21.9219	0.00914726	0.00704374	1.0288	3.41376e-05	4.46677	0.000141427	3.84947
D5AMQ1	D5AMQ1_RHOCB		RCAP_rcc00425		Peptidase, M48 family	0.000394633	10	10	9	9	9	10	10	10	10									27.4496	27.3781	27.3785	27.2502	27.4164	27.3728	27.2046	27.3169	27.4496	27.3781	27.3785	27.2502	27.4164	27.3728	27.2046	27.3169	27.3659	27.3298	0.00303456	0.00335115	-0.0360222	0.570648	0.243632	0.614141	0.211732
D5AMQ2	D5AMQ2_RHOCB		RCAP_rcc00426		Phosphomannomutase	0.000394633	4	4	4	4	4	4	4	4	4									25.9605	25.8922	25.8916	25.9685	26.2754	26.3484	26.2537	26.3902	25.9605	25.8922	25.8916	25.9685	26.2754	26.3484	26.2537	26.3902	25.9287	26.318	0.00162125	0.00241054	0.389302	3.02534e-05	4.51923	0.000127689	3.89385
D5AMQ3	D5AMQ3_RHOCB		panC		Pantothenate synthetase	0.000394633	33	31	30	31	32	28	29	28	28									29.6292	29.6505	29.726	29.58	29.1076	29.1816	29.1225	29.108	29.6292	29.6505	29.726	29.58	29.1076	29.1816	29.1225	29.108	29.6474	29.1303	0.00204829	0.00120655	-0.517135	2.99171e-06	5.52408	2.20922e-05	4.65576
D5AMQ4	D5AMQ4_RHOCB		panB		3-methyl-2-oxobutanoate hydroxymethyltransferase	0.000394633	19	19	18	18	18	17	15	18	16									28.6127	28.5952	28.644	28.5815	28.1999	28.2236	28.1975	28.1955	28.6127	28.5952	28.644	28.5815	28.1999	28.2236	28.1975	28.1955	28.6085	28.2042	0.000941632	0.000464956	-0.404359	1.30079e-06	5.88579	1.2353e-05	4.90823
D5AMQ5	D5AMQ5_RHOCB		RCAP_rcc00429		(S)-ureidoglycine aminohydrolase cupin domain-containing protein	0.000394633	10	10	10	10	10	10	10	9	10									27.1874	27.0786	27.1059	27.0803	27.4649	27.4867	27.4088	27.5738	27.1874	27.0786	27.1059	27.0803	27.4649	27.4867	27.4088	27.5738	27.1137	27.4848	0.0018858	0.00249278	0.371032	7.13741e-05	4.14646	0.000248382	3.60488
D5AMQ6	D5AMQ6_RHOCB		RCAP_rcc00430		ErfK/YbiS/YcfS/YnhG family protein	0.000394633	21	20	20	21	20	20	20	20	20									29.0647	29.0007	29.0496	28.9857	28.9764	28.8822	28.8125	28.8907	29.0647	29.0007	29.0496	28.9857	28.9764	28.8822	28.8125	28.8907	29.0255	28.8917	0.00130646	0.00232465	-0.13389	0.0153726	1.81325	0.0238001	1.62342
D5AMQ7	D5AMQ7_RHOCB		creA		Creatinase	0.000394633	21	14	17	14	15	19	21	20	19									26.7463	26.5738	26.4804	26.8412	27.3037	27.3813	27.5503	27.3191	26.7463	26.5738	26.4804	26.8412	27.3037	27.3813	27.5503	27.3191	26.6674	27.392	0.00612402	0.00412197	0.72461	9.08278e-05	4.04178	0.000300567	3.52206
D5AMQ8	D5AMQ8_RHOCB		mdtB		Multidrug resistance protein MdtB	0.000394633	32	24	27	26	27	30	29	30	32									28.7516	28.9297	28.9489	28.8883	28.9992	29.0365	29.3474	29.1523	28.7516	28.9297	28.9489	28.8883	28.9992	29.0365	29.3474	29.1523	28.8816	29.1404	0.00308159	0.00537471	0.258713	0.0199048	1.70104	0.0299907	1.52301
D5AMQ9	D5AMQ9_RHOCB		RCAP_rcc00433		Efflux transporter, RND family, MFP subunit	0.000394633	29	27	25	27	27	27	27	29	28									30.0527	30.0546	30.0926	30.1196	30.2047	30.1562	30.4473	30.2835	30.0527	30.0546	30.0926	30.1196	30.2047	30.1562	30.4473	30.2835	30.0801	30.2772	0.00107112	0.00421252	0.197103	0.0194904	1.71018	0.0294485	1.53094
D5AMR0	D5AMR0_RHOCB		RCAP_rcc00434		Uncharacterized protein	0.000394633	4	4	4	4	4	4	4	4	4									25.4224	25.4616	25.4863	25.58	26.1501	26.0702	26.2231	26.2282	25.4224	25.4616	25.4863	25.58	26.1501	26.0702	26.2231	26.2282	25.4888	26.1693	0.00262755	0.0028369	0.680567	2.52091e-06	5.59844	1.93151e-05	4.7141
D5AMR2	D5AMR2_RHOCB		cytB		Cytochrome B561	0.000394633	4	4	4	4	4	4	4	4	4									27.1907	27.4978	27.5836	27.4702	27.2194	27.3007	27.4335	27.1864	27.1907	27.4978	27.5836	27.4702	27.2194	27.3007	27.4335	27.1864	27.4429	27.2882	0.00620513	0.00403317	-0.154723	0.157024	0.804033	0.19299	0.714466
D5AMR3	D5AMR3_RHOCB		RCAP_rcc00437		Hydrolase, alpha/beta fold family	0.000394633	19	14	18	19	17	17	18	18	18									27.1111	27.12	27.1659	27.0681	27.0499	27.0943	27.0369	27.1773	27.1111	27.12	27.1659	27.0681	27.0499	27.0943	27.0369	27.1773	27.1167	27.0907	0.00147912	0.00234065	-0.0260306	0.544354	0.264119	0.589607	0.229437
D5AMR4	D5AMR4_RHOCB		glyA		Serine hydroxymethyltransferase	0.000394633	48	45	47	45	46	47	44	48	47									32.4591	32.4063	32.4007	32.3804	32.6127	32.6416	32.5925	32.6924	32.4591	32.4063	32.4007	32.3804	32.6127	32.6416	32.5925	32.6924	32.4119	32.6353	0.00103579	0.00132861	0.22338	0.00031788	3.49774	0.000846321	3.07246
D5AMR5	D5AMR5_RHOCB		ppnk		NAD kinase	0.000394633	18	17	16	17	18	16	15	16	17									28.1596	27.9915	28.0094	27.9719	28.0875	28.0866	28.1278	28.1586	28.1596	27.9915	28.0094	27.9719	28.0875	28.0866	28.1278	28.1586	28.035	28.1154	0.00305717	0.00123699	0.0803854	0.134063	0.87269	0.167006	0.777267
D5AMR6	D5AMR6_RHOCB		zraR		Transcriptional regulatory protein ZraR	0.000394633	21	20	19	18	20	18	17	17	16									27.0256	27.0028	26.8818	26.9965	26.6664	26.4466	26.6384	26.5099	27.0256	27.0028	26.8818	26.9965	26.6664	26.4466	26.6384	26.5099	26.9777	26.5682	0.00239112	0.00393269	-0.409586	0.000227933	3.64219	0.000636373	3.19629
D5AMR7	D5AMR7_RHOCB		RCAP_rcc00441		histidine kinase	0.000394633	9	7	8	7	9	8	9	7	7									23.355	24.31	23.9478	24.2929	23.3742	23.6401	23.2067	23.1056	23.355	24.31	23.9478	24.2929	23.3742	23.6401	23.2067	23.1056	24.0246	23.3461	0.0186274	0.0100115	-0.678479	0.0257942	1.58848	0.0380772	1.41933
D5AMR8	D5AMR8_RHOCB		prpE		Propionate--CoA ligase	0.000394633	42	33	38	35	35	33	33	30	33									28.3829	28.4302	28.4358	28.4813	27.8289	27.8375	27.4861	27.7252	28.3829	28.4302	28.4358	28.4813	27.8289	27.8375	27.4861	27.7252	28.433	27.7262	0.00141577	0.00590605	-0.706775	3.84926e-05	4.41462	0.000155411	3.80852
D5AMR9	D5AMR9_RHOCB		maeB1		Malate dehydrogenase-1 (Oxaloacetate-decarboxylating) (NADP(+))	0.000394633	43	38	39	40	39	37	38	38	32									27.7206	27.8961	27.7668	27.7803	27.4524	27.4879	27.5054	27.2893	27.7206	27.8961	27.7668	27.7803	27.4524	27.4879	27.5054	27.2893	27.7924	27.4362	0.00268555	0.00360106	-0.356181	0.00057384	3.24121	0.00137446	2.86187
D5AMS0	D5AMS0_RHOCB		cdd		Cytidine deaminase	0.000394633	8	8	8	8	7	8	8	8	8									29.0698	28.9646	28.9879	28.9684	29.1829	29.2283	29.1796	29.2849	29.0698	28.9646	28.9879	28.9684	29.1829	29.2283	29.1796	29.2849	28.9983	29.2196	0.00169521	0.00168713	0.221255	0.000774644	3.1109	0.00175564	2.75556
D5AMS1	D5AMS1_RHOCB		deoA		Thymidine phosphorylase	0.000394633	37	36	37	36	35	37	36	35	35									29.6073	29.5955	29.6106	29.5515	29.6221	29.7296	29.6552	29.6353	29.6073	29.5955	29.6106	29.5515	29.6221	29.7296	29.6552	29.6353	29.5914	29.6612	0.000921039	0.00161742	0.069771	0.086348	1.06375	0.112884	0.947366
D5AMS2	D5AMS2_RHOCB		deoB		Phosphopentomutase	0.000394633	15	15	13	15	15	15	15	15	15									27.4667	27.4763	27.509	27.4137	27.7986	27.811	27.7528	27.8665	27.4667	27.4763	27.509	27.4137	27.7986	27.811	27.7528	27.8665	27.4668	27.8078	0.00143954	0.00168249	0.341011	2.96477e-05	4.52801	0.000125525	3.90127
D5AMS3	D5AMS3_RHOCB		upp		Uracil phosphoribosyltransferase	0.000394633	41	36	35	35	36	41	40	39	41									31.4225	31.3256	31.3276	31.3078	31.3043	31.3464	31.2868	31.3881	31.4225	31.3256	31.3276	31.3078	31.3043	31.3464	31.2868	31.3881	31.3466	31.3319	0.00165423	0.00144673	-0.0146669	0.725319	0.139471	0.759978	0.119199
D5AMS4	D5AMS4_RHOCB		RCAP_rcc00448		Sporulation domain protein	0.000394633	21	19	20	19	20	19	19	18	19									28.7685	28.6536	28.7049	28.6321	28.4634	28.4977	28.2931	28.5305	28.7685	28.6536	28.7049	28.6321	28.4634	28.4977	28.2931	28.5305	28.6907	28.449	0.00211606	0.00371451	-0.241731	0.00470079	2.32783	0.00839605	2.07592
D5AMS5	D5AMS5_RHOCB		RCAP_rcc00449		Uncharacterized protein	0.000394633	9	9	8	8	9	9	8	9	9									26.8167	26.6399	26.7261	26.6888	26.1345	26.3262	26.2912	26.3796	26.8167	26.6399	26.7261	26.6888	26.1345	26.3262	26.2912	26.3796	26.7193	26.2857	0.00279707	0.00400909	-0.433611	0.000210039	3.6777	0.000595036	3.22546
D5AMS8	D5AMS8_RHOCB		RCAP_rcc00452		Amino acid ABC transporter, permease protein	0.000394633	4	3	3	3	3	3	4	3	1									22.6035	22.6038	22.7321	22.6791	21.697	22.0632	21.671	20.422	22.6035	22.6038	22.7321	22.6791	21.697	22.0632	21.671	20.422	22.6557	21.5784	0.00276842	0.0334016	-1.07725	0.0079475	2.09977	0.0133548	1.87436
D5AMS9	D5AMS9_RHOCB		RCAP_rcc00453		Amino acid ABC transporter, periplasmic amino acid-binding protein	0.000394633	26	24	25	25	24	24	23	26	25									29.7295	29.6127	29.5924	29.5457	29.8116	29.8066	29.7375	29.8345	29.7295	29.6127	29.5924	29.5457	29.8116	29.8066	29.7375	29.8345	29.6217	29.798	0.00263908	0.00140362	0.176332	0.0065858	2.18139	0.0113785	1.94391
D5AMT0	D5AMT0_RHOCB		moeB1		Molybdenum cofactor biosynthesis protein B-1	0.000394633	7	5	6	5	6	5	4	7	5									24.5358	24.4371	24.3868	24.3653	23.6676	23.7988	24.5344	23.9651	24.5358	24.4371	24.3868	24.3653	23.6676	23.7988	24.5344	23.9651	24.4328	24.0316	0.00310605	0.0159163	-0.40119	0.0424124	1.37251	0.0593906	1.22628
D5AMT1	D5AMT1_RHOCB		dut		Deoxyuridine 5'-triphosphate nucleotidohydrolase	0.000394633	13	12	12	12	12	13	11	12	12									28.658	28.5404	28.5222	28.4784	28.6626	28.696	28.5677	28.7512	28.658	28.5404	28.5222	28.4784	28.6626	28.696	28.5677	28.7512	28.5513	28.6709	0.00268691	0.00268679	0.119624	0.0653353	1.18485	0.0878849	1.05609
D5AMT2	D5AMT2_RHOCB		coaBC		Coenzyme A biosynthesis bifunctional protein CoaBC	0.000394633	24	23	22	24	24	22	22	22	23									28.0445	27.9479	28.1143	28.1058	28.0029	28.0454	28.2685	28.091	28.0445	27.9479	28.1143	28.1058	28.0029	28.0454	28.2685	28.091	28.0546	28.1056	0.0027347	0.00415265	0.0509451	0.495376	0.305065	0.543986	0.264413
D5AMT3	D5AMT3_RHOCB		RCAP_rcc00457		Haem-binding uptake Tiki superfamily ChaN domain-containing protein	0.000394633	13	12	12	11	12	12	12	13	13									28.4284	28.4279	28.4906	28.3321	28.5728	28.6546	28.5269	28.6274	28.4284	28.4279	28.4906	28.3321	28.5728	28.6546	28.5269	28.6274	28.4209	28.5963	0.00230127	0.0019922	0.175411	0.00639845	2.19392	0.0111047	1.9545
D5AMT4	D5AMT4_RHOCB		rpoH1		RNA polymerase sigma-32 factor-1	0.000394633	6	5	6	5	6	2	3	2	3									24.3888	24.184	23.9718	23.2412	21.5257	21.3405	20.9618	22.1293	24.3888	24.184	23.9718	23.2412	21.5257	21.3405	20.9618	22.1293	24.0061	21.5527	0.0208808	0.0226601	-2.45341	9.63606e-05	4.0161	0.00031463	3.5022
D5AMT5	D5AMT5_RHOCB		RCAP_rcc00459		Glutathione S-transferase family protein	0.000394633	27	26	25	26	27	26	26	26	26									30.9666	30.955	30.8925	30.8245	30.4865	30.4695	30.4384	30.4692	30.9666	30.955	30.8925	30.8245	30.4865	30.4695	30.4384	30.4692	30.9108	30.466	0.00211696	0.000656665	-0.444779	7.68225e-06	5.11451	4.38035e-05	4.35849
D5AMT6	D5AMT6_RHOCB		comM		Competence protein ComM	0.000394633	33	31	29	30	31	28	29	30	25									27.8058	27.7594	27.9088	27.8777	27.448	27.3529	27.6898	27.4552	27.8058	27.7594	27.9088	27.8777	27.448	27.3529	27.6898	27.4552	27.8391	27.4919	0.00243678	0.00521537	-0.347188	0.00223536	2.65065	0.00438455	2.35807
D5AMT7	D5AMT7_RHOCB		est		Esterase	0.000394633	13	13	13	13	13	12	12	12	12									27.5751	27.6396	27.7054	27.6554	26.8504	26.6999	26.7934	26.4083	27.5751	27.6396	27.7054	27.6554	26.8504	26.6999	26.7934	26.4083	27.6446	26.6977	0.0019445	0.00736285	-0.946921	1.73179e-05	4.7615	8.23748e-05	4.08421
D5AMT8	D5AMT8_RHOCB		gshB		Glutathione synthetase	0.000394633	42	39	41	41	41	40	41	42	40									29.9462	29.8518	29.8814	29.8277	30.1227	30.2089	30.2666	30.1924	29.9462	29.8518	29.8814	29.8277	30.1227	30.2089	30.2666	30.1924	29.8775	30.1986	0.00171396	0.00196042	0.321081	0.000122152	3.9131	0.000381301	3.41873
D5AMU0	D5AMU0_RHOCB		rsmI		Ribosomal RNA small subunit methyltransferase I	0.000394633	27	24	25	25	27	24	22	25	25									28.8738	28.7002	28.6769	28.8321	28.8949	28.9155	28.8231	28.9691	28.8738	28.7002	28.6769	28.8321	28.8949	28.9155	28.8231	28.9691	28.7732	28.9016	0.00336862	0.00209058	0.128387	0.0568223	1.24548	0.0773989	1.11127
D5AMU1	D5AMU1_RHOCB		RCAP_rcc00465		Extracellular ligand-binding receptor family protein	0.000394633	22	21	19	19	21	21	22	22	21									30.593	30.4103	30.4182	30.3603	30.3225	30.6391	30.6027	30.4648	30.593	30.4103	30.4182	30.3603	30.3225	30.6391	30.6027	30.4648	30.4482	30.5126	0.00333895	0.00472895	0.064405	0.484658	0.314565	0.532649	0.273559
D5AMU2	D5AMU2_RHOCB		glnD		Bifunctional uridylyltransferase/uridylyl-removing enzyme	0.000394633	60	46	50	48	49	58	57	60	58									28.1648	28.2027	28.2624	28.3922	28.4495	28.5116	28.6063	28.461	28.1648	28.2027	28.2624	28.3922	28.4495	28.5116	28.6063	28.461	28.2581	28.5085	0.00352473	0.00250512	0.250333	0.00406567	2.39087	0.00737895	2.13201
D5AMU3	D5AMU3_RHOCB		mviN		Probable lipid II flippase MurJ	0.000761905	2	2	2	2	2	2	2	2	2									22.0142	22.1741	22.2652	22.1942	22.1252	22.2623	21.2616	22.2533	22.0142	22.1741	22.2652	22.1942	22.1252	22.2623	21.2616	22.2533	22.1648	22.0291	0.00477976	0.0218462	-0.135718	0.434224	0.362286	0.481341	0.317548
D5AMU4	D5AMU4_RHOCB		RCAP_rcc00468		Rhomboid family protein	0.000394633	2	2	2	2	2	2	2	2	2									23.5386	23.7053	23.8021	23.8088	23.7876	23.7616	24.1231	23.7595	23.5386	23.7053	23.8021	23.8088	23.7876	23.7616	24.1231	23.7595	23.7178	23.8665	0.00531163	0.00742927	0.148686	0.198469	0.702308	0.238853	0.621869
D5AMU5	D5AMU5_RHOCB		trpS		Tryptophan--tRNA ligase	0.000394633	27	23	25	24	26	25	24	26	26									30.0927	30.0044	30.0643	30.0336	30.3333	30.3793	30.3422	30.4026	30.0927	30.0044	30.0643	30.0336	30.3333	30.3793	30.3422	30.4026	30.0491	30.3646	0.0012708	0.00106577	0.315517	2.46115e-05	4.60886	0.000107931	3.96686
D5AMU6	D5AMU6_RHOCB		RCAP_rcc00470		Probable multidrug resistance protein NorM	0.000761905	2	1	1	1	2	2	2	2	2									21.2099	21.5487	21.0659	22.7107	22.6908	22.6976	22.8805	22.7986	21.2099	21.5487	21.0659	22.7107	22.6908	22.6976	22.8805	22.7986	21.7948	22.769	0.0344783	0.00397051	0.974263	0.0124021	1.9065	0.0196641	1.70633
D5AMU7	D5AMU7_RHOCB		RCAP_rcc00471		Thioesterase superfamily protein	0.000394633	19	19	19	19	19	19	17	18	18									29.7184	29.805	29.8499	29.7418	28.7605	28.3385	28.8891	28.6295	29.7184	29.805	29.8499	29.7418	28.7605	28.3385	28.8891	28.6295	29.7797	28.6685	0.0020105	0.00822864	-1.11125	1.79565e-05	4.74578	8.48139e-05	4.07153
D5AMU8	D5AMU8_RHOCB		RCAP_rcc00472		Thioesterase superfamily protein	0.000394633	6	6	6	6	6	6	6	6	6									27.9871	28.0742	28.0352	28.0453	28.1013	28.0532	27.9526	28.0812	27.9871	28.0742	28.0352	28.0453	28.1013	28.0532	27.9526	28.0812	28.0358	28.0482	0.00129169	0.00235282	0.012372	0.790343	0.102185	0.816687	0.0879442
D5AMU9	D5AMU9_RHOCB		RCAP_rcc00473		Transcriptional regulator, MerR family	0.000394633	10	10	10	10	10	10	10	10	10									28.4909	28.322	28.3241	28.3169	28.079	28.0167	27.8291	27.9992	28.4909	28.322	28.3241	28.3169	28.079	28.0167	27.8291	27.9992	28.3654	27.9839	0.00299702	0.00382069	-0.381422	0.000631435	3.19967	0.00148992	2.82684
D5AMV0	D5AMV0_RHOCB		RCAP_rcc00474		Transcriptional regulator, MerR family	0.000394633	10	9	9	9	9	9	9	9	9									27.6114	27.4652	27.4139	27.303	27.1601	27.1403	27.3871	27.0956	27.6114	27.4652	27.4139	27.303	27.1601	27.1403	27.3871	27.0956	27.4527	27.2003	0.00466419	0.00479407	-0.252408	0.0216337	1.66487	0.0323068	1.49071
D5AMV1	D5AMV1_RHOCB		RCAP_rcc00475		Acyl-CoA dehydrogenase domain protein	0.000394633	47	42	45	45	45	37	39	38	40									29.6843	29.5536	29.6272	29.5707	29.1841	29.194	29.1323	29.1817	29.6843	29.5536	29.6272	29.5707	29.1841	29.194	29.1323	29.1817	29.6099	29.1732	0.00200153	0.000947877	-0.436642	7.18275e-06	5.14371	4.17498e-05	4.37935
D5AMV2	D5AMV2_RHOCB		RCAP_rcc00476		DUF1013 domain-containing protein	0.000394633	45	40	42	41	42	44	42	44	45									31.0827	31.1295	31.1427	31.0374	31.181	31.2224	31.1071	31.2284	31.0827	31.1295	31.1427	31.0374	31.181	31.2224	31.1071	31.2284	31.0987	31.1856	0.00154176	0.00179162	0.0868861	0.0733005	1.13489	0.0972412	1.01215
D5AMV3	D5AMV3_RHOCB		RCAP_rcc00477		Ribonuclease T2 family protein	0.000394633	6	6	6	5	6	5	5	5	4									23.778	23.7386	23.9625	23.6436	23.278	23.3798	22.9993	23.0129	23.778	23.7386	23.9625	23.6436	23.278	23.3798	22.9993	23.0129	23.7854	23.177	0.00562234	0.00824488	-0.608393	0.000699704	3.15509	0.00162122	2.79016
D5AMV4	D5AMV4_RHOCB		RCAP_rcc00478		Alcohol dehydrogenase, zinc-binding domain protein	0.000394633	27	25	26	25	27	26	27	26	26									28.8836	28.9782	28.9578	28.9866	28.7239	28.7514	28.7549	28.7472	28.8836	28.9782	28.9578	28.9866	28.7239	28.7514	28.7549	28.7472	28.9521	28.7444	0.00161935	0.000486213	-0.207732	0.000357931	3.4462	0.000931795	3.03068
D5AMV5	D5AMV5_RHOCB		RCAP_rcc00479		Ubiquinone biosynthesis protein, COQ9 family	0.000394633	12	11	11	11	11	12	12	12	11									28.9968	29.0407	29.0375	28.8644	28.7749	28.8019	28.9439	28.7455	28.9968	29.0407	29.0375	28.8644	28.7749	28.8019	28.9439	28.7455	28.9866	28.8186	0.00285442	0.00305219	-0.167998	0.0256141	1.59152	0.0378528	1.4219
D5AMV6	D5AMV6_RHOCB		rpsU		30S ribosomal protein S21	0.000394633	4	4	4	4	3	2	2	2	2									28.4966	28.8407	28.7881	28.2439	26.7186	27.0013	26.6984	26.5217	28.4966	28.8407	28.7881	28.2439	26.7186	27.0013	26.6984	26.5217	28.6118	26.7454	0.00969555	0.00741791	-1.86644	5.36219e-06	5.27066	3.30934e-05	4.48026
D5AMV9	D5AMV9_RHOCB		RCAP_rcc00483		Transcriptional regulator, AsnC/Lrp family	0.000394633	12	9	7	7	10	12	12	12	12									25.5861	25.2737	25.4538	25.4594	26.8523	27.0114	26.836	26.9033	25.5861	25.2737	25.4538	25.4594	26.8523	27.0114	26.836	26.9033	25.4475	26.9024	0.00504881	0.00294134	1.45488	1.32396e-07	6.87812	2.72575e-06	5.56451
D5AMW0	D5AMW0_RHOCB		ald		Alanine dehydrogenase	0.000394633	41	31	32	34	31	36	38	36	36									29.6377	29.7166	29.784	29.7518	31.1801	31.3672	31.2928	31.0795	29.6377	29.7166	29.784	29.7518	31.1801	31.3672	31.2928	31.0795	29.7236	31.234	0.00211535	0.00404713	1.51048	6.85274e-08	7.16414	1.97033e-06	5.70546
D5AMW1	D5AMW1_RHOCB		gst		Glutathione S-transferase	0.000394633	13	11	11	12	11	11	11	11	12									30.0772	30.1174	30.1778	30.0444	30.4277	30.4982	30.3788	30.5044	30.0772	30.1174	30.1778	30.0444	30.4277	30.4982	30.3788	30.5044	30.1051	30.4532	0.00190712	0.00197381	0.348139	9.43238e-05	4.02538	0.000309855	3.50884
D5AMW3	D5AMW3_RHOCB		suhB		Inositol-1-monophosphatase	0.000394633	31	29	29	28	30	30	27	29	29									30.256	30.2722	30.2388	30.15	30.1106	30.0231	30.1914	30.0788	30.256	30.2722	30.2388	30.15	30.1106	30.0231	30.1914	30.0788	30.23	30.1022	0.00180483	0.00233483	-0.127784	0.0289809	1.53789	0.0422266	1.37441
D5AMW5	D5AMW5_RHOCB		RCAP_rcc00489		HTH-type transcriptional regulator MetR	0.000394633	14	11	14	13	13	11	12	11	13									25.4862	25.5903	25.62	25.3793	25.4482	25.1945	25.3642	25.4949	25.4862	25.5903	25.62	25.3793	25.4482	25.1945	25.3642	25.4949	25.522	25.3799	0.0042864	0.00521039	-0.142112	0.121393	0.915808	0.15306	0.815138
D5AMW6	D5AMW6_RHOCB		metF		Methylenetetrahydrofolate reductase	0.000394633	17	14	14	15	13	17	17	16	16									27.981	27.9639	27.8957	27.481	28.8378	28.8344	28.5464	28.9213	27.981	27.9639	27.8957	27.481	28.8378	28.8344	28.5464	28.9213	27.8441	28.7917	0.00847343	0.00569768	0.94766	0.000153531	3.8138	0.000465252	3.33231
D5AMW7	D5AMW7_RHOCB		RCAP_rcc00491		Thioesterase superfamily protein	0.000394633	5	4	4	4	4	4	3	5	5									26.1788	26.0684	25.9904	26.0783	25.3829	25.3526	25.3744	25.5193	26.1788	26.0684	25.9904	26.0783	25.3829	25.3526	25.3744	25.5193	26.0805	25.4088	0.0029647	0.00298137	-0.671722	4.26686e-06	5.36989	2.81652e-05	4.55029
D5AMW8	D5AMW8_RHOCB		RCAP_rcc00492		DUF2235 domain-containing protein	0.000394633	5	2	2	2	3	5	2	3	3									19.9652	20.4906	20.7631	20.0386	20.4442	18.9675	20.3669	18.9054	19.9652	20.4906	20.7631	20.0386	20.4442	18.9675	20.3669	18.9054	20.352	19.8509	0.0186452	0.0431678	-0.501123	0.171406	0.765975	0.209114	0.679617
D5AMW9	D5AMW9_RHOCB		ldc		Lysine/ornithine decarboxylase	0.000394633	42	37	36	40	38	41	42	42	42									28.8153	28.5394	28.5875	28.5829	30.0978	30.064	30.345	30.4207	28.8153	28.5394	28.5875	28.5829	30.0978	30.064	30.345	30.4207	28.6354	30.2401	0.00435127	0.00587508	1.60466	7.26404e-07	6.13882	8.29951e-06	5.08095
D5AMX0	D5AMX0_RHOCB		RCAP_rcc00494		Transcriptional regulator, AsnC/Lrp family	0.000394633	11	11	11	11	11	11	10	10	11									27.4352	27.4693	27.5518	27.3812	27.062	27.0204	27.1593	27.2088	27.4352	27.4693	27.5518	27.3812	27.062	27.0204	27.1593	27.2088	27.4607	27.1146	0.00260444	0.00319361	-0.346117	0.000418976	3.37781	0.00105803	2.9755
D5AMX1	D5AMX1_RHOCB		RCAP_rcc00495		Glyoxalase/bleomycin resistance protein/dioxygenase	0.000394633	10	10	9	9	9	10	10	10	10									27.2846	26.9681	27.2024	27.1259	28.2388	28.4075	28.4165	28.4419	27.2846	26.9681	27.2024	27.1259	28.2388	28.4075	28.4165	28.4419	27.1499	28.3783	0.00496267	0.00326828	1.22845	7.33356e-07	6.13469	8.29951e-06	5.08095
D5AMX2	D5AMX2_RHOCB		valS		Valine--tRNA ligase	0.000394633	88	79	82	84	83	84	84	79	81									30.8535	30.8607	30.8642	30.8496	30.9457	31.0053	31.0523	30.9805	30.8535	30.8607	30.8642	30.8496	30.9457	31.0053	31.0523	30.9805	30.857	30.9965	0.000215857	0.00144516	0.139457	0.00306807	2.51313	0.00578239	2.23789
D5AMX3	D5AMX3_RHOCB		RCAP_rcc00497		UbiA prenyltransferase family protein	0.000394633	16	14	14	14	15	15	14	16	16									25.9223	26.0143	26.1646	26.1264	25.7615	25.7987	26.0812	25.9022	25.9223	26.0143	26.1646	26.1264	25.7615	25.7987	26.0812	25.9022	26.06	25.8913	0.00422476	0.00553063	-0.168668	0.0849471	1.07085	0.111215	0.953838
D5AMX4	D5AMX4_RHOCB		RCAP_rcc00498		Transglycosylase, Slt family	0.000394633	3	2	2	2	2	2	3	3	3									24.2825	24.2025	24.2018	23.2149	23.6454	23.5439	22.4053	23.1927	24.2825	24.2025	24.2018	23.2149	23.6454	23.5439	22.4053	23.1927	24.0347	23.2712	0.021207	0.024237	-0.763548	0.0578329	1.23782	0.0786166	1.10449
D5AMX5	D5AMX5_RHOCB		RCAP_rcc00499		Uncharacterized protein	0.000761905	1	1	1	1	1	1	1	1	1									26.6116	26.1642	26.2833	26.0575	26.2537	26.4417	26.1183	26.3018	26.6116	26.1642	26.2833	26.0575	26.2537	26.4417	26.1183	26.3018	26.2946	26.2835	0.00913519	0.00507859	-0.0111062	0.998189	0.000787033	0.998189	0.000787033
D5AMX7	D5AMX7_RHOCB		cpaB		Flp pilus assembly protein CpaB	0.000394633	12	11	12	11	12	9	9	11	9									26.7487	26.7431	26.8306	26.6895	26.0542	25.547	26.2678	26.0419	26.7487	26.7431	26.8306	26.6895	26.0542	25.547	26.2678	26.0419	26.7539	26.0008	0.00217537	0.0117527	-0.753031	0.000899688	3.04591	0.00201199	2.69637
D5AMX8	D5AMX8_RHOCB		RCAP_rcc00502		Type II and III secretion system protein	0.000394633	23	22	23	23	22	19	20	22	22									29.7932	29.6996	29.7505	29.6824	29.1226	29.1169	29.0468	29.2283	29.7932	29.6996	29.7505	29.6824	29.1226	29.1169	29.0468	29.2283	29.7321	29.1301	0.00169207	0.00256966	-0.60196	3.39725e-06	5.46887	2.45267e-05	4.61036
D5AMX9	D5AMX9_RHOCB		RCAP_rcc00503		OmpA/MotB domain protein	0.000394633	22	22	22	22	22	22	22	21	22									29.5429	29.4795	29.4152	29.3818	28.9994	28.9491	28.8886	28.9889	29.5429	29.4795	29.4152	29.3818	28.9994	28.9491	28.8886	28.9889	29.4561	28.9571	0.00242205	0.00173416	-0.499003	1.06965e-05	4.97076	5.61253e-05	4.25084
D5AMY0	D5AMY0_RHOCB		RCAP_rcc00504		ATPase, PP-loop family	0.000394633	11	10	10	11	10	11	11	11	11									27.0038	26.9132	27.0727	26.9304	26.3675	26.5799	26.2568	26.4166	27.0038	26.9132	27.0727	26.9304	26.3675	26.5799	26.2568	26.4166	26.9814	26.4099	0.00271353	0.00508649	-0.571449	8.99922e-05	4.0458	0.000298903	3.52447
D5AMY1	D5AMY1_RHOCB		RCAP_rcc00505		Type II secretion system protein E	0.000394633	14	13	12	12	10	4	3	4	5									24.9902	24.8117	24.8895	25.3029	22.0755	21.3698	21.9529	22.3523	24.9902	24.8117	24.8895	25.3029	22.0755	21.3698	21.9529	22.3523	25.0111	21.9798	0.00862642	0.0188604	-3.03127	1.41244e-06	5.85003	1.31908e-05	4.87973
D5AMY2	D5AMY2_RHOCB		RCAP_rcc00506		Type II secretion system protein	0.000394633	4	3	4	4	4	0	0	1	0									22.6184	22.1076	22.0361	22.7109	NA	NA	18.9831	NA	22.6184	22.1076	22.0361	22.7109	21.0536	21.8646	18.9831	21.246	22.3991	21.1016	0.015449	0.060195	-1.29756	0.0308019	1.51142	0.044543	1.35122
D5AMY3	D5AMY3_RHOCB		RCAP_rcc00507		Type II secretion system protein	0.000394633	3	2	3	3	2	2	1	1	1									23.0793	23.5787	23.6284	23.2837	21.0159	20.3299	18.8087	19.7514	23.0793	23.5787	23.6284	23.2837	21.0159	20.3299	18.8087	19.7514	23.4096	20.1886	0.0110455	0.0467778	-3.22094	9.49507e-05	4.0225	0.000311535	3.50649
D5AMY4	D5AMY4_RHOCB		RCAP_rcc00508		TPR repeat domain protein	0.000394633	12	12	12	12	12	11	12	12	12									26.8957	26.6118	26.6331	26.785	26.7507	26.7617	26.3295	26.7182	26.8957	26.6118	26.6331	26.785	26.7507	26.7617	26.3295	26.7182	26.7361	26.6507	0.00500981	0.00780163	-0.0853898	0.452513	0.344369	0.499527	0.301441
D5AMY5	D5AMY5_RHOCB		RCAP_rcc00509		TPR repeat domain protein	0.000394633	25	25	25	24	25	22	23	24	21									28.9893	28.8222	28.7242	28.8258	28.3269	28.3635	28.3441	28.5463	28.9893	28.8222	28.7242	28.8258	28.3269	28.3635	28.3441	28.5463	28.8435	28.3979	0.00381051	0.00358602	-0.44561	0.000408858	3.38843	0.00103734	2.98408
D5AMY6	D5AMY6_RHOCB		RCAP_rcc00510		Peptidase, subfamily A24A, prepilin type IV	0.00486891	1	1	1	1	1	1	0	1	1									20.0509	19.5265	19.8274	19.5422	18.0657	NA	19.4102	14.4015	20.0509	19.5265	19.8274	19.5422	18.0657	22.9753	19.4102	14.4015	19.7534	21.1393	0.0127152	0.189337	1.38589	0.546108	0.262722	0.590679	0.228649
D5AMY7	D5AMY7_RHOCB		ispE		4-diphosphocytidyl-2-C-methyl-D-erythritol kinase	0.000394633	17	12	15	17	16	16	14	15	16									28.7799	28.7722	28.8367	28.7375	28.9281	28.9172	28.7946	28.9262	28.7799	28.7722	28.8367	28.7375	28.9281	28.9172	28.7946	28.9262	28.782	28.8926	0.00142925	0.00224129	0.110586	0.0352381	1.45299	0.0500196	1.30086
D5AMY8	D5AMY8_RHOCB		RCAP_rcc00512		TPR repeat domain protein	0.000394633	59	57	59	59	59	56	57	55	54									30.422	30.3449	30.409	30.2889	30.5639	30.6282	30.5598	30.6756	30.422	30.3449	30.409	30.2889	30.5639	30.6282	30.5598	30.6756	30.3672	30.6077	0.0020281	0.00181322	0.240515	0.000940598	3.0266	0.00208446	2.68101
D5AMY9	D5AMY9_RHOCB		etfD		Electron transfer flavoprotein-ubiquinone oxidoreductase	0.000394633	56	48	52	51	51	53	53	55	52									30.1002	30.1872	30.2409	30.125	30.0398	30.0402	30.12	30.0363	30.1002	30.1872	30.2409	30.125	30.0398	30.0402	30.12	30.0363	30.1644	30.0595	0.00209908	0.00135323	-0.104862	0.0410227	1.38698	0.0576541	1.23917
D5AMZ0	D5AMZ0_RHOCB		greA		Transcription elongation factor GreA	0.000394633	16	16	16	16	16	16	16	16	16									30.5771	30.5652	30.6059	30.4856	30.4572	30.4741	30.3523	30.4904	30.5771	30.5652	30.6059	30.4856	30.4572	30.4741	30.3523	30.4904	30.5592	30.4445	0.00168507	0.00204619	-0.114698	0.0340008	1.46851	0.0484294	1.31489
D5AMZ1	D5AMZ1_RHOCB		RCAP_rcc00515		Uncharacterized protein	0.000394633	20	20	20	20	20	19	18	18	18									28.0945	28.0718	28.1354	28.0755	27.6464	27.4526	27.8035	27.3515	28.0945	28.0718	28.1354	28.0755	27.6464	27.4526	27.8035	27.3515	28.0945	27.5741	0.0010368	0.00730839	-0.520441	0.000771173	3.11285	0.00174925	2.75715
D5AMZ2	D5AMZ2_RHOCB		tpl		Tyrosine phenol-lyase	0.000394633	51	47	50	50	51	47	48	47	48									30.4229	30.4641	30.5389	30.4561	29.9913	30.0042	30.1582	29.9789	30.4229	30.4641	30.5389	30.4561	29.9913	30.0042	30.1582	29.9789	30.4711	30.035	0.00160758	0.00279729	-0.436104	4.48581e-05	4.34816	0.000174075	3.75926
D5AMZ3	D5AMZ3_RHOCB		RCAP_rcc00517		Uncharacterized protein	0.000394633	2	2	2	2	2	2	2	2	2									23.2785	22.9607	23.399	22.8056	22.9187	22.0533	22.5942	21.701	23.2785	22.9607	23.399	22.8056	22.9187	22.0533	22.5942	21.701	23.1305	22.3925	0.011897	0.0243774	-0.738021	0.0237502	1.62433	0.0352721	1.45257
D5AMZ4	D5AMZ4_RHOCB		fadA		Fatty acid oxidation complex, beta subunit	0.000394633	38	36	33	34	34	35	36	33	37									28.8742	28.7311	28.6295	28.6072	28.8896	28.875	28.6733	28.8473	28.8742	28.7311	28.6295	28.6072	28.8896	28.875	28.6733	28.8473	28.7144	28.8239	0.00424035	0.00347627	0.109459	0.185602	0.731417	0.224571	0.648646
D5AMZ5	D5AMZ5_RHOCB		RCAP_rcc00519		Cupin domain protein	0.000394633	7	3	3	5	5	5	5	5	7									22.6051	22.8423	23.2738	22.9946	23.4456	23.5274	23.5557	23.7812	22.6051	22.8423	23.2738	22.9946	23.4456	23.5274	23.5557	23.7812	22.9494	23.5829	0.0122216	0.0060915	0.633495	0.0026947	2.56949	0.00513975	2.28906
D5AMZ6	D5AMZ6_RHOCB		fadB		3-hydroxyacyl-CoA dehydrogenase	0.000394633	52	50	50	51	50	44	45	50	43									28.8906	29.0173	29.0359	29.0478	28.4116	28.3348	28.5281	28.2113	28.8906	29.0173	29.0359	29.0478	28.4116	28.3348	28.5281	28.2113	28.9992	28.3761	0.00250439	0.00469062	-0.623169	4.83555e-05	4.31555	0.000183167	3.73715
D5AMZ7	D5AMZ7_RHOCB		dcp		Peptidyl-dipeptidase Dcp	0.000394633	40	34	37	36	38	38	38	36	38									29.7441	29.6856	29.7331	29.6976	29.6524	29.6775	29.722	29.6563	29.7441	29.6856	29.7331	29.6976	29.6524	29.6775	29.722	29.6563	29.7153	29.6773	0.000939851	0.00107686	-0.0380129	0.258719	0.587171	0.30336	0.518042
D5AMZ8	D5AMZ8_RHOCB		fieF		Ferrous-iron efflux pump FieF	0.000394633	2	1	1	2	1	1	2	2	2									18.7727	19.6049	19.1128	18.8652	18.5012	19.4074	21.5537	20.632	18.7727	19.6049	19.1128	18.8652	18.5012	19.4074	21.5537	20.632	19.1267	20.46	0.0195266	0.0670576	1.33332	0.182907	0.73777	0.221708	0.654219
D5AMZ9	D5AMZ9_RHOCB		RCAP_rcc00523		SH3-like domain-containing protein	0.000394633	12	12	12	12	12	12	11	11	11									26.9842	27.1138	27.0666	26.9813	26.9071	26.8723	26.7772	26.9955	26.9842	27.1138	27.0666	26.9813	26.9071	26.8723	26.7772	26.9955	27.0376	26.8901	0.00240303	0.00335656	-0.147437	0.0322476	1.4915	0.0462616	1.33478
D5AN00	D5AN00_RHOCB		gyaR1		Glyoxylate reductase-1	0.000394633	50	47	48	46	47	44	43	43	42									29.7146	29.6683	29.6928	29.6006	29.5333	29.484	29.4458	29.3248	29.7146	29.6683	29.6928	29.6006	29.5333	29.484	29.4458	29.3248	29.6697	29.449	0.00166469	0.00302218	-0.220708	0.00353265	2.4519	0.00652572	2.18537
D5AN01	D5AN01_RHOCB		RCAP_rcc00525		Uncharacterized protein	0.000761905	2	2	2	2	2	1	1	1	1									20.852	20.7871	20.1924	21.2802	19.2829	19.4793	19.4277	18.0068	20.852	20.7871	20.1924	21.2802	19.2829	19.4793	19.4277	18.0068	20.8282	19.1565	0.0215349	0.0367402	-1.67176	0.00237772	2.62384	0.00460683	2.3366
D5AN02	D5AN02_RHOCB		RCAP_rcc00526		Dimethylglycine dehydrogenase	0.000394633	49	41	45	44	44	45	46	47	49									28.8522	29.2412	29.2042	28.8605	28.8401	28.9101	29.1307	29.6104	28.8522	29.2412	29.2042	28.8605	28.8401	28.9101	29.1307	29.6104	29.0512	29.1558	0.00730333	0.0119429	0.104599	0.669019	0.174562	0.707308	0.150391
D5AN03	D5AN03_RHOCB		RCAP_rcc00527		Glycosyl hydrolase, family 25	0.000394633	18	17	18	17	17	18	18	17	17									29.5519	29.4545	29.3973	29.4241	29.4718	29.4152	29.3301	29.4634	29.5519	29.4545	29.3973	29.4241	29.4718	29.4152	29.3301	29.4634	29.4582	29.4212	0.00229025	0.00220876	-0.036952	0.476564	0.321879	0.524609	0.280164
D5AN04	D5AN04_RHOCB		RCAP_rcc00528		Carboxymuconolactone decarboxylase family protein	0.000394633	8	4	5	4	5	6	8	5	5									24.5552	24.2576	24.7561	24.6263	25.0811	25.0067	24.8943	24.8262	24.5552	24.2576	24.7561	24.6263	25.0811	25.0067	24.8943	24.8262	24.5601	24.9554	0.0086032	0.00455904	0.395353	0.00819055	2.08669	0.0136695	1.86425
D5AN05	D5AN05_RHOCB		RCAP_rcc00529		FAD dependent oxidoreductase	0.000394633	20	16	17	17	18	18	18	19	20									28.6695	28.7444	28.7841	28.7673	28.6847	28.7128	28.652	28.7462	28.6695	28.7444	28.7841	28.7673	28.6847	28.7128	28.652	28.7462	28.742	28.6993	0.00176027	0.00139776	-0.0426635	0.301721	0.520395	0.347901	0.458544
D5AN06	D5AN06_RHOCB		RCAP_rcc00530		Porin family protein	0.000394633	10	9	9	9	10	10	9	10	9									29.6486	29.6112	29.569	29.5901	29.1124	29.1898	29.0506	29.1096	29.6486	29.6112	29.569	29.5901	29.1124	29.1898	29.0506	29.1096	29.605	29.1165	0.00114718	0.00196015	-0.488566	3.44913e-06	5.46229	2.48062e-05	4.60544
D5AN07	D5AN07_RHOCB		carB		Carbamoyl-phosphate synthase large chain	0.000394633	111	108	109	111	108	106	105	104	101									31.937	31.9586	31.987	31.9439	31.5947	31.6502	31.684	31.6603	31.937	31.9586	31.987	31.9439	31.5947	31.6502	31.684	31.6603	31.9567	31.6477	0.000693504	0.00119488	-0.309061	1.90983e-05	4.71901	8.95794e-05	4.04779
D5AN08	D5AN08_RHOCB		aspS		Aspartate--tRNA(Asp/Asn) ligase	0.000394633	82	80	80	80	80	77	80	80	82									31.6864	31.654	31.6459	31.6634	31.4594	31.4793	31.5431	31.4797	31.6864	31.654	31.6459	31.6634	31.4594	31.4793	31.5431	31.4797	31.6625	31.4907	0.000552979	0.00115525	-0.171819	0.000691665	3.1601	0.00160674	2.79406
D5AN09	D5AN09_RHOCB		RCAP_rcc00533		DUF1800 domain-containing protein	0.000394633	36	30	33	31	34	34	34	34	35									29.2985	29.0592	29.0445	29.0652	29.1211	29.0665	29.1516	29.181	29.2985	29.0592	29.0445	29.0652	29.1211	29.0665	29.1516	29.181	29.1208	29.1306	0.00416851	0.00167942	0.00985851	0.843406	0.0739633	0.864563	0.0632032
D5AN10	D5AN10_RHOCB		RCAP_rcc00534		DUF1501 domain-containing protein	0.000394633	38	34	31	31	32	34	36	34	33									28.716	28.4771	28.4697	28.5192	28.6758	28.6308	28.6537	28.7145	28.716	28.4771	28.4697	28.5192	28.6758	28.6308	28.6537	28.7145	28.5491	28.669	0.00405393	0.00124187	0.119984	0.0786993	1.10403	0.103588	0.98469
D5AN12	D5AN12_RHOCB		RCAP_rcc00536		Acetyltransferase, GNAT family	0.000394633	16	15	16	16	16	14	15	15	14									28.3932	28.4288	28.3882	28.4062	29.0644	29.0682	28.9012	28.9593	28.3932	28.4288	28.3882	28.4062	29.0644	29.0682	28.9012	28.9593	28.4042	29.0001	0.000639077	0.00283009	0.595888	2.62693e-06	5.58055	1.99573e-05	4.6999
D5AN14	D5AN14_RHOCB		RCAP_rcc00538		Methylmalonyl-CoA epimerase	0.000394633	14	12	13	12	13	13	13	12	13									28.6511	28.692	28.6823	28.7431	29.2349	29.2473	29.221	29.3694	28.6511	28.692	28.6823	28.7431	29.2349	29.2473	29.221	29.3694	28.6925	29.2694	0.00133172	0.00233418	0.576858	2.30902e-06	5.63657	1.81493e-05	4.74114
D5AN15	D5AN15_RHOCB		RCAP_rcc00539		CysZ-like protein	0.000394633	4	1	2	2	3	3	3	4	4									20.763	22.3002	21.8089	23.4036	23.2542	23.2651	24.0078	23.6164	20.763	22.3002	21.8089	23.4036	23.2542	23.2651	24.0078	23.6164	22.3722	23.5701	0.0496933	0.0151588	1.19787	0.0259207	1.58635	0.0382221	1.41769
D5AN16	D5AN16_RHOCB		RCAP_rcc00540		Putative NAD(P)H nitroreductase	0.000394633	17	17	17	17	17	17	17	16	16									30.7593	30.7517	30.7783	30.7336	30.9292	30.9867	30.9512	31.0482	30.7593	30.7517	30.7783	30.7336	30.9292	30.9867	30.9512	31.0482	30.7558	30.9795	0.000602668	0.00167773	0.223731	0.000324972	3.48815	0.00086184	3.06457
D5AN17	D5AN17_RHOCB		RCAP_rcc00541		UPF0235 protein RCAP_rcc00541	0.000394633	2	2	2	2	2	2	2	2	2									24.0903	23.9682	23.8772	23.8785	23.9987	24.0264	23.9223	24.1478	24.0903	23.9682	23.8772	23.8785	23.9987	24.0264	23.9223	24.1478	23.9562	24.0261	0.00420189	0.00389774	0.0698421	0.329239	0.482488	0.376732	0.423967
D5AN18	D5AN18_RHOCB		RCAP_rcc00542		Membrane protein, putative	0.000761905	2	2	2	2	2	1	1	1	2									23.0327	22.3222	23.0315	22.8132	21.3539	20.7217	20.6574	20.3526	23.0327	22.3222	23.0315	22.8132	21.3539	20.7217	20.6574	20.3526	22.8273	20.8195	0.0146818	0.0202392	-2.00773	6.17059e-05	4.20967	0.000221894	3.65385
D5AN20	D5AN20_RHOCB		RCAP_rcc02580		Metallo-beta-lactamase family protein	0.000394633	20	18	17	18	18	17	18	17	18									27.3996	27.356	27.4137	27.3828	27.4756	27.449	27.3483	27.5799	27.3996	27.356	27.4137	27.3828	27.4756	27.449	27.3483	27.5799	27.3882	27.4656	0.000906411	0.00346448	0.0773836	0.182029	0.73986	0.220743	0.656114
D5AN21	D5AN21_RHOCB		RCAP_rcc02581		histidine kinase	0.000394633	23	20	21	21	20	21	19	21	19									25.4656	25.9457	25.7965	25.7425	25.6194	25.4489	25.8065	25.2547	25.4656	25.9457	25.7965	25.7425	25.6194	25.4489	25.8065	25.2547	25.7478	25.5468	0.00779586	0.00923551	-0.201061	0.192949	0.714557	0.232938	0.632759
D5AN23	D5AN23_RHOCB		lon		Lon protease	0.000394633	82	76	82	79	78	72	79	74	72									30.4358	30.4045	30.3924	30.4244	30.074	30.168	30.257	30.0977	30.4358	30.4045	30.3924	30.4244	30.074	30.168	30.257	30.0977	30.4144	30.1509	0.000641037	0.00272683	-0.263457	0.000569943	3.24417	0.00136756	2.86405
D5AN24	D5AN24_RHOCB		hup3		DNA-binding protein HU-3	0.000394633	11	10	9	9	11	10	10	11	11									27.8987	27.955	28.0318	28.015	27.6938	27.4344	27.8201	27.7873	27.8987	27.955	28.0318	28.015	27.6938	27.4344	27.8201	27.7873	27.9761	27.6916	0.00216915	0.00631209	-0.284481	0.0120953	1.91738	0.0192114	1.71644
D5AN25	D5AN25_RHOCB		ndh		NADH dehydrogenase, cyclic nucleotide-regulated	0.000394633	66	56	60	60	60	60	63	65	65									29.7839	30.1905	30.0659	30.2748	30.3556	30.4315	30.571	30.6481	29.7839	30.1905	30.0659	30.2748	30.3556	30.4315	30.571	30.6481	30.0904	30.5061	0.00713107	0.00433829	0.415707	0.00818677	2.08689	0.0136695	1.86425
D5AN26	D5AN26_RHOCB		RCAP_rcc02586		Uncharacterized protein	0.000394633	22	19	20	20	20	22	22	21	21									29.4694	29.5139	29.5325	29.446	29.4406	29.5007	29.3988	29.4396	29.4694	29.5139	29.5325	29.446	29.4406	29.5007	29.3988	29.4396	29.4908	29.4454	0.00134703	0.0014258	-0.0454684	0.243283	0.613888	0.286772	0.542463
D5AN27	D5AN27_RHOCB		RCAP_rcc02587		GapR-like DNA-binding domain-containing protein	0.000394633	14	13	14	14	14	14	14	14	14									28.5388	28.3811	28.2098	28.2502	28.4593	28.4714	28.2282	28.4711	28.5388	28.3811	28.2098	28.2502	28.4593	28.4714	28.2282	28.4711	28.3508	28.4111	0.005237	0.00421346	0.0603336	0.509545	0.292817	0.557729	0.253577
D5AN28	D5AN28_RHOCB		RCAP_rcc02588		Membrane protein, putative	0.000761905	2	2	2	2	2	2	2	2	2									24.5685	24.8861	24.6773	24.5292	23.1729	23.0268	23.0795	22.8048	24.5685	24.8861	24.6773	24.5292	23.1729	23.0268	23.0795	22.8048	24.6721	23.0272	0.00648679	0.00678771	-1.64487	7.35478e-07	6.13343	8.29951e-06	5.08095
D5AN29	D5AN29_RHOCB		fadJ		Fatty acid oxidation complex, alpha subunit	0.000394633	33	31	31	32	31	32	31	31	31									28.8568	28.7015	28.8137	28.7196	28.2928	28.1837	28.4992	28.1969	28.8568	28.7015	28.8137	28.7196	28.2928	28.1837	28.4992	28.1969	28.7743	28.2988	0.00258719	0.00515016	-0.475522	0.000419742	3.37702	0.00105881	2.97518
D5AN30	D5AN30_RHOCB		dksA2		DnaK suppressor protein-2	0.000394633	4	3	3	3	4	4	4	3	4									24.0205	23.7835	24.1539	24.0457	24.2295	24.4283	23.4563	24.3327	24.0205	23.7835	24.1539	24.0457	24.2295	24.4283	23.4563	24.3327	24.0071	24.1582	0.00650222	0.018431	0.151059	0.622839	0.205624	0.665003	0.177176
D5AN31	D5AN31_RHOCB		RCAP_rcc02591		Surface presentation of antigens protein family	0.000761905	2	2	2	2	2	1	1	1	1									19.461	20.3075	20.2771	19.8256	18.8679	18.5998	17.7687	18.5255	19.461	20.3075	20.2771	19.8256	18.8679	18.5998	17.7687	18.5255	20.0085	18.4936	0.0202021	0.0255625	-1.51492	0.000911779	3.04011	0.00203061	2.69237
D5AN32	D5AN32_RHOCB		RCAP_rcc02592		histidine kinase	0.000394633	18	14	16	16	17	11	13	14	12									25.64	25.5967	25.5636	25.8333	23.9175	23.8783	24.5687	23.8832	25.64	25.5967	25.5636	25.8333	23.9175	23.8783	24.5687	23.8832	25.6623	24.0939	0.00470441	0.0140587	-1.5684	2.14871e-05	4.66782	9.81828e-05	4.00796
D5AN33	D5AN33_RHOCB		RCAP_rcc02593		DUF3311 domain-containing protein	0.00189466	2	2	2	2	2	0	0	0	0									22.0416	22.068	22.2584	22.5378	NA	NA	NA	NA	22.0416	22.068	22.2584	22.5378	19.4523	21.1496	21.6724	20.7089	22.2404	20.9494	0.0103002	0.0456966	-1.291	0.0119641	1.92212	0.0190254	1.72067
D5AN34	D5AN34_RHOCB		RCAP_rcc02594		Response regulator receiver protein	0.000394633	6	6	6	6	6	6	4	5	6									27.42	27.2659	27.2982	27.085	26.9162	26.7206	26.552	26.8575	27.42	27.2659	27.2982	27.085	26.9162	26.7206	26.552	26.8575	27.2722	26.7683	0.00507695	0.00605229	-0.503913	0.00132345	2.87829	0.00277553	2.55665
D5AN35	D5AN35_RHOCB		RCAP_rcc02595		Transcriptional regulator, XRE family	0.000394633	17	16	17	16	17	14	13	14	12									26.7932	27.0013	27.0076	26.9198	25.5641	25.2744	25.8478	25.1277	26.7932	27.0013	27.0076	26.9198	25.5641	25.2744	25.8478	25.1277	26.9331	25.4803	0.00370774	0.012546	-1.45271	2.27664e-05	4.6427	0.000102335	3.98998
D5AN38	D5AN38_RHOCB		RCAP_rcc02598		Beta-alanine--pyruvate transaminase	0.000394633	40	32	33	35	35	39	37	38	36									30.5653	30.6208	30.6257	30.5704	30.4192	30.4034	30.2921	30.3616	30.5653	30.6208	30.6257	30.5704	30.4192	30.4034	30.2921	30.3616	30.5958	30.3699	0.00104894	0.00187019	-0.225937	0.000527574	3.27772	0.0012865	2.89059
D5AN39	D5AN39_RHOCB		RCAP_rcc02599		Transcriptional regulator, TetR family	0.000394633	9	8	8	8	7	7	8	6	9									25.7515	25.6457	25.6578	25.5423	25.9912	25.9563	25.6876	25.9318	25.7515	25.6457	25.6578	25.5423	25.9912	25.9563	25.6876	25.9318	25.6513	25.8966	0.00333743	0.00533938	0.245307	0.0163223	1.78722	0.0250834	1.60061
D5AN41	D5AN41_RHOCB		accB		Biotin carboxyl carrier protein of acetyl-CoA carboxylase	0.000394633	8	8	8	8	8	5	5	5	5									28.9699	28.7533	28.6949	28.7136	28.7985	28.8305	28.6905	28.7953	28.9699	28.7533	28.6949	28.7136	28.7985	28.8305	28.6905	28.7953	28.7872	28.7796	0.00441185	0.00211642	-0.00760167	0.952185	0.0212786	0.960375	0.017559
D5AN42	D5AN42_RHOCB		accC		Biotin carboxylase	0.000394633	41	40	39	41	39	38	40	39	36									30.6352	30.5612	30.6049	30.5519	30.7544	30.7781	30.7382	30.7498	30.6352	30.5612	30.6049	30.5519	30.7544	30.7781	30.7382	30.7498	30.5887	30.7552	0.00127172	0.000544994	0.166524	0.000927043	3.0329	0.0020612	2.68588
D5AN43	D5AN43_RHOCB		RCAP_rcc02603		Uncharacterized protein	0.000394633	22	22	21	20	21	20	17	19	18									27.9849	27.9773	27.9626	27.9599	26.9337	26.8128	26.8292	26.7247	27.9849	27.9773	27.9626	27.9599	26.9337	26.8128	26.8292	26.7247	27.9712	26.827	0.000425341	0.00319479	-1.14419	2.88651e-08	7.53963	1.16193e-06	5.93482
D5AN44	D5AN44_RHOCB		aat		Leucyl/phenylalanyl-tRNA--protein transferase	0.000394633	7	7	7	7	7	7	6	7	7									25.3162	25.3452	25.3191	25.3607	24.9184	24.8915	24.6507	24.987	25.3162	25.3452	25.3191	25.3607	24.9184	24.8915	24.6507	24.987	25.3354	24.8673	0.000842938	0.0058896	-0.468118	0.000259731	3.58548	0.000710439	3.14847
D5AN45	D5AN45_RHOCB		RCAP_rcc02605		DUF2155 domain-containing protein	0.000394633	5	5	5	5	5	5	5	4	4									26.277	26.0494	25.96	26.1408	25.8881	25.9143	26.0694	26.0542	26.277	26.0494	25.96	26.1408	25.8881	25.9143	26.0694	26.0542	26.1116	25.9838	0.00518415	0.00360057	-0.127815	0.154099	0.812202	0.18986	0.721566
D5AN46	D5AN46_RHOCB		RCAP_rcc02606		Mammalian cell entry related domain protein	0.000394633	3	2	3	3	3	2	3	2	2									26.7352	26.7022	26.8083	26.806	26.1553	26.2156	26.0393	26.1797	26.7352	26.7022	26.8083	26.806	26.1553	26.2156	26.0393	26.1797	26.7636	26.149	0.00197298	0.00291674	-0.614671	3.40119e-06	5.46837	2.45267e-05	4.61036
D5AN47	D5AN47_RHOCB		RCAP_rcc02607		NADH ubiquinone oxidoreductase subunit, NDUFA12 family	0.000394633	6	5	5	5	6	6	6	6	6									27.0977	27.2631	27.3087	27.0552	27.7134	27.6642	27.5786	27.7641	27.0977	27.2631	27.3087	27.0552	27.7134	27.6642	27.5786	27.7641	27.1851	27.6817	0.00454671	0.0028536	0.496524	0.00017703	3.75195	0.000524093	3.28059
D5AN48	D5AN48_RHOCB		clpX		ATP-dependent Clp protease ATP-binding subunit ClpX	0.000394633	57	52	52	51	52	56	57	56	56									33.1281	33.1534	33.1769	33.0768	32.9465	32.9236	33.003	32.9875	33.1281	33.1534	33.1769	33.0768	32.9465	32.9236	33.003	32.9875	33.1343	32.9655	0.00129598	0.0011089	-0.168798	0.00185627	2.73136	0.00372497	2.42888
D5AN49	D5AN49_RHOCB		clpP		ATP-dependent Clp protease proteolytic subunit	0.000394633	28	23	23	25	24	26	26	27	27									32.0588	32.0196	31.9902	31.9487	32.4412	32.4355	32.4512	32.5172	32.0588	32.0196	31.9902	31.9487	32.4412	32.4355	32.4512	32.5172	32.0049	32.4617	0.00145304	0.00116628	0.456792	3.66028e-06	5.43649	2.57078e-05	4.58994
D5AN50	D5AN50_RHOCB		RCAP_rcc02610		DUF3887 domain-containing protein	0.000761905	1	1	1	1	1	1	1	1	1									21.3296	21.3073	21.422	21.1232	21.8691	21.8778	21.2845	21.6495	21.3296	21.3073	21.422	21.1232	21.8691	21.8778	21.2845	21.6495	21.2995	21.6894	0.00587677	0.0128283	0.389911	0.0314743	1.50204	0.0453694	1.34324
D5AN51	D5AN51_RHOCB		mcpA3		Methyl-accepting chemotaxis protein McpA-3	0.000761905	3	0	1	1	0	0	0	0	1									NA	17.3214	16.5718	NA	NA	NA	NA	13.3877	23.0503	17.3214	16.5718	22.8908	22.004	19.8421	20.4371	13.3877	21.9954	20.6488	0.174961	0.200751	-1.34665	0.670501	0.173601	0.708215	0.149835
D5AN52	D5AN52_RHOCB		RCAP_rcc02612		5-hydroxyisourate hydrolase	0.000394633	9	5	5	6	5	9	8	7	7									26.5061	26.5181	26.479	26.4151	26.8062	26.8316	26.6093	26.8645	26.5061	26.5181	26.479	26.4151	26.8062	26.8316	26.6093	26.8645	26.4801	26.7812	0.00173756	0.00429147	0.301119	0.00166429	2.77877	0.00339018	2.46978
D5AN53	D5AN53_RHOCB		RCAP_rcc02613		Chitooligosaccharide deacetylase	0.000394633	37	32	32	35	33	35	37	36	33									28.7673	28.3217	28.3606	28.3064	28.6816	28.2191	28.7766	28.6926	28.7673	28.3217	28.3606	28.3064	28.6816	28.2191	28.7766	28.6926	28.4522	28.6082	0.00773778	0.00883219	0.15598	0.352116	0.453314	0.399519	0.398462
D5AN54	D5AN54_RHOCB		RCAP_rcc02614		Cupin domain protein	0.000394633	15	15	15	15	15	15	15	15	15									28.7959	28.7446	28.802	28.7115	28.3543	28.3631	28.4499	28.3807	28.7959	28.7446	28.802	28.7115	28.3543	28.3631	28.4499	28.3807	28.764	28.3875	0.00150069	0.00152795	-0.376465	1.50532e-05	4.82237	7.38156e-05	4.13185
D5AN55	D5AN55_RHOCB		ttuD		Hydroxypyruvate reductase	0.000394633	19	17	17	16	17	18	17	17	18									26.2787	26.3578	26.3842	26.4748	26.6252	26.5756	26.7281	26.6206	26.2787	26.3578	26.3842	26.4748	26.6252	26.5756	26.7281	26.6206	26.3756	26.6385	0.00306538	0.00242143	0.262908	0.00145999	2.83565	0.00303125	2.51838
D5AN56	D5AN56_RHOCB		RCAP_rcc02616		D-lyxose/D-mannose family sugar isomerase	0.000394633	14	13	13	12	13	14	14	14	13									27.7245	27.6855	27.7076	27.7099	28.2354	28.2682	28.1723	28.3022	27.7245	27.6855	27.7076	27.7099	28.2354	28.2682	28.1723	28.3022	27.7069	28.2453	0.000581259	0.00195874	0.538358	1.0067e-06	5.9971	1.03235e-05	4.98617
D5AN57	D5AN57_RHOCB		ushA		5'-nucleotidase	0.000394633	57	54	55	56	56	56	57	55	54									32.0094	32.0208	32.0487	31.9398	32.4802	32.5033	32.3927	32.5452	32.0094	32.0208	32.0487	31.9398	32.4802	32.5033	32.3927	32.5452	32.0053	32.4814	0.00144619	0.0019798	0.476149	9.22717e-06	5.03493	5.07871e-05	4.29425
D5AN58	D5AN58_RHOCB		RCAP_rcc02618		DUF952 domain-containing protein	0.000394633	3	2	2	2	2	3	3	2	2									25.6025	25.6677	25.6158	25.5157	25.7693	25.7599	25.6402	25.8167	25.6025	25.6677	25.6158	25.5157	25.7693	25.7599	25.6402	25.8167	25.6015	25.748	0.00246579	0.00291762	0.146512	0.0230385	1.63755	0.034253	1.4653
D5AN59	D5AN59_RHOCB		pyrD2		Dihydroorotate dehydrogenase (quinone)	0.000394633	43	43	43	42	43	42	41	43	40									30.3873	30.272	30.279	30.3266	29.7781	29.6208	29.7472	29.6183	30.3873	30.272	30.279	30.3266	29.7781	29.6208	29.7472	29.6183	30.317	29.6929	0.00175528	0.0028156	-0.624051	4.33159e-06	5.36335	2.84197e-05	4.54638
D5AN60;D5APL9		D5AN60;D5APL9				NA	12	12	12	12	12	12	12	12	12	12	12	12	12	12	12	12	12	28.3354	28.5868	28.7133	28.4774	27.7317	27.7622	27.9122	27.7454	28.3354	28.5868	28.7133	28.4774	27.7317	27.7622	27.9122	27.7454	28.5349	27.7897	0.00563225	0.00301527	-0.745156	4.65934e-05	4.33168	0.000177992	3.7496
D5AN61	D5AN61_RHOCB		sulP		Sulphate transporter	0.000394633	19	18	16	16	19	17	19	19	18									27.5743	27.4153	27.3908	27.6752	27.6449	27.7085	27.9633	27.6702	27.5743	27.4153	27.3908	27.6752	27.6449	27.7085	27.9633	27.6702	27.5187	27.7525	0.00490113	0.00528806	0.2338	0.0411579	1.38555	0.0577839	1.23819
D5AN62	D5AN62_RHOCB		RCAP_rcc02622		Pyridoxamine 5'-phosphate oxidase family protein	0.000394633	9	8	7	7	8	9	9	9	9									25.8748	25.9017	25.9079	25.9113	26.1837	26.1733	26.2706	26.3222	25.8748	25.9017	25.9079	25.9113	26.1837	26.1733	26.2706	26.3222	25.899	26.2388	0.000639282	0.00272083	0.339779	6.44432e-05	4.19082	0.000229595	3.63904
D5AN63	D5AN63_RHOCB		RCAP_rcc02623		Pectate lyase superfamily protein domain-containing protein	0.000394633	38	30	32	30	33	31	36	36	34									28.1051	27.9369	28.0922	28.0594	28.5607	28.7082	29.1745	28.8548	28.1051	27.9369	28.0922	28.0594	28.5607	28.7082	29.1745	28.8548	28.0499	28.8429	0.00273794	0.00910225	0.792973	0.000420069	3.37668	0.00105881	2.97518
D5AN64	D5AN64_RHOCB		lysS		Lysine--tRNA ligase	0.000394633	40	37	37	40	39	38	39	40	39									30.0644	30.0817	30.0902	29.995	30.1554	30.1596	30.2133	30.183	30.0644	30.0817	30.0902	29.995	30.1554	30.1596	30.2133	30.183	30.0583	30.178	0.00143755	0.000882119	0.119689	0.00852318	2.0694	0.0141285	1.8499
D5AN65	D5AN65_RHOCB		RCAP_rcc02625		Co-chaperone DjlA N-terminal domain-containing protein	0.000394633	16	14	15	14	14	16	14	15	14									29.3223	29.0813	29.1252	29.1605	29.5777	29.6361	29.315	29.5847	29.3223	29.0813	29.1252	29.1605	29.5777	29.6361	29.315	29.5847	29.1752	29.5337	0.00360183	0.00489671	0.358422	0.0037703	2.42362	0.00690794	2.16065
D5AN66	D5AN66_RHOCB		RCAP_rcc02626		Cysteine-rich small domain-containing protein	0.000394633	9	9	9	7	8	7	8	8	7									28.5486	28.6699	28.637	28.5362	27.9586	28.1053	28.0013	28.1849	28.5486	28.6699	28.637	28.5362	27.9586	28.1053	28.0013	28.1849	28.599	28.0653	0.00229697	0.00364388	-0.53377	3.8491e-05	4.41464	0.000155411	3.80852
D5AN67	D5AN67_RHOCB		dacB		Penicillin-binding protein 4	0.000394633	29	29	28	28	29	27	26	27	27									29.2316	29.2951	29.3097	29.3099	28.5021	28.2974	28.4771	28.1897	29.2316	29.2951	29.3097	29.3099	28.5021	28.2974	28.4771	28.1897	29.287	28.3723	0.00127337	0.00525483	-0.91467	3.80999e-06	5.41908	2.64153e-05	4.57814
D5AN68	D5AN68_RHOCB		nadD		Probable nicotinate-nucleotide adenylyltransferase	0.000394633	5	2	2	3	3	4	4	5	5									22.6675	22.6234	25.068	22.6292	24.724	24.9667	24.7143	24.8412	22.6675	22.6234	25.068	22.6292	24.724	24.9667	24.7143	24.8412	23.7073	24.8152	0.0522289	0.00477383	1.10793	0.0250531	1.60114	0.0370847	1.43081
D5AN71	D5AN71_RHOCB		RCAP_rcc02631		Membrane protein, putative	0.000394633	15	14	14	12	15	12	12	12	11									27.3691	27.369	27.4182	27.4589	27.097	26.9404	27.3835	27.035	27.3691	27.369	27.4182	27.4589	27.097	26.9404	27.3835	27.035	27.4043	27.1237	0.0015846	0.00703961	-0.280557	0.0157149	1.80369	0.0242744	1.61485
D5AN72	D5AN72_RHOCB		RCAP_rcc02632		HAD-superfamily hydrolase, subfamily IA, variant 1	0.000394633	6	6	6	6	6	6	6	6	6									27.3073	27.2023	27.284	27.2171	26.9535	27.0174	26.7725	27.0804	27.3073	27.2023	27.284	27.2171	26.9535	27.0174	26.7725	27.0804	27.2534	26.9605	0.00186758	0.00492719	-0.292887	0.00333465	2.47695	0.00622823	2.20564
D5AN73	D5AN73_RHOCB		RCAP_rcc02633		DUF3572 family protein	0.000394633	5	5	4	4	4	5	5	5	5									25.8273	25.6701	25.8233	25.4494	25.8962	25.8064	25.6357	25.8475	25.8273	25.6701	25.8233	25.4494	25.8962	25.8064	25.6357	25.8475	25.7005	25.7997	0.00692297	0.00439099	0.0991594	0.327698	0.484527	0.375128	0.425821
D5AN74	D5AN74_RHOCB		RCAP_rcc02634		Response regulator receiver modulated diguanylate cyclase/phosphodiesterase	0.000394633	35	33	32	31	34	34	33	35	33									29.6923	29.7696	29.8387	29.7894	29.8545	29.9029	30.218	29.8972	29.6923	29.7696	29.8387	29.7894	29.8545	29.9029	30.218	29.8972	29.7735	29.9757	0.00204383	0.00560377	0.202294	0.0533085	1.2732	0.0730183	1.13657
D5AN75	D5AN75_RHOCB		RCAP_rcc02635		Uncharacterized protein	0.000394633	26	26	26	26	26	24	26	24	23									29.5206	29.3652	29.2609	29.381	28.3393	28.3883	28.6493	28.5044	29.5206	29.3652	29.2609	29.381	28.3393	28.3883	28.6493	28.5044	29.3849	28.4753	0.00363183	0.00484523	-0.909545	8.96071e-06	5.04766	4.9829e-05	4.30252
D5AN76	D5AN76_RHOCB		RCAP_rcc02636		Uncharacterized protein	0.000394633	4	4	4	4	4	3	3	4	4									26.9992	26.9515	26.8641	26.8805	25.6649	25.7315	25.9677	26.0269	26.9992	26.9515	26.8641	26.8805	25.6649	25.7315	25.9677	26.0269	26.9249	25.8558	0.00233804	0.00682723	-1.06904	4.49015e-06	5.34774	2.88614e-05	4.53968
D5AN77	D5AN77_RHOCB		RCAP_rcc02637		RNA polymerase sigma factor, sigma-70 family, ECF subfamily	0.000394633	12	11	12	12	10	11	11	11	11									28.1608	27.9477	28.1548	28.1055	27.4448	27.529	27.3122	27.5568	28.1608	27.9477	28.1548	28.1055	27.4448	27.529	27.3122	27.5568	28.0947	27.4638	0.00354001	0.00400044	-0.630912	4.00244e-05	4.39768	0.000160157	3.79545
D5AN78	D5AN78_RHOCB		RCAP_rcc02638		Calcium-binding EF-hand domain protein	0.000394633	25	25	23	24	25	23	21	22	22									32.4519	32.371	32.4676	32.4662	30.639	30.5837	30.5835	30.4503	32.4519	32.371	32.4676	32.4662	30.639	30.5837	30.5835	30.4503	32.4397	30.5658	0.00141696	0.00262504	-1.87394	1.18992e-09	8.92448	1.39531e-07	6.85533
D5AN79	D5AN79_RHOCB		RCAP_rcc02639		Hydrolase, NUDIX family	0.000394633	17	15	17	16	17	17	17	17	17									26.9117	26.8945	27.0998	26.8998	26.8588	26.9366	26.9277	26.9836	26.9117	26.8945	27.0998	26.8998	26.8588	26.9366	26.9277	26.9836	26.9541	26.9273	0.00367874	0.00191181	-0.0267149	0.672914	0.17204	0.710313	0.14855
D5AN80	D5AN80_RHOCB		RCAP_rcc02640		Lipocalin family protein	0.000394633	5	5	4	5	5	5	5	5	4									24.9596	24.4212	24.6063	24.8288	24.5649	24.1262	23.8389	24.0833	24.9596	24.4212	24.6063	24.8288	24.5649	24.1262	23.8389	24.0833	24.7186	24.1778	0.00964764	0.012511	-0.540835	0.0162672	1.78869	0.0250129	1.60184
D5AN81	D5AN81_RHOCB		RCAP_rcc02641		Lipoprotein, putative	0.000394633	2	2	2	2	2	2	2	2	2									24.5974	24.4888	24.5097	24.2674	24.4341	24.4953	24.3961	24.5561	24.5974	24.4888	24.5097	24.2674	24.4341	24.4953	24.3961	24.5561	24.4708	24.4717	0.00573973	0.00287044	0.000832951	0.953449	0.0207025	0.96129	0.0171454
D5AN82	D5AN82_RHOCB		RCAP_rcc02642		Oxidoreductase, aldo/keto reductase family	0.000394633	20	17	16	17	17	19	19	18	18									28.017	27.8341	27.8364	27.9546	28.0457	28.047	28.0564	28.0798	28.017	27.8341	27.8364	27.9546	28.0457	28.047	28.0564	28.0798	27.9127	28.0573	0.00324632	0.000562242	0.144614	0.0183516	1.73633	0.0279155	1.55415
D5AN83	D5AN83_RHOCB		RCAP_rcc02643		Probable branched-chain-amino-acid aminotransferase	0.000394633	15	15	14	14	15	9	10	8	10									26.9503	26.7347	26.9152	26.8141	25.4316	25.4823	24.6129	25.2129	26.9503	26.7347	26.9152	26.8141	25.4316	25.4823	24.6129	25.2129	26.856	25.2233	0.00365209	0.0158381	-1.63279	3.87329e-05	4.41192	0.000156147	3.80647
D5AN84	D5AN84_RHOCB		pabB		Para-aminobenzoate synthase, component I	0.000394633	11	10	11	11	9	10	10	10	11									25.361	25.4971	25.4573	25.2867	25.5874	25.5122	25.6261	25.2614	25.361	25.4971	25.4573	25.2867	25.5874	25.5122	25.6261	25.2614	25.4028	25.5036	0.0037403	0.00642885	0.100711	0.317056	0.498863	0.363718	0.439235
D5AN85	D5AN85_RHOCB		frc		Formyl-CoA transferase	0.000394633	14	12	12	12	12	12	12	12	12									26.7234	26.6387	26.7986	26.7058	27.0954	27.2212	27.1545	27.1326	26.7234	26.6387	26.7986	26.7058	27.0954	27.2212	27.1545	27.1326	26.7178	27.1517	0.00245963	0.00194579	0.43391	2.30936e-05	4.63651	0.000103289	3.98595
D5AN86	D5AN86_RHOCB		RCAP_rcc02646		Copper chaperone PCu(A)C	0.000394633	5	5	5	5	5	5	5	5	5									28.654	28.5721	28.6611	28.5922	28.4073	28.387	28.3439	28.4937	28.654	28.5721	28.6611	28.5922	28.4073	28.387	28.3439	28.4937	28.6204	28.409	0.00155174	0.00221561	-0.211342	0.00147487	2.83125	0.00305743	2.51464
D5AN87	D5AN87_RHOCB		putA		Bifunctional protein PutA	0.000394633	84	54	50	51	56	80	79	84	81									28.7764	28.9818	28.9256	28.9736	31.3512	31.305	31.856	31.723	28.7764	28.9818	28.9256	28.9736	31.3512	31.305	31.856	31.723	28.9167	31.5781	0.00329392	0.00863563	2.66144	1.4308e-07	6.84442	2.83741e-06	5.54708
D5AN88	D5AN88_RHOCB		putR		Proline dehydrogenase transcriptional activator	0.000394633	10	9	9	8	9	9	8	10	8									25.3837	25.4422	25.498	25.3354	25.0084	25.0482	25.2439	25.1773	25.3837	25.4422	25.498	25.3354	25.0084	25.0482	25.2439	25.1773	25.4161	25.1226	0.00277696	0.00437533	-0.293533	0.00227769	2.6425	0.00444834	2.3518
D5AN89	D5AN89_RHOCB		selD		Selenide, water dikinase	0.000394633	22	17	18	17	17	20	20	20	21									27.5636	27.8297	27.7423	27.7361	27.8046	27.7496	27.7719	27.9355	27.5636	27.8297	27.7423	27.7361	27.8046	27.7496	27.7719	27.9355	27.7211	27.8172	0.00402037	0.00299093	0.0961003	0.1924	0.715794	0.23238	0.633802
D5AN90	D5AN90_RHOCB		RCAP_rcc02650		UspA domain protein	0.000394633	13	11	12	12	13	12	10	10	10									26.5546	26.3951	26.3614	26.4868	26.2013	26.055	25.9863	26.181	26.5546	26.3951	26.3614	26.4868	26.2013	26.055	25.9863	26.181	26.4515	26.1087	0.00332097	0.00393281	-0.342839	0.00113265	2.94591	0.0024244	2.6154
D5AN91	D5AN91_RHOCB		RCAP_rcc02651		Uncharacterized protein	0.000394633	11	11	10	10	11	10	9	9	9									26.2335	26.1441	26.1072	26.0839	25.936	25.8201	25.6424	25.85	26.2335	26.1441	26.1072	26.0839	25.936	25.8201	25.6424	25.85	26.1433	25.816	0.00251408	0.00477824	-0.327261	0.00169397	2.77109	0.00344024	2.46341
D5AN92	D5AN92_RHOCB		RCAP_rcc02652		D-ribose pyranase	0.000394633	6	6	6	6	6	6	6	6	5									27.528	27.4637	27.5403	27.5082	27.308	27.2657	27.5204	27.3017	27.528	27.4637	27.5403	27.5082	27.308	27.2657	27.5204	27.3017	27.5103	27.3525	0.00122108	0.00423515	-0.157821	0.03041	1.51698	0.0440708	1.35585
D5AN93	D5AN93_RHOCB		glpK1		Glycerol kinase-1	0.000394633	13	8	6	7	7	11	11	11	10									25.0391	24.8425	24.8697	24.8893	25.9924	26.1118	25.811	25.8909	25.0391	24.8425	24.8697	24.8893	25.9924	26.1118	25.811	25.8909	24.9122	25.956	0.00353459	0.00501436	1.04376	1.84406e-06	5.73422	1.54936e-05	4.80985
D5AN94	D5AN94_RHOCB		tktB		Transketolase, C-terminal subunit	0.000394633	15	12	15	11	12	13	14	14	15									26.8801	26.8366	26.7395	26.6972	27.3838	27.436	27.2319	27.2958	26.8801	26.8366	26.7395	26.6972	27.3838	27.436	27.2319	27.2958	26.7902	27.339	0.00315444	0.00332255	0.548822	3.67192e-05	4.43511	0.000149369	3.82574
D5AN95	D5AN95_RHOCB		tktA		Transketolase, N-terminal subunit	0.000394633	15	8	7	8	10	14	14	13	14									24.3795	24.269	24.2748	24.5815	25.7023	25.6961	25.4996	25.6508	24.3795	24.269	24.2748	24.5815	25.7023	25.6961	25.4996	25.6508	24.3818	25.6395	0.00598841	0.00368782	1.25766	9.16884e-07	6.03769	9.65951e-06	5.01504
D5AN96	D5AN96_RHOCB		RCAP_rcc02656		L-fucose isomerase C-terminal domain-containing protein	0.000394633	19	15	13	14	13	17	19	19	18									26.16	25.9604	26.2131	25.9324	26.8279	27.1271	26.9632	26.8636	26.16	25.9604	26.2131	25.9324	26.8279	27.1271	26.9632	26.8636	26.0716	26.9502	0.00540133	0.00497216	0.878555	2.27145e-05	4.6437	0.000102272	3.99024
D5AN97	D5AN97_RHOCB		RCAP_rcc02657		Monosacharide ABC transporter, periplasmic monosacharide-binding protein	0.000394633	47	39	42	41	41	46	45	45	46									32.5547	32.504	32.6006	32.5014	33.1408	33.1891	32.8725	33.0778	32.5547	32.504	32.6006	32.5014	33.1408	33.1891	32.8725	33.0778	32.5408	33.075	0.0014488	0.0042138	0.534207	0.000122064	3.91341	0.000381301	3.41873
D5AN98	D5AN98_RHOCB		RCAP_rcc02658		Lipoprotein, putative	0.000394633	16	13	14	14	14	14	14	16	15									28.1438	28.1218	28.1493	28.0753	28.6303	28.6304	28.3452	28.5166	28.1438	28.1218	28.1493	28.0753	28.6303	28.6304	28.3452	28.5166	28.1229	28.5353	0.00119715	0.00472425	0.412393	0.000464805	3.33273	0.00114482	2.94126
D5AN99	D5AN99_RHOCB		RCAP_rcc02659		Monosacharide ABC transporter, ATP-binding protein	0.000394633	31	28	30	27	27	31	31	29	30									28.2589	28.3125	28.242	28.2056	28.7065	28.8073	28.5558	28.6604	28.2589	28.3125	28.242	28.2056	28.7065	28.8073	28.5558	28.6604	28.2553	28.6853	0.0015734	0.00363878	0.430072	0.000116215	3.93474	0.000365731	3.43684
D5ANA0	D5ANA0_RHOCB		RCAP_rcc02660		Monosacharide ABC transporter, permease protein	0.000394633	6	4	3	4	5	6	6	5	5									24.8215	24.4307	24.6211	25.013	25.6059	25.5809	25.5663	25.5002	24.8215	24.4307	24.6211	25.013	25.6059	25.5809	25.5663	25.5002	24.738	25.5639	0.0101704	0.0017656	0.825912	0.000166784	3.77785	0.000500908	3.30024
D5ANA1	D5ANA1_RHOCB		RCAP_rcc02661		Transcriptional regulator, DeoR family	0.000394633	17	15	16	14	16	16	17	16	15									27.0245	27.0946	27.0432	27.0554	26.8859	26.8243	26.9431	26.9679	27.0245	27.0946	27.0432	27.0554	26.8859	26.8243	26.9431	26.9679	27.0546	26.9063	0.00109548	0.00237765	-0.148293	0.00717544	2.14415	0.0122482	1.91193
D5ANA2	D5ANA2_RHOCB		RCAP_rcc02662		Class II aldolase/adducin, N-terminal domain / oxidoreductase, short-chain dehydrogenase/reductase family	0.000394633	53	50	53	51	52	47	47	47	46									29.7719	29.9482	30.1229	30.029	29.6008	29.3291	29.414	29.5567	29.7719	29.9482	30.1229	30.029	29.6008	29.3291	29.414	29.5567	29.9737	29.4792	0.0049696	0.00426932	-0.494432	0.000945495	3.02434	0.00209078	2.67969
D5ANA3	D5ANA3_RHOCB		RCAP_rcc02663		Transcriptional regulator, DeoR family	0.000394633	22	22	21	21	22	21	21	21	21									28.3852	28.3307	28.4163	28.3645	27.5094	27.4474	27.003	27.2411	28.3852	28.3307	28.4163	28.3645	27.5094	27.4474	27.003	27.2411	28.3745	27.3135	0.00126784	0.00838619	-1.06101	1.79221e-05	4.74661	8.48139e-05	4.07153
D5ANA4	D5ANA4_RHOCB		mtnA		Methylthioribose-1-phosphate isomerase	0.000394633	26	25	25	25	26	25	23	21	22									29.7207	29.6865	29.7177	29.63	28.8479	28.9002	28.5181	28.7332	29.7207	29.6865	29.7177	29.63	28.8479	28.9002	28.5181	28.7332	29.6892	28.7571	0.00141838	0.00589668	-0.932041	7.38618e-06	5.13158	4.25652e-05	4.37095
D5ANA6	D5ANA6_RHOCB		RCAP_rcc02666		Hydrolase, alpha/beta fold family	0.000394633	44	42	43	44	43	41	41	41	42									30.6394	30.5553	30.5415	30.5998	30.8901	30.9241	30.8967	31.0049	30.6394	30.5553	30.5415	30.5998	30.8901	30.9241	30.8967	31.0049	30.5845	30.9297	0.00145608	0.00170529	0.345215	4.40774e-05	4.35578	0.000171769	3.76505
D5ANA7	D5ANA7_RHOCB	D5ANA7;D5AS73	fabI2	fabI;fabI2	Enoyl-[acyl-carrier-protein] reductase [NADH]	0.000394633	17	17	17	17	17	17	17	15	17	1	1	1	1	1	1	1	1	30.2686	30.1995	30.1901	30.2299	30.0159	30.0984	30.021	30.1419	30.2686	30.1995	30.1901	30.2299	30.0159	30.0984	30.021	30.1419	30.2224	30.0703	0.00117144	0.00204123	-0.152102	0.00646073	2.18972	0.0111983	1.95085
D5ANA8	D5ANA8_RHOCB		fabB		3-oxoacyl-[acyl-carrier-protein] synthase I	0.000394633	37	31	31	32	33	34	34	33	35									31.447	31.4774	31.4991	31.4334	31.3194	31.2967	31.3901	31.4096	31.447	31.4774	31.4991	31.4334	31.3194	31.2967	31.3901	31.4096	31.4645	31.3547	0.000941825	0.00173498	-0.109751	0.0202539	1.69349	0.0304656	1.51619
D5ANA9	D5ANA9_RHOCB		fabA		3-hydroxydecanoyl-[acyl-carrier-protein] dehydratase	0.000394633	16	14	14	12	15	15	14	14	14									29.5058	29.5094	29.496	29.454	29.6914	29.761	29.6245	29.7636	29.5058	29.5094	29.496	29.454	29.6914	29.761	29.6245	29.7636	29.4915	29.7113	0.000865859	0.00222675	0.219799	0.000887141	3.05201	0.00198558	2.70211
D5ANB0	D5ANB0_RHOCB		fur		Ferric uptake regulation protein	0.000394633	16	13	15	14	13	15	13	13	15									28.1979	28.2075	28.2781	28.1902	28.0716	28.1215	28.1176	27.9872	28.1979	28.2075	28.2781	28.1902	28.0716	28.1215	28.1176	27.9872	28.2189	28.0755	0.00143239	0.00222389	-0.143375	0.0100962	1.99584	0.0163737	1.78585
D5ANB1	D5ANB1_RHOCB		efp		Elongation factor P	0.000394633	14	14	13	13	14	14	14	13	13									30.8827	30.8244	30.823	30.7975	30.9662	31.0518	30.8827	31.0265	30.8827	30.8244	30.823	30.7975	30.9662	31.0518	30.8827	31.0265	30.8323	30.9833	0.00116963	0.00242762	0.151027	0.0120735	1.91817	0.0191881	1.71697
D5ANB2	D5ANB2_RHOCB		lysU		Lysyl-tRNA synthetase	0.000394633	20	13	14	16	15	19	18	19	17									26.8294	26.5951	26.7027	26.5887	27.0208	27.0472	26.6567	26.8688	26.8294	26.5951	26.7027	26.5887	27.0208	27.0472	26.6567	26.8688	26.6823	26.9065	0.00423968	0.00666435	0.224205	0.061953	1.20794	0.0835855	1.07787
D5ANB3	D5ANB3_RHOCB		RCAP_rcc02673		DUF2237 domain-containing protein	0.000394633	10	10	10	10	10	10	10	10	10									28.1047	28.1797	28.2922	28.0613	28.4541	28.4488	28.3949	28.5435	28.1047	28.1797	28.2922	28.0613	28.4541	28.4488	28.3949	28.5435	28.1622	28.4613	0.00358997	0.00216397	0.299148	0.00127753	2.89363	0.0026939	2.56962
D5ANB4	D5ANB4_RHOCB		nylB		6-aminohexanoate-dimer hydrolase	0.000394633	24	20	19	19	21	20	21	22	22									27.4729	27.533	27.566	27.5533	27.4652	27.5206	27.7471	27.614	27.4729	27.533	27.566	27.5533	27.4652	27.5206	27.7471	27.614	27.5317	27.5907	0.00149783	0.00446935	0.0589765	0.414073	0.382924	0.46185	0.335499
D5ANB6	D5ANB6_RHOCB		RCAP_rcc02676		FAD assembly factor SdhE	0.000394633	3	2	2	2	2	2	3	3	3									25.4575	25.306	25.5069	25.3577	25.5366	25.358	25.171	25.4497	25.4575	25.306	25.5069	25.3577	25.5366	25.358	25.171	25.4497	25.4092	25.3851	0.00360411	0.00617015	-0.0240979	0.75249	0.123499	0.783643	0.105882
D5ANB7	D5ANB7_RHOCB	D5ANB7;D5ATA9	aspC2	aspC1;aspC2	Aminotransferase	0.000394633	29	26	28	29	27	28	28	29	28	2	2	2	2	2	2	2	1	29.7589	29.7517	29.7293	29.6689	29.4461	29.4622	29.4736	29.5039	29.7589	29.7517	29.7293	29.6689	29.4461	29.4622	29.4736	29.5039	29.7276	29.4716	0.00137516	0.000827017	-0.256024	8.58552e-05	4.06623	0.000288718	3.53953
D5ANB8	D5ANB8_RHOCB		RCAP_rcc02678		Uncharacterized protein	0.000394633	11	9	9	10	8	9	8	8	9									26.5715	25.7986	25.5903	25.5923	25.4839	25.1928	25.102	25.9991	26.5715	25.7986	25.5903	25.5923	25.4839	25.1928	25.102	25.9991	25.9495	25.4889	0.0179962	0.0158792	-0.460589	0.15779	0.80192	0.193701	0.712869
D5ANB9	D5ANB9_RHOCB		RCAP_rcc02679		Pyridine nucleotide-disulfide oxidoreductase family protein	0.000394633	35	29	30	29	29	31	32	34	31									28.8652	29.0775	29.0758	28.9443	28.9064	28.9749	29.0981	28.7559	28.8652	29.0775	29.0758	28.9443	28.9064	28.9749	29.0981	28.7559	28.9936	28.9391	0.00360026	0.00493143	-0.0544682	0.519331	0.284556	0.5666	0.246723
D5ANC0	D5ANC0_RHOCB		mdtK		Probable multidrug resistance protein NorM	0.000394633	4	2	3	3	3	4	4	3	4									22.9667	22.7755	23.1635	23.3619	22.7254	22.2158	22.2741	22.4231	22.9667	22.7755	23.1635	23.3619	22.7254	22.2158	22.2741	22.4231	23.0835	22.4235	0.0109468	0.0101692	-0.659946	0.00376542	2.42419	0.0069037	2.16092
D5ANC1	D5ANC1_RHOCB		RCAP_rcc02681		Cytochrome b561 family protein	0.000394633	17	17	17	16	17	14	14	15	16									30.6363	30.8022	30.7972	30.691	28.7876	28.7822	28.7111	28.5595	30.6363	30.8022	30.7972	30.691	28.7876	28.7822	28.7111	28.5595	30.7334	28.713	0.00265795	0.00370178	-2.02042	6.04527e-09	8.21858	3.72812e-07	6.42851
D5ANC2	D5ANC2_RHOCB		RCAP_rcc02682		Cytochrome c	0.000394633	27	24	27	27	25	21	22	22	25									32.3071	31.6855	31.7217	31.6201	32.5596	32.6425	32.5272	32.7205	32.3071	31.6855	31.7217	31.6201	32.5596	32.6425	32.5272	32.7205	31.8617	32.6144	0.0100039	0.00266463	0.752716	0.00123639	2.90784	0.00262356	2.58111
D5ANC3	D5ANC3_RHOCB		RCAP_rcc02683		Methyltransferase, type 11 family	0.000394633	8	7	8	6	7	6	6	6	6									24.564	24.0258	23.0831	24.0959	23.9559	23.6765	23.6685	24.2391	24.564	24.0258	23.0831	24.0959	23.9559	23.6765	23.6685	24.2391	24.0338	23.9046	0.0259185	0.0113564	-0.12922	0.858264	0.0663793	0.877127	0.0569377
D5ANC4	D5ANC4_RHOCB		RCAP_rcc02684		ADP/GDP-polyphosphate phosphotransferase	0.000394633	12	12	10	10	12	11	11	11	11									26.9137	26.9137	26.8731	26.7276	26.0752	26.1024	26.0211	26.0119	26.9137	26.9137	26.8731	26.7276	26.0752	26.1024	26.0211	26.0119	26.859	26.0531	0.00329187	0.00166399	-0.805921	7.15168e-07	6.14559	8.20769e-06	5.08578
D5ANC5	D5ANC5_RHOCB		RCAP_rcc02685		Glutathione S-transferase family protein	0.000394633	27	25	23	25	25	26	26	27	25									31.6872	31.7264	31.7159	31.6493	31.7058	31.7215	31.7907	31.7865	31.6872	31.7264	31.7159	31.6493	31.7058	31.7215	31.7907	31.7865	31.695	31.7516	0.00108855	0.00137782	0.0566278	0.150894	0.821328	0.186167	0.730097
D5ANC6	D5ANC6_RHOCB		prfA		Peptide chain release factor 1	0.000394633	17	15	15	15	16	16	16	15	15									27.8814	27.7069	27.7471	27.7388	27.6654	27.6392	27.5954	27.7491	27.8814	27.7069	27.7471	27.7388	27.6654	27.6392	27.5954	27.7491	27.7701	27.6634	0.00277972	0.00233967	-0.106736	0.0784961	1.10515	0.103443	0.985301
D5ANC7	D5ANC7_RHOCB		hemK		Release factor glutamine methyltransferase	0.000394633	19	17	15	15	18	15	18	16	17									27.452	27.3708	27.2928	27.4511	26.7366	26.8422	26.6997	26.8603	27.452	27.3708	27.2928	27.4511	26.7366	26.8422	26.6997	26.8603	27.3932	26.7863	0.0027792	0.00293791	-0.606875	9.15701e-06	5.03825	5.06075e-05	4.29579
D5ANC8	D5ANC8_RHOCB		RCAP_rcc02688		DUF4167 domain-containing protein	0.000394633	23	23	22	22	22	21	20	20	21									30.4306	30.3686	30.307	30.3325	30.3667	30.2778	30.413	30.4227	30.4306	30.3686	30.307	30.3325	30.3667	30.2778	30.413	30.4227	30.3604	30.3712	0.00176617	0.00217829	0.010741	0.827058	0.0824638	0.850391	0.0703812
D5ANC9	D5ANC9_RHOCB		rsmA		Ribosomal RNA small subunit methyltransferase A	0.000394633	21	20	19	19	21	18	21	17	18									26.5816	26.5573	26.5723	26.4416	25.7172	25.6676	25.5977	25.5902	26.5816	26.5573	26.5723	26.4416	25.7172	25.6676	25.5977	25.5902	26.5393	25.6441	0.00245557	0.0023571	-0.895169	1.94179e-07	6.7118	3.35705e-06	5.47404
D5AND0	D5AND0_RHOCB		pdxA		4-hydroxythreonine-4-phosphate dehydrogenase	0.000394633	27	25	26	27	25	25	25	26	27									28.1179	28.5314	28.5306	28.1663	28.3671	28.4074	28.0329	28.5016	28.1179	28.5314	28.5306	28.1663	28.3671	28.4074	28.0329	28.5016	28.3497	28.3377	0.00795438	0.00720797	-0.0120656	0.948769	0.0228395	0.957646	0.018795
D5AND1	D5AND1_RHOCB		surA		Parvulin-like PPIase	0.000394633	44	44	41	42	43	40	42	43	40									31.4719	31.4113	31.4609	31.4481	31.5706	31.6173	31.5264	31.6388	31.4719	31.4113	31.4609	31.4481	31.5706	31.6173	31.5264	31.6388	31.4482	31.5889	0.000839139	0.00158664	0.140704	0.00512792	2.29006	0.00910468	2.04074
D5AND2	D5AND2_RHOCB		lptD		LPS-assembly protein LptD	0.000394633	41	40	39	40	41	40	41	41	41									29.4583	29.3985	29.4069	29.3981	29.6619	29.6872	29.5937	29.7353	29.4583	29.3985	29.4069	29.3981	29.6619	29.6872	29.5937	29.7353	29.4157	29.6705	0.000981665	0.00198856	0.254793	0.000264593	3.57742	0.000721546	3.14174
D5AND3	D5AND3_RHOCB		RCAP_rcc02693		Permease YjgP/YjgQ family protein	0.000394633	5	4	4	4	4	3	4	4	4									23.7683	23.6329	23.5022	23.149	22.4144	23.1893	23.2859	22.7041	23.7683	23.6329	23.5022	23.149	22.4144	23.1893	23.2859	22.7041	23.5309	22.9412	0.0113097	0.0179477	-0.589635	0.0278566	1.55507	0.0408533	1.38877
D5AND4	D5AND4_RHOCB		RCAP_rcc02694		Lipopolysaccharide export system permease protein LptF	0.000394633	12	10	9	11	11	12	12	12	12									26.3566	26.5103	26.5338	26.4619	26.1123	25.9932	26.3788	26.079	26.3566	26.5103	26.5338	26.4619	26.1123	25.9932	26.3788	26.079	26.4672	26.1482	0.00297154	0.00636454	-0.319022	0.00697137	2.15668	0.0119301	1.92336
D5AND5	D5AND5_RHOCB		pepA		Probable cytosol aminopeptidase	0.000394633	36	33	34	34	34	34	33	33	32									30.6093	30.599	30.6378	30.6141	30.5284	30.4948	30.7434	30.5351	30.6093	30.599	30.6378	30.6141	30.5284	30.4948	30.7434	30.5351	30.6151	30.5789	0.000536668	0.00370706	-0.0362558	0.512582	0.290236	0.560371	0.251525
D5AND6	D5AND6_RHOCB		holC		DNA polymerase III, chi subunit	0.000394633	4	4	4	4	4	4	4	4	4									23.6779	23.3314	23.5114	23.621	24.2927	24.2942	24.1501	24.3179	23.6779	23.3314	23.5114	23.621	24.2927	24.2942	24.1501	24.3179	23.5414	24.2652	0.00648192	0.00315783	0.723851	3.60818e-05	4.44271	0.000147443	3.83138
D5AND7	D5AND7_RHOCB		thiB		Thiamine-binding periplasmic protein	0.000394633	14	14	12	12	12	9	10	10	11									28.046	27.869	27.9824	27.8789	26.8553	26.7415	26.9466	27.0994	28.046	27.869	27.9824	27.8789	26.8553	26.7415	26.9466	27.0994	27.946	26.9167	0.0030454	0.00562008	-1.02928	3.64716e-06	5.43805	2.56825e-05	4.59036
D5AND8	D5AND8_RHOCB		thiP		Thiamine ABC transporter, permease protein	0.000394633	3	3	3	3	3	1	2	3	2									21.2244	21.8304	22.1769	21.9467	20.8538	21.6254	21.6265	21.2659	21.2244	21.8304	22.1769	21.9467	20.8538	21.6254	21.6265	21.2659	21.8349	21.3764	0.0186515	0.0172244	-0.458469	0.11305	0.946729	0.143413	0.843411
D5AND9	D5AND9_RHOCB		thiQ		Thiamine ABC transporter, ATP-binding protein	0.000394633	7	7	7	7	7	7	7	6	7									25.2512	25.2799	25.1386	25.2708	24.5349	24.267	24.0861	24.2964	25.2512	25.2799	25.1386	25.2708	24.5349	24.267	24.0861	24.2964	25.2362	24.305	0.0025928	0.00758945	-0.93119	1.51255e-05	4.82029	7.40354e-05	4.13056
D5ANE0	D5ANE0_RHOCB		RCAP_rcc02700		Lipoprotein, putative	0.000394633	3	3	3	3	3	3	3	3	3									28.2793	28.3956	28.3261	28.0736	28.4983	28.444	28.2404	28.4483	28.2793	28.3956	28.3261	28.0736	28.4983	28.444	28.2404	28.4483	28.2735	28.4111	0.00490055	0.00402221	0.137558	0.145353	0.837577	0.180237	0.744155
D5ANE1	D5ANE1_RHOCB		RCAP_rcc02701		Lipoprotein, putative	0.000394633	6	6	6	6	6	6	6	6	6									27.8198	27.9089	27.9271	27.6957	27.9383	28.0465	27.9104	28.0527	27.8198	27.9089	27.9271	27.6957	27.9383	28.0465	27.9104	28.0527	27.8407	27.9884	0.00379872	0.00261657	0.147658	0.0497165	1.3035	0.0687265	1.16288
D5ANE2	D5ANE2_RHOCB		RCAP_rcc02702		Cytochrome c/b561 family protein	0.000394633	13	13	13	13	13	13	13	13	13									30.4346	30.458	30.5094	30.4161	30.0841	30.0888	29.9931	30.1137	30.4346	30.458	30.5094	30.4161	30.0841	30.0888	29.9931	30.1137	30.4549	30.0706	0.00132671	0.0017577	-0.384305	1.81851e-05	4.74028	8.57433e-05	4.0668
D5ANE3	D5ANE3_RHOCB		RCAP_rcc02703		DUF2794 domain-containing protein	0.000394633	9	9	9	9	9	9	7	8	7									26.3042	26.1784	26.1919	26.2372	25.101	24.4707	24.6189	24.2644	26.3042	26.1784	26.1919	26.2372	25.101	24.4707	24.6189	24.2644	26.2288	24.6479	0.00216241	0.0144578	-1.58082	2.03807e-05	4.69078	9.39603e-05	4.02706
D5ANE4	D5ANE4_RHOCB		RCAP_rcc02704		NLP/P60 family protein	0.000394633	16	15	14	14	14	16	15	15	14									28.1691	28.0817	28.1117	28.1256	27.7859	27.8076	27.5223	27.7641	28.1691	28.0817	28.1117	28.1256	27.7859	27.8076	27.5223	27.7641	28.1224	27.7244	0.00129284	0.00479813	-0.397934	0.000489061	3.31064	0.00119691	2.92194
D5ANE5	D5ANE5_RHOCB		pepA3		Leucyl aminopeptidase-3	0.000394633	34	34	34	34	34	32	32	34	32									29.7634	29.7871	29.8298	29.7831	29.1673	29.1556	29.5878	29.2241	29.7634	29.7871	29.8298	29.7831	29.1673	29.1556	29.5878	29.2241	29.7911	29.2951	0.000938569	0.00699801	-0.495993	0.00110519	2.95656	0.00237845	2.62371
D5ANE7	D5ANE7_RHOCB		cynT		Carbonic anhydrase	0.000394633	21	18	21	19	20	20	21	19	20									28.8539	28.9745	28.9657	28.8658	29.2585	29.3191	29.236	29.3221	28.8539	28.9745	28.9657	28.8658	29.2585	29.3191	29.236	29.3221	28.916	29.2844	0.00221202	0.00148043	0.368353	4.59817e-05	4.33741	0.000177414	3.75101
D5ANF0	D5ANF0_RHOCB		RCAP_rcc02710		Mucoidy inhibitor MuiA family protein	0.000394633	81	73	68	72	71	76	77	77	77									32.3027	32.345	32.3972	32.3012	32.9551	33.1098	33.068	33.0168	32.3027	32.345	32.3972	32.3012	32.9551	33.1098	33.068	33.0168	32.3371	33.0386	0.00139918	0.00202151	0.701526	6.72397e-07	6.17237	7.88459e-06	5.10322
D5ANF1	D5ANF1_RHOCB		asd		Aspartate-semialdehyde dehydrogenase	0.000394633	42	40	40	41	42	41	41	41	41									31.4798	31.5096	31.5351	31.4359	31.2771	31.3015	31.2504	31.3531	31.4798	31.5096	31.5351	31.4359	31.2771	31.3015	31.2504	31.3531	31.4906	31.296	0.00135282	0.00139672	-0.194545	0.00104251	2.98192	0.00226564	2.64481
D5ANF2	D5ANF2_RHOCB		RCAP_rcc02712		Major facilitator superfamily MFS_1	0.000394633	2	2	2	2	2	2	2	2	2									22.3002	22.8658	22.5249	22.5316	21.9012	22.0089	21.6974	21.8413	22.3002	22.8658	22.5249	22.5316	21.9012	22.0089	21.6974	21.8413	22.57	21.8665	0.0103338	0.00594247	-0.703448	0.000725577	3.13932	0.00166969	2.77736
D5ANF4	D5ANF4_RHOCB		RCAP_rcc00543		DUF1523 family protein	0.000394633	25	22	23	22	21	22	24	24	24									30.337	30.418	30.4776	30.4131	30.9991	31.0688	31.2163	31.1611	30.337	30.418	30.4776	30.4131	30.9991	31.0688	31.2163	31.1611	30.4123	31.1137	0.00189485	0.00309987	0.701439	3.95317e-06	5.40305	2.69235e-05	4.56987
D5ANF5	D5ANF5_RHOCB		RCAP_rcc00544		Aldehyde dehydrogenase family protein	0.000394633	38	35	35	35	33	35	37	37	35									29.465	29.3744	29.4212	29.4201	29.2574	29.3264	29.5405	29.102	29.465	29.3744	29.4212	29.4201	29.2574	29.3264	29.5405	29.102	29.4205	29.3152	0.00125765	0.00621056	-0.105302	0.236106	0.626893	0.279044	0.554328
D5ANF6	D5ANF6_RHOCB		deoC		deoxyribose-phosphate aldolase	0.000394633	27	23	24	24	26	25	25	24	23									28.2527	28.1894	28.1891	28.1234	28.1763	28.1076	27.9296	27.9708	28.2527	28.1894	28.1891	28.1234	28.1763	28.1076	27.9296	27.9708	28.1894	28.0495	0.00187322	0.00411607	-0.139809	0.0559026	1.25257	0.0763389	1.11725
D5ANF8	D5ANF8_RHOCB		RCAP_rcc00547		Glutaredoxin	0.000394633	23	23	22	22	22	22	21	23	21									31.9728	31.8682	31.9036	31.8641	31.7791	31.7545	31.7244	31.879	31.9728	31.8682	31.9036	31.8641	31.7791	31.7545	31.7244	31.879	31.9028	31.7854	0.00157702	0.0021082	-0.117427	0.0340281	1.46816	0.0484294	1.31489
D5ANF9	D5ANF9_RHOCB		RCAP_rcc00548		BolA family protein	0.000394633	12	11	12	12	11	10	10	10	10									30.5031	30.4914	30.5431	30.4289	30.4553	30.5247	30.4049	30.5333	30.5031	30.4914	30.5431	30.4289	30.4553	30.5247	30.4049	30.5333	30.4922	30.4805	0.00155149	0.0019949	-0.0116931	0.78522	0.105009	0.812328	0.0902688
D5ANG0	D5ANG0_RHOCB		purL		Phosphoribosylformylglycinamidine synthase subunit PurL	0.000394633	54	52	52	51	54	53	51	52	53									31.5597	31.5229	31.5589	31.5156	32.0102	32.0904	32.0172	32.1235	31.5597	31.5229	31.5589	31.5156	32.0102	32.0904	32.0172	32.1235	31.5394	32.0611	0.000740255	0.00173365	0.521684	1.4944e-06	5.82553	1.33887e-05	4.87326
D5ANG1	D5ANG1_RHOCB		RCAP_rcc00550		Transcriptional regulator, LysR family	0.000394633	20	18	19	19	19	19	19	19	18									28.1843	28.1162	28.156	28.0124	28.1458	28.132	28.0468	28.1229	28.1843	28.1162	28.156	28.0124	28.1458	28.132	28.0468	28.1229	28.1187	28.1124	0.00267671	0.00157937	-0.00631238	0.911529	0.0402293	0.924906	0.0339022
D5ANG2	D5ANG2_RHOCB		murI		Glutamate racemase	0.000394633	35	33	33	33	33	34	32	33	34									29.9859	29.9496	30.0341	29.9656	30.1924	30.2352	30.1457	30.2581	29.9859	29.9496	30.0341	29.9656	30.1924	30.2352	30.1457	30.2581	29.9841	30.2085	0.00122312	0.00164099	0.224346	0.000460591	3.33668	0.0011386	2.94363
D5ANG3	D5ANG3_RHOCB		RCAP_rcc00552		GYF domain-containing protein	0.000394633	8	7	7	7	7	7	6	6	5									26.7584	26.753	26.6982	26.7069	26.4235	26.4481	26.5681	26.4397	26.7584	26.753	26.6982	26.7069	26.4235	26.4481	26.5681	26.4397	26.7294	26.471	0.00115832	0.00250466	-0.258372	0.000356507	3.44793	0.000928984	3.03199
D5ANG8	D5ANG8_RHOCB		metG		Methionine--tRNA ligase	0.000394633	53	49	49	48	47	52	52	53	53									29.9546	29.8918	29.9276	29.8524	30.0568	30.0855	30.1023	30.1248	29.9546	29.8918	29.9276	29.8524	30.0568	30.0855	30.1023	30.1248	29.9071	30.0926	0.00148358	0.000952314	0.185488	0.000870439	3.06026	0.00194981	2.71001
D5ANG9	D5ANG9_RHOCB		RCAP_rcc00558		Diguanylate cyclase/phosphodiesterase with PAS/PAC sensor	0.000394633	16	5	6	7	6	1	4	3	1									22.8892	23.004	22.5758	22.0114	16.2077	22.112	21.8552	17.3312	22.8892	23.004	22.5758	22.0114	16.2077	22.112	21.8552	17.3312	22.6681	21.0304	0.0196427	0.157247	-1.63776	0.0526338	1.27874	0.0722409	1.14122
D5ANH0	D5ANH0_RHOCB		pmtA		Phosphatidylethanolamine N-methyltransferase	0.000394633	16	15	14	14	15	14	15	13	14									27.8993	27.5962	27.4501	27.4789	27.9517	27.7614	27.3963	27.7496	27.8993	27.5962	27.4501	27.4789	27.9517	27.7614	27.3963	27.7496	27.6175	27.7283	0.00744013	0.00835732	0.110857	0.471315	0.326689	0.519467	0.284442
D5ANH1	D5ANH1_RHOCB		mopB		Molybdenum transport operon repressor MopB	0.000394633	20	20	18	18	20	17	18	18	18									29.0659	29.121	29.1019	29.1239	28.5756	28.5963	28.6002	28.596	29.0659	29.121	29.1019	29.1239	28.5756	28.5963	28.6002	28.596	29.1034	28.592	0.000916893	0.000388628	-0.511322	2.332e-07	6.63227	3.75924e-06	5.4249
D5ANH2	D5ANH2_RHOCB	D5ANH1;D5ANH2	mopA	mopA;mopB	Molybdenum transport operon repressor MopA	0.000394633	27	23	22	22	24	25	26	27	26	1	1	1	1	1	1	1	1	29.1522	29.2704	29.2497	29.3251	30.4339	30.4924	30.5915	30.5338	29.1522	29.2704	29.2497	29.3251	30.4339	30.4924	30.5915	30.5338	29.2507	30.514	0.00246722	0.00218067	1.26336	2.8206e-08	7.54966	1.1526e-06	5.93832
D5ANH6	D5ANH6_RHOCB		modD		Putative pyrophosphorylase ModD	0.000394633	44	40	39	39	40	43	43	43	44									31.4415	31.4109	31.3942	31.3445	32.5251	32.5573	32.6112	32.6389	31.4415	31.4109	31.3942	31.3445	32.5251	32.5573	32.6112	32.6389	31.3982	32.5838	0.00129118	0.0015772	1.18561	5.99546e-09	8.22218	3.72812e-07	6.42851
D5ANH7	D5ANH7_RHOCB		nifB1		FeMo cofactor biosynthesis protein NifB	0.000394633	20	0	0	0	0	13	12	10	10									NA	NA	NA	NA	24.3112	24.0814	24.0055	23.9206	21.1831	21.3476	21.11	22.0478	24.3112	24.0814	24.0055	23.9206	21.4736	24.0871	0.0200161	0.00696615	2.6135	3.46247e-06	5.46061	2.48358e-05	4.60492
D5ANH8	D5ANH8_RHOCB	D5ARW9;D5ANH8	nifA1	nifA1	Nif-specific regulatory protein	0.000761905	50	41	45	46	46	50	50	49	50	40	44	45	45	49	49	48	49	29.5295	29.7332	29.8153	29.7672	30.9403	30.994	31.1034	30.9732	29.5295	29.7332	29.8153	29.7672	30.9403	30.994	31.1034	30.9732	29.7153	31.0041	0.00423365	0.00227946	1.28875	2.36417e-07	6.62632	3.75924e-06	5.4249
D5ANH9	RP54_RHOCB		rpoN		RNA polymerase sigma-54 factor	0.000394633	18	1	1	1	2	15	17	16	14									20.3612	18.1165	20.6461	20.3032	25.8943	26.0754	25.9143	25.9702	20.3612	18.1165	20.6461	20.3032	25.8943	26.0754	25.9143	25.9702	20.1224	25.9653	0.0589123	0.00312754	5.84283	6.79107e-06	5.16806	3.99251e-05	4.39875
D5ANI0	D5ANI0_RHOCB		nifU1		Nitrogen fixation protein NifU-1	0.000394633	10	1	0	0	1	0	0	2	0									23.7056	NA	NA	23.8928	NA	NA	23.1086	NA	23.7056	22.7346	21.7741	23.8928	20.7909	20.3559	23.1086	22.1527	23.2471	22.0074	0.0424428	0.0584577	-1.23967	0.0895071	1.04814	0.116731	0.932812
D5ANI1	D5ANI1_RHOCB		nifK		Nitrogenase molybdenum-iron protein beta chain	0.000761905	4	2	1	0	1	2	2	4	3									21.5675	19.3871	NA	19.8596	20.9163	19.4052	22.8167	21.7503	21.5675	19.3871	22.6972	19.8596	20.9163	19.4052	22.8167	21.7503	21.4608	21.6959	0.0733978	0.0678307	0.235134	0.729332	0.137075	0.76359	0.11714
D5ANI2	D5ANI2_RHOCB		nifD		Nitrogenase protein alpha chain	0.000394633	7	0	0	0	0	1	1	1	1									NA	NA	NA	NA	24.6254	24.8043	24.5156	24.5309	21.5001	21.9435	23.0289	20.9192	24.6254	24.8043	24.5156	24.5309	22.0642	24.6237	0.0408295	0.00538969	2.55953	0.000229946	3.63837	0.000639345	3.19427
D5ANI3	NIFH1_RHOCB		nifH		Nitrogenase iron protein 1	0.000394633	73	5	5	6	8	58	59	56	59									21.8074	20.9361	20.9952	24.5432	34.1898	34.2374	34.1864	34.2494	21.8074	20.9361	20.9952	24.5432	34.1898	34.2374	34.1864	34.2494	22.9412	34.216	0.0768321	0.000944452	11.2748	7.30587e-07	6.13633	8.29951e-06	5.08095
D5ANI4	D5ANI4_RHOCB		fdxD		Ferredoxin V	0.000394633	23	0	0	0	0	18	18	19	19									NA	NA	NA	NA	30.4772	30.5467	30.4663	30.501	20.4252	21.3335	19.1162	21.4049	30.4772	30.5467	30.4663	30.501	20.8182	30.4981	0.0518651	0.0011696	9.67992	1.14849e-07	6.93987	2.60928e-06	5.58348
D5ANI5	D5ANI5_RHOCB		RCAP_rcc00574		Transcriptional regulator, Crp/Fnr family	0.000394633	4	2	3	3	4	4	3	4	3									20.9218	21.97	21.1045	21.3471	22.1116	21.8624	20.8634	21.1903	20.9218	21.97	21.1045	21.3471	22.1116	21.8624	20.8634	21.1903	21.3932	21.5921	0.0214311	0.0269298	0.198859	0.626492	0.203084	0.66811	0.175152
D5ANI6	COWN_RHOCB		cowN		N(2)-fixation sustaining protein CowN	0.000394633	4	2	3	4	2	3	3	3	3									23.3134	23.359	24.3942	23.0942	25.5373	25.5888	24.2909	24.8848	23.3134	23.359	24.3942	23.0942	25.5373	25.5888	24.2909	24.8848	23.6371	25.1668	0.0246779	0.0244606	1.52963	0.00493412	2.30679	0.00879532	2.05575
D5ANI7	D5ANI7_RHOCB		cbbO		Rubisco activation protein CbbO	0.00301545	4	1	0	2	1	1	2	1	2									20.394	NA	25.0567	20.5443	17.2333	25.0855	16.5471	20.7195	20.394	21.7	25.0567	20.5443	17.2333	25.0855	16.5471	20.7195	23.2966	23.1635	0.0989163	0.196626	-0.133169	0.351412	0.454184	0.399237	0.398769
D5ANI8	D5ANI8_RHOCB		cbbQ		CbbQ protein	0.000394633	18	3	3	3	5	10	12	12	12									22.1596	22.3174	22.0347	23.1149	25.1979	25.6914	25.3449	25.434	22.1596	22.3174	22.0347	23.1149	25.1979	25.6914	25.3449	25.434	22.4733	25.4284	0.0216952	0.00815078	2.95504	3.74984e-06	5.42599	2.61326e-05	4.58282
D5ANI9	D5ANI9_RHOCB		cbbS		Ribulose bisphosphate carboxylase small subunit	0.000394633	12	7	7	7	8	12	12	10	11									23.2406	23.6975	22.6103	23.8131	25.7799	25.9279	25.7176	25.6707	23.2406	23.6975	22.6103	23.8131	25.7799	25.9279	25.7176	25.6707	23.4123	25.7773	0.0233891	0.00434149	2.36499	2.31876e-05	4.63475	0.000103538	3.9849
D5ANJ1	D5ANJ1_RHOCB		cbbR1		RuBisCO operon transcriptional regulator CbbR-1	0.000394633	4	4	3	3	4	3	2	2	3									22.6592	21.8139	22.1895	22.5041	21.9586	22.0313	21.6861	21.8539	22.6592	21.8139	22.1895	22.5041	21.9586	22.0313	21.6861	21.8539	22.3268	21.8882	0.0167646	0.00684597	-0.438529	0.0611871	1.21334	0.0827177	1.0824
D5ANJ3	D5ANJ3_RHOCB		RCAP_rcc00582		DnaJ homologue subfamily C member 28 conserved domain-containing protein	0.000394633	5	5	5	5	5	5	5	5	5									25.3414	25.1808	25.3052	25.1006	24.8895	24.6728	24.6017	25.0125	25.3414	25.1808	25.3052	25.1006	24.8895	24.6728	24.6017	25.0125	25.2352	24.8035	0.00441331	0.00767144	-0.431671	0.00354362	2.45055	0.00654151	2.18432
D5ANJ4	D5ANJ4_RHOCB		RCAP_rcc00583		Transcriptional regulator, TetR family	0.000394633	12	12	9	12	10	10	9	8	10									24.437	24.0521	24.3712	24.3825	23.3939	23.2305	22.9321	23.2254	24.437	24.0521	24.3712	24.3825	23.3939	23.2305	22.9321	23.2254	24.3183	23.2048	0.00718823	0.00828824	-1.1135	2.90494e-05	4.53686	0.000123434	3.90857
D5ANJ5	D5ANJ5_RHOCB		anfA		Nitrogen fixation regulatory protein AnfA	0.000394633	45	14	18	19	15	41	41	42	43									25.4111	25.4475	25.3178	25.1634	29.6614	29.6765	29.6283	29.6188	25.4111	25.4475	25.3178	25.1634	29.6614	29.6765	29.6283	29.6188	25.3391	29.6464	0.00500214	0.000917252	4.30735	2.07487e-11	10.683	1.11918e-08	7.9511
D5ANJ6	D5ANJ6_RHOCB	D5ANI3;D5ANJ6	anfH	anfH;nifH	Nitrogenase iron protein	0.000394633	76	0	0	0	3	66	69	69	62	0	0	0	0	2	2	2	2	NA	NA	NA	20.1006	33.6378	33.5497	33.2682	33.487	22.8827	22.2604	21.0021	20.1006	33.6378	33.5497	33.2682	33.487	21.9299	33.492	0.0579354	0.00470692	11.5621	1.00658e-07	6.99715	2.42388e-06	5.61549
D5ANJ7	D5ANJ7_RHOCB		anfD		Nitrogenase protein alpha chain	0.000394633	119	2	3	1	3	99	104	100	100									21.9888	21.0588	20.1449	21.1437	33.9262	33.9455	33.5946	33.8128	21.9888	21.0588	20.1449	21.1437	33.9262	33.9455	33.5946	33.8128	21.2276	33.8263	0.0357538	0.00476367	12.5987	1.87437e-09	8.72714	1.8422e-07	6.73466
D5ANJ8	D5ANJ8_RHOCB		anfG		Nitrogenase iron-iron protein delta chain	0.000394633	30	0	0	0	0	26	25	25	25									NA	NA	NA	NA	31.0663	31.113	30.6182	30.9546	22.9427	21.6145	21.8395	22.2767	31.0663	31.113	30.6182	30.9546	22.2612	30.9505	0.0263838	0.00721887	8.6893	6.20787e-09	8.20706	3.72812e-07	6.42851
D5ANJ9	D5ANJ9_RHOCB		anfK		Nitrogenase iron-iron protein, beta subunit	0.000394633	88	2	2	2	2	75	76	80	79									20.5454	21.0451	22.7554	22.9528	33.9347	33.9043	33.7838	33.8867	20.5454	21.0451	22.7554	22.9528	33.9347	33.9043	33.7838	33.8867	22.1713	33.8785	0.0553835	0.00193288	11.7071	7.0441e-08	7.15217	1.97033e-06	5.70546
D5ANK0	D5ANK0_RHOCB		anfO		Nitrogenase iron-iron accessory protein AnfO	0.000394633	16	0	1	0	0	13	14	13	14									NA	17.0848	NA	NA	28.1344	28.234	27.8229	28.1511	19.8241	17.0848	20.635	22.5081	28.1344	28.234	27.8229	28.1511	21.046	28.0938	0.112555	0.00642534	7.04775	8.6056e-05	4.06522	0.000289032	3.53905
D5ANK1	D5ANK1_RHOCB		RCAP_rcc00590		Gamma-glutamylcyclotransferase	0.000394633	6	0	0	1	0	4	4	5	4									NA	NA	18.0159	NA	26.2002	26.4857	26.0692	26.3824	21.7043	20.6324	18.0159	20.4017	26.2002	26.4857	26.0692	26.3824	20.6742	26.2933	0.0770571	0.00706686	5.61914	4.90274e-05	4.30956	0.000185452	3.73177
D5ANK2	D5ANK2_RHOCB		RCAP_rcc00591		Flavin-nucleotide-binding protein	0.000394633	38	1	0	0	1	31	32	31	35									18.5383	NA	NA	17.4485	32.1375	32.1101	31.8389	32.1805	18.5383	21.8226	20.3678	17.4485	32.1375	32.1101	31.8389	32.1805	20.4225	32.0728	0.0991843	0.00482278	11.6502	1.54154e-06	5.81205	1.36761e-05	4.86404
D5ANK3	D5ANK3_RHOCB		hyi		Hydroxypyruvate isomerase	0.000394633	9	8	7	7	8	9	8	9	8									26.608	26.3922	26.4488	26.294	26.2069	25.9859	26.2469	26.1062	26.608	26.3922	26.4488	26.294	26.2069	25.9859	26.2469	26.1062	26.4403	26.14	0.00497188	0.00445843	-0.300312	0.00846164	2.07255	0.0140478	1.85239
D5ANK4	D5ANK4_RHOCB		RCAP_rcc00593		DUF1285 domain-containing protein	0.000394633	11	9	10	9	10	9	9	10	8									25.7349	25.6067	25.5889	25.5199	25.7163	25.7247	25.7082	25.7165	25.7349	25.6067	25.5889	25.5199	25.7163	25.7247	25.7082	25.7165	25.6147	25.7164	0.00350244	0.000262356	0.101702	0.064408	1.19106	0.0867675	1.06164
D5ANK5	D5ANK5_RHOCB		RCAP_rcc00594		ATPase, MoxR family protein	0.000394633	38	34	35	35	34	38	36	35	34									30.2575	30.235	30.2439	30.1895	30.5832	30.5449	30.6103	30.622	30.2575	30.235	30.2439	30.1895	30.5832	30.5449	30.6103	30.622	30.2317	30.5904	0.000974536	0.00111892	0.358721	7.54098e-06	5.12257	4.32724e-05	4.36379
D5ANK6	D5ANK6_RHOCB		RCAP_rcc00595		DUF58 domain-containing protein	0.000394633	9	8	8	9	8	9	8	8	8									25.7316	25.7575	25.8553	25.6119	25.8485	25.889	25.8326	26.0394	25.7316	25.7575	25.8553	25.6119	25.8485	25.889	25.8326	26.0394	25.7417	25.9047	0.00389009	0.00364344	0.163054	0.0442386	1.3542	0.0618194	1.20887
D5ANK7	D5ANK7_RHOCB		RCAP_rcc00596		DUF4159 domain-containing protein	0.000394633	43	39	37	39	39	43	43	42	41									28.0531	27.9132	27.8908	27.95	28.3876	28.3634	28.4977	28.3928	28.0531	27.9132	27.8908	27.95	28.3876	28.3634	28.4977	28.3928	27.9531	28.4113	0.00256918	0.0020973	0.458156	2.64308e-05	4.57789	0.000114237	3.94219
D5ANK8	D5ANK8_RHOCB		RCAP_rcc00597		GATase1_like domain-containing protein	0.000394633	42	40	38	39	39	42	41	41	42									28.4622	28.4236	28.439	28.439	28.7141	28.7403	28.9056	28.6692	28.4622	28.4236	28.439	28.439	28.7141	28.7403	28.9056	28.6692	28.441	28.7601	0.000560394	0.00358613	0.319118	0.000512277	3.29049	0.00125033	2.90298
D5ANK9	D5ANK9_RHOCB		RCAP_rcc00598		Peptidase, M20 family, amidohydrolase	0.000394633	14	12	12	10	13	13	14	14	14									25.71	25.887	25.0111	25.915	26.3742	26.3483	26.4693	26.4617	25.71	25.887	25.0111	25.915	26.3742	26.3483	26.4693	26.4617	25.6732	26.4144	0.0165026	0.00231594	0.741173	0.00488624	2.31103	0.0087215	2.05941
D5ANL0	D5ANL0_RHOCB		RCAP_rcc00599		DUF1489 family protein	0.000394633	4	3	4	2	4	4	4	4	4									24.614	24.541	21.6073	24.381	24.8187	24.6126	25.0679	24.6248	24.614	24.541	21.6073	24.381	24.8187	24.6126	25.0679	24.6248	24.1629	24.7931	0.0611968	0.00860714	0.630198	0.179606	0.74568	0.218197	0.661152
D5ANL1	D5ANL1_RHOCB		nrdJ1		Vitamin B12-dependent ribonucleotide reductase	0.000394633	86	79	82	84	81	85	84	82	85									30.4494	30.4065	30.3634	30.3753	30.4839	30.5288	30.5573	30.5197	30.4494	30.4065	30.3634	30.3753	30.4839	30.5288	30.5573	30.5197	30.3991	30.5227	0.0012634	0.000991514	0.123607	0.00671044	2.17325	0.0115368	1.93791
D5ANL2	D5ANL2_RHOCB		mntH		Divalent metal cation transporter MntH	0.000394633	4	3	4	4	4	3	3	3	3									24.3899	24.6574	24.497	24.9418	23.7851	23.3663	22.8832	22.8444	24.3899	24.6574	24.497	24.9418	23.7851	23.3663	22.8832	22.8444	24.6369	23.2727	0.00975347	0.0191834	-1.3642	0.00045077	3.34604	0.0011174	2.95179
D5ANL3	D5ANL3_RHOCB		mntR		Transcriptional regulator MntR	0.000394633	4	3	3	4	4	4	3	3	4									26.0419	25.8878	25.8227	25.9809	26.2051	26.0856	26.0782	26.098	26.0419	25.8878	25.8227	25.9809	26.2051	26.0856	26.0782	26.098	25.9358	26.1177	0.00374843	0.00227825	0.181852	0.0143794	1.84226	0.022404	1.64967
D5ANL4	D5ANL4_RHOCB		RCAP_rcc00603		Hydrolase, alpha/beta fold family	0.000394633	8	7	7	6	7	7	8	8	7									23.7487	23.9257	23.6714	23.65	23.9417	23.7079	24.6382	24.7202	23.7487	23.9257	23.6714	23.65	23.9417	23.7079	24.6382	24.7202	23.7531	24.3164	0.00527194	0.0207638	0.563295	0.0705164	1.15171	0.0938248	1.02768
D5ANL6	D5ANL6_RHOCB		kup		Probable potassium transport system protein Kup	0.000394633	12	11	11	11	11	11	11	12	9									25.2257	25.2913	25.2439	25.2049	25.3041	25.282	25.4996	25.1929	25.2257	25.2913	25.2439	25.2049	25.3041	25.282	25.4996	25.1929	25.2418	25.3241	0.00146045	0.00510417	0.0822821	0.272195	0.565119	0.317562	0.498171
D5ANL7	D5ANL7_RHOCB		RCAP_rcc00606		Lipoprotein, putative	0.000394633	5	4	3	3	4	4	4	4	4									24.1297	23.8845	23.8061	24.0665	24.9996	24.4494	24.8814	25.0172	24.1297	23.8845	23.8061	24.0665	24.9996	24.4494	24.8814	25.0172	23.9777	24.8542	0.00632456	0.0106798	0.876523	0.000417318	3.37953	0.00105483	2.97682
D5ANL8	D5ANL8_RHOCB		cspA1		Cold shock protein CspA-1	0.000394633	8	7	4	6	5	8	8	8	8									26.8491	26.1441	26.3112	26.1736	28.0446	27.817	27.8084	27.9273	26.8491	26.1441	26.3112	26.1736	28.0446	27.817	27.8084	27.9273	26.3992	27.9025	0.0124363	0.00397744	1.50337	2.24866e-05	4.64808	0.000101895	3.99185
D5ANM0	D5ANM0_RHOCB		RCAP_rcc00609		Conserved domain protein	0.000394633	5	1	2	2	2	5	5	4	3									21.0384	24.7881	24.4981	24.4388	24.2442	22.0138	23.3898	22.8735	21.0384	24.7881	24.4981	24.4388	24.2442	22.0138	23.3898	22.8735	24.2088	23.3505	0.0749171	0.0404073	-0.85836	0.558109	0.253281	0.60257	0.219992
D5ANM1	D5ANM1_RHOCB		RCAP_rcc00610		Uncharacterized protein	0.000761905	1	1	1	1	1	1	1	1	1									22.0075	21.3469	21.3409	21.1103	23.8187	23.2382	23.2774	23.3509	22.0075	21.3469	21.3409	21.1103	23.8187	23.2382	23.2774	23.3509	21.4927	23.4411	0.0180302	0.0114855	1.94842	3.14853e-05	4.50189	0.000131857	3.8799
D5ANM2	D5ANM2_RHOCB		nikR		Nickel-responsive regulator NikR	0.000394633	10	9	8	8	7	9	9	9	9									26.8593	26.7968	26.6867	26.5899	26.9706	27.042	26.8452	27.0016	26.8593	26.7968	26.6867	26.5899	26.9706	27.042	26.8452	27.0016	26.7368	26.9667	0.0044588	0.0031504	0.229839	0.0130986	1.88278	0.0206107	1.68591
D5ANM3	D5ANM3_RHOCB		RCAP_rcc00612		UPF0178 protein RCAP_rcc00612	0.000394633	4	4	4	3	4	4	4	4	3									25.1609	25.0038	24.1059	25.1967	25.304	25.4333	24.9206	25.2053	25.1609	25.0038	24.1059	25.1967	25.304	25.4333	24.9206	25.2053	24.9278	25.2278	0.0206766	0.00863787	0.300011	0.212535	0.67257	0.254081	0.595028
D5ANM4	D5ANM4_RHOCB		RCAP_rcc00613		Transcriptional regulator, TetR family	0.000394633	8	7	7	6	7	8	7	8	8									24.7536	24.7808	24.5678	24.6048	25.2726	25.4519	25.0827	25.0966	24.7536	24.7808	24.5678	24.6048	25.2726	25.4519	25.0827	25.0966	24.6797	25.2339	0.00430024	0.00688442	0.554188	0.000627863	3.20214	0.00148409	2.82854
D5ANM5	D5ANM5_RHOCB		RCAP_rcc00614		RND efflux system, outer membrane lipoprotein, NodT family	0.000394633	25	25	24	23	24	25	24	24	24									28.3355	28.2671	28.309	28.2097	28.579	28.6624	28.5995	28.5754	28.3355	28.2671	28.309	28.2097	28.579	28.6624	28.5995	28.5754	28.2811	28.6045	0.00193894	0.00140805	0.323391	6.33558e-05	4.19821	0.000226619	3.6447
D5ANM6	D5ANM6_RHOCB		acrA		Acriflavine resistance protein A	0.000394633	30	29	27	26	26	28	29	30	29									30.2029	30.2105	30.2457	30.1126	30.5085	30.5928	30.4354	30.5431	30.2029	30.2105	30.2457	30.1126	30.5085	30.5928	30.4354	30.5431	30.1937	30.5211	0.0018784	0.00216711	0.327348	0.000175759	3.75508	0.000520904	3.28324
D5ANM7	D5ANM7_RHOCB		acrB		Efflux pump membrane transporter	0.000394633	39	35	35	35	35	33	35	34	36									27.7172	27.7826	27.9086	27.877	27.9757	28.0482	28.0982	27.9658	27.7172	27.7826	27.9086	27.877	27.9757	28.0482	28.0982	27.9658	27.8233	28.023	0.00315109	0.00223754	0.199643	0.00756729	2.12106	0.0127796	1.89348
D5ANM8	D5ANM8_RHOCB		RCAP_rcc00617		Secretion protein, HlyD family	0.000394633	14	14	14	14	14	14	14	14	14									29.2847	29.2287	29.2736	29.2303	29.2482	29.282	29.1897	29.3071	29.2847	29.2287	29.2736	29.2303	29.2482	29.282	29.1897	29.3071	29.2545	29.2574	0.000991935	0.00173616	0.00288067	0.948062	0.0231635	0.95729	0.0189564
D5ANM9	D5ANM9_RHOCB		RCAP_rcc00618		ABC transporter, ATP-binding/permease protein	0.000394633	25	20	24	25	25	22	21	22	19									26.7864	26.8888	27.0143	26.8966	26.2397	26.5012	26.4965	26.2861	26.7864	26.8888	27.0143	26.8966	26.2397	26.5012	26.4965	26.2861	26.8988	26.3858	0.00346523	0.00521531	-0.513013	0.00029183	3.53487	0.000781594	3.10702
D5ANN0	D5ANN0_RHOCB		RCAP_rcc00619		ABC transporter, permease protein	0.000761905	4	4	3	4	3	4	3	4	4									22.5701	22.9183	23.0761	22.7691	23.0268	22.7234	23.1255	22.9377	22.5701	22.9183	23.0761	22.7691	23.0268	22.7234	23.1255	22.9377	22.8454	22.9608	0.00944594	0.00746725	0.115428	0.377961	0.422553	0.426154	0.370433
D5ANN2	D5ANN2_RHOCB		RCAP_rcc00621		histidine kinase	0.00881057	1	1	0	0	1	1	1	1	1									22.8352	NA	NA	22.909	23.546	22.6007	23.015	23.3167	22.8352	21.533	20.8501	22.909	23.546	22.6007	23.015	23.3167	22.2738	23.1616	0.045842	0.017673	0.887763	0.0632945	1.19863	0.0853099	1.069
D5ANN3	D5ANN3_RHOCB		moeA		Molybdopterin molybdenumtransferase	0.000394633	34	30	32	34	31	32	29	30	30									29.2662	29.3903	29.4418	29.4736	28.9663	28.9335	29.0754	29.0131	29.2662	29.3903	29.4418	29.4736	28.9663	28.9335	29.0754	29.0131	29.3951	28.998	0.00310343	0.00212414	-0.397055	0.000163503	3.78647	0.000491602	3.30839
D5ANN5	D5ANN5_RHOCB		RCAP_rcc00624		Amino acid ABC transporter, periplasmic amino acid-binding protein	0.000394633	34	32	29	32	31	33	33	32	33									29.6539	29.5878	29.5561	29.5615	30.1559	30.2006	29.9193	30.1743	29.6539	29.5878	29.5561	29.5615	30.1559	30.2006	29.9193	30.1743	29.5904	30.1168	0.00151739	0.00432158	0.526417	9.13135e-05	4.03946	0.000301805	3.52027
D5ANN8	D5ANN8_RHOCB		RCAP_rcc00627		Amino acid ABC transporter, ATP-binding protein	0.000394633	20	18	18	19	17	19	20	20	20									26.5737	26.5459	26.7005	26.4282	26.948	26.987	26.7858	26.9832	26.5737	26.5459	26.7005	26.4282	26.948	26.987	26.7858	26.9832	26.5653	26.9283	0.00420722	0.0035316	0.362969	0.00123301	2.90903	0.00262051	2.58161
D5ANN9	D5ANN9_RHOCB		menC		o-succinylbenzoate synthase	0.000394633	18	16	16	16	16	18	17	17	18									26.7749	26.6802	26.7838	26.8294	26.5247	26.6752	26.6325	26.7819	26.7749	26.6802	26.7838	26.8294	26.5247	26.6752	26.6325	26.7819	26.7681	26.6565	0.00234076	0.00399328	-0.111548	0.104927	0.979111	0.134757	0.870449
D5ANP0	D5ANP0_RHOCB		RCAP_rcc00629		Acetyltransferase, GNAT family	0.000394633	9	8	7	8	8	7	8	8	8									25.7519	25.5112	25.567	25.5351	24.9253	25.0342	25.0321	24.8311	25.7519	25.5112	25.567	25.5351	24.9253	25.0342	25.0321	24.8311	25.5945	24.9581	0.00427779	0.00390169	-0.636332	3.5836e-05	4.44568	0.000147108	3.83236
D5ANP2	D5ANP2_RHOCB		RCAP_rcc00631		Conserved domain protein	0.000394633	3	3	3	3	3	3	3	1	3									23.2485	23.4408	23.6698	22.9255	23.5173	23.2282	21.5225	23.0798	23.2485	23.4408	23.6698	22.9255	23.5173	23.2282	21.5225	23.0798	23.3465	23.0067	0.0135066	0.0391884	-0.339797	0.298604	0.524904	0.34475	0.462496
D5ANP3	D5ANP3_RHOCB		RCAP_rcc00632		Sulfatase-modifying factor enzyme domain-containing protein	0.000394633	24	23	23	19	22	23	24	21	23									27.0602	27.4002	27.4172	27.4189	27.5367	27.5708	26.0863	27.5857	27.0602	27.4002	27.4172	27.4189	27.5367	27.5708	26.0863	27.5857	27.3318	27.3126	0.00644698	0.0271869	-0.0192894	0.720053	0.142636	0.755047	0.122026
D5ANP4	D5ANP4_RHOCB		RCAP_rcc00633		ABC transporter, permease protein	0.000761905	3	1	2	2	2	1	1	1	1									20.8343	20.6768	21.1823	20.1916	18.875	20.5408	20.4684	20.2699	20.8343	20.6768	21.1823	20.1916	18.875	20.5408	20.4684	20.2699	20.764	20.1707	0.0198545	0.0391288	-0.593299	0.133209	0.875466	0.166249	0.77924
D5ANP5	D5ANP5_RHOCB		RCAP_rcc00634		ABC transporter, ATP-binding protein	0.000394633	4	4	4	4	4	3	3	3	4									22.8447	22.89	22.7313	22.794	21.5341	21.4776	21.6256	22.033	22.8447	22.89	22.7313	22.794	21.5341	21.4776	21.6256	22.033	22.8162	21.6847	0.00298884	0.0115911	-1.13146	2.42426e-05	4.61542	0.000106693	3.97186
D5ANP6	D5ANP6_RHOCB		RCAP_rcc00635		von Willebrand factor type A domain protein	0.000394633	41	33	31	30	35	40	39	38	41									28.8217	28.5826	28.558	28.6072	29.7939	29.7345	29.6716	29.875	28.8217	28.5826	28.558	28.6072	29.7939	29.7345	29.6716	29.875	28.6463	29.7707	0.00423277	0.00291084	1.1244	7.62441e-07	6.11779	8.40543e-06	5.07544
D5ANP7	D5ANP7_RHOCB		RCAP_rcc00636		Sel1 repeat family protein	0.000394633	13	12	11	12	13	13	13	13	13									27.4712	27.3299	27.3384	27.5648	27.4856	27.5875	27.655	27.627	27.4712	27.3299	27.3384	27.5648	27.4856	27.5875	27.655	27.627	27.4294	27.5902	0.00411535	0.00268707	0.160793	0.0422378	1.3743	0.0591768	1.22785
D5ANP8	D5ANP8_RHOCB		RCAP_rcc00637		Virulence factor	0.000394633	59	54	53	55	55	56	56	57	56									29.7221	29.6441	29.7413	29.7047	29.8882	29.7846	30.0356	29.9069	29.7221	29.6441	29.7413	29.7047	29.8882	29.7846	30.0356	29.9069	29.7035	29.9066	0.00141515	0.00344538	0.203066	0.00855936	2.06756	0.0141797	1.84833
D5ANP9	D5ANP9_RHOCB		srfB		Virulence protein SrfB	0.000394633	76	73	72	69	74	75	74	75	75									29.9442	30.0005	30.024	30.0285	30.1527	30.1022	30.3117	30.1951	29.9442	30.0005	30.024	30.0285	30.1527	30.1022	30.3117	30.1951	29.9997	30.1925	0.00129047	0.00295921	0.192824	0.00646746	2.18927	0.0112028	1.95067
D5ANQ0	D5ANQ0_RHOCB		RCAP_rcc00639		Uncharacterized protein	0.000394633	14	14	14	14	14	14	14	14	14									27.7323	27.7395	27.7207	27.6962	28.0249	27.8958	28.1697	28.1761	27.7323	27.7395	27.7207	27.6962	28.0249	27.8958	28.1697	28.1761	27.7222	28.0712	0.000684238	0.00476021	0.348949	0.00110799	2.95546	0.00238108	2.62323
D5ANQ1	D5ANQ1_RHOCB		RCAP_rcc00640		Peptidase, S1/S6 family	0.000394633	33	31	32	32	30	33	32	31	32									29.8553	29.8025	29.7813	29.8452	30.07	30.035	30.2372	30.2376	29.8553	29.8025	29.7813	29.8452	30.07	30.035	30.2372	30.2376	29.8214	30.148	0.00117406	0.00357328	0.326558	0.000663995	3.17783	0.00155316	2.80878
D5ANQ2	D5ANQ2_RHOCB		RCAP_rcc00641		Uncharacterized protein	0.000394633	2	2	2	2	2	2	2	2	2									24.0159	23.8784	23.9233	23.8808	24.2114	24.153	24.3361	24.4162	24.0159	23.8784	23.9233	23.8808	24.2114	24.153	24.3361	24.4162	23.9257	24.2828	0.00268629	0.00490367	0.357156	0.000946833	3.02373	0.00209141	2.67956
D5ANQ3	D5ANQ3_RHOCB		RCAP_rcc00642		Peptidoglycan binding domain protein	0.000394633	28	27	27	27	28	28	27	26	28									30.3201	30.3917	30.4947	30.3287	30.5137	30.4895	29.9009	30.4578	30.3201	30.3917	30.4947	30.3287	30.5137	30.4895	29.9009	30.4578	30.3855	30.3614	0.0026508	0.0096875	-0.0241048	0.766944	0.115236	0.794973	0.0996474
D5ANQ4	D5ANQ4_RHOCB		RCAP_rcc00643		Diguanylate cyclase/phosphodiesterase with PAS/PAC sensor	0.000394633	56	49	47	48	50	55	53	55	56									28.7825	28.5217	28.5477	28.7812	29.2725	29.2123	29.4395	29.4228	28.7825	28.5217	28.5477	28.7812	29.2725	29.2123	29.4395	29.4228	28.6636	29.34	0.00499116	0.00381615	0.676426	8.41842e-05	4.07477	0.000284874	3.54535
D5ANQ6	D5ANQ6_RHOCB		RCAP_rcc00645		Diguanylate cyclase/phosphodiesterase with PAS/PAC sensor	0.000394633	107	93	97	96	103	101	104	107	104									30.8464	30.9467	30.9916	30.9503	30.9552	30.9427	31.084	30.9751	30.8464	30.9467	30.9916	30.9503	30.9552	30.9427	31.084	30.9751	30.9347	30.9904	0.00199482	0.00208411	0.0556153	0.278549	0.555098	0.324373	0.488956
D5ANQ7	D5ANQ7_RHOCB		RCAP_rcc00646		Acetyltransferase, GNAT family	0.000394633	16	16	15	16	16	14	13	12	12									27.5245	27.2791	27.3446	27.4668	27.4239	27.5233	27.5052	27.6122	27.5245	27.2791	27.3446	27.4668	27.4239	27.5233	27.5052	27.6122	27.407	27.5177	0.00408388	0.0028077	0.110674	0.133484	0.874572	0.166515	0.778547
D5ANQ8	D5ANQ8_RHOCB		kdtA2		3-deoxy-D-manno-octulosonic acid transferase	0.000394633	11	9	9	8	10	9	10	10	8									25.9559	25.8791	26.0351	25.8062	24.3618	24.5863	24.4576	24.4039	25.9559	25.8791	26.0351	25.8062	24.3618	24.5863	24.4576	24.4039	25.9216	24.4549	0.00380489	0.00398773	-1.46666	7.46243e-08	7.12712	1.97033e-06	5.70546
D5ANQ9	D5ANQ9_RHOCB		kdtA3		3-deoxy-D-manno-octulosonic acid transferase	0.000394633	16	15	15	16	15	15	14	16	15									26.1617	26.8758	26.7679	27.5993	26.708	26.7732	26.8268	26.691	26.1617	26.8758	26.7679	27.5993	26.708	26.7732	26.8268	26.691	26.9423	26.7508	0.0219539	0.00233297	-0.191528	0.718799	0.143393	0.754026	0.122614
D5ANR1	D5ANR1_RHOCB		RCAP_rcc00650		Sulfatase family protein	0.000394633	13	6	4	6	4	8	10	10	10									22.7828	21.6527	22.7374	21.5719	23.9493	24.1111	24.6091	24.3062	22.7828	21.6527	22.7374	21.5719	23.9493	24.1111	24.6091	24.3062	22.2978	24.2652	0.0299189	0.0117071	1.96745	0.000371125	3.43048	0.00095789	3.01868
D5ANR2	D5ANR2_RHOCB		RCAP_rcc00651		Two component transcriptional regulator, winged helix family	0.000394633	11	10	11	11	10	11	10	11	11									26.672	26.674	26.6122	26.5248	26.8046	26.736	26.8327	26.9665	26.672	26.674	26.6122	26.5248	26.8046	26.736	26.8327	26.9665	26.622	26.8374	0.00263267	0.00360161	0.215417	0.00826759	2.08262	0.0137819	1.86069
D5ANR3	D5ANR3_RHOCB		RCAP_rcc00652		histidine kinase	0.000394633	11	9	10	11	9	10	8	9	9									25.818	25.787	25.8357	25.9538	25.775	25.5651	26.0308	25.3009	25.818	25.787	25.8357	25.9538	25.775	25.5651	26.0308	25.3009	25.85	25.6928	0.00282328	0.0120788	-0.157191	0.257475	0.589266	0.302048	0.519924
D5ANR4	D5ANR4_RHOCB		RCAP_rcc00653		ABC-1 domain protein	0.000394633	40	40	39	39	38	27	25	23	20									28.0283	28.0032	28.0858	27.8756	26.629	26.31	26.2849	26.0937	28.0283	28.0032	28.0858	27.8756	26.629	26.31	26.2849	26.0937	28.0002	26.3424	0.00317091	0.00842763	-1.6578	1.03308e-06	5.98587	1.04594e-05	4.98049
D5ANR5	D5ANR5_RHOCB		RCAP_rcc00654		Uncharacterized protein	0.000394633	8	8	8	8	8	8	8	8	8									27.3175	27.2501	27.3133	27.3063	27.4396	27.4377	27.2659	27.5255	27.3175	27.2501	27.3133	27.3063	27.4396	27.4377	27.2659	27.5255	27.2971	27.4202	0.00115235	0.0039699	0.123141	0.071359	1.14655	0.0948523	1.02295
D5ANR6	D5ANR6_RHOCB		RCAP_rcc00655		LprI domain-containing protein	0.000394633	20	17	17	17	18	18	19	18	18									27.6187	27.4327	27.5455	27.4223	27.9892	28.0549	27.944	27.9795	27.6187	27.4327	27.5455	27.4223	27.9892	28.0549	27.944	27.9795	27.5071	27.9924	0.00342537	0.00165251	0.485334	3.24929e-05	4.48821	0.000135656	3.86756
D5ANR8	D5ANR8_RHOCB		RCAP_rcc00657		Photosynthetic complex assembly protein	0.000394633	9	9	9	9	8	9	8	7	8									28.7918	28.8931	28.9414	28.6839	28.027	28.1172	27.8202	28.0437	28.7918	28.8931	28.9414	28.6839	28.027	28.1172	27.8202	28.0437	28.8309	28.0062	0.00396385	0.00454906	-0.824757	1.56928e-05	4.8043	7.6396e-05	4.11693
D5ANR9	D5ANR9_RHOCB		RCAP_rcc00658		DUF304 domain-containing protein	0.000394633	10	8	8	9	9	4	6	7	6									25.8931	25.8819	25.8204	26.0924	23.0062	23.8723	24.7837	24.1982	25.8931	25.8819	25.8204	26.0924	23.0062	23.8723	24.7837	24.1982	25.9257	24.0997	0.00455291	0.0309711	-1.82593	0.000646402	3.1895	0.00151859	2.81856
D5ANS0	D5ANS0_RHOCB		puhA		Photosynthetic reaction center, H subunit	0.000394633	76	72	73	72	73	73	70	73	73									35.0544	35.0986	35.1469	34.9708	34.3413	34.3366	34.1227	34.2176	35.0544	35.0986	35.1469	34.9708	34.3413	34.3366	34.1227	34.2176	35.0691	34.2574	0.00213401	0.00306208	-0.811748	3.08642e-06	5.51055	2.26438e-05	4.64505
D5ANS1	D5ANS1_RHOCB		pucC1		Protein PucC-1	0.000761905	3	2	3	3	3	1	1	1	1									22.1406	22.0279	22.2594	22.2139	20.892	21.4087	21.2251	21.2421	22.1406	22.0279	22.2594	22.2139	20.892	21.4087	21.2251	21.2421	22.1631	21.2038	0.004559	0.0102158	-0.95924	4.373e-05	4.35922	0.00017068	3.76782
D5ANS2	D5ANS2_RHOCB		bchM		Magnesium-protoporphyrin O-methyltransferase	0.000394633	17	17	17	17	17	7	5	5	3									27.5319	27.4471	27.6079	27.3821	23.8997	23.4951	23.4188	22.168	27.5319	27.4471	27.6079	27.3821	23.8997	23.4951	23.4188	22.168	27.4948	23.3712	0.00358349	0.0322063	-4.12358	4.0269e-06	5.39503	2.72878e-05	4.56403
D5ANS3	BCHL_RHOCB		bchL		Light-independent protochlorophyllide reductase iron-sulfur ATP-binding protein	0.000394633	34	34	33	33	34	31	30	30	27									29.7096	29.5992	29.5882	29.6989	29.3434	29.3772	29.4785	29.444	29.7096	29.5992	29.5882	29.6989	29.3434	29.3772	29.4785	29.444	29.65	29.4117	0.00216358	0.00209164	-0.238302	0.00134164	2.87236	0.00280715	2.55174
D5ANS8	D5ANS8_RHOCB		ppaA		Regulatory protein PpaA	0.000394633	6	5	6	6	6	5	5	6	6									24.7922	25.0273	24.9493	24.9117	24.5353	24.6449	24.285	24.473	24.7922	25.0273	24.9493	24.9117	24.5353	24.6449	24.285	24.473	24.9226	24.4904	0.0039294	0.00616012	-0.432189	0.0012599	2.89967	0.00266088	2.57498
D5ANS9	D5ANS9_RHOCB		ppsR		Transcriptional regulator PpsR	0.000394633	40	38	40	40	40	39	36	38	39									28.712	28.8055	28.8937	28.8518	28.7152	28.5527	28.5992	28.6965	28.712	28.8055	28.8937	28.8518	28.7152	28.5527	28.5992	28.6965	28.8173	28.6425	0.00270731	0.00271367	-0.174844	0.0157111	1.80379	0.0242744	1.61485
D5ANT6	D5ANT6_RHOCB		bchO		Magnesium-chelatase, BchO	0.000394633	16	15	16	16	15	11	11	11	9									26.9809	26.9446	26.9379	26.8716	24.9805	24.9096	24.9925	24.6802	26.9809	26.9446	26.9379	26.8716	24.9805	24.9096	24.9925	24.6802	26.9343	24.896	0.00168967	0.00582655	-2.03826	1.23751e-08	7.90745	6.06832e-07	6.21693
D5ANT9	D5ANT9_RHOCB		RCAP_rcc02714		PD-(D/E)XK motif protein	0.000394633	11	9	9	11	8	9	8	10	9									24.9292	24.9609	24.769	25.0976	24.5487	24.5218	24.4603	24.5581	24.9292	24.9609	24.769	25.0976	24.5487	24.5218	24.4603	24.5581	24.9439	24.5227	0.00541079	0.00179571	-0.421165	0.000456823	3.34025	0.00113032	2.9468
D5ANU0	D5ANU0_RHOCB		RCAP_rcc02715		Putative endonuclease Z1 domain-containing protein	0.000394633	46	42	43	44	46	42	38	43	40									27.929	28.1146	28.1073	28.2253	27.8124	27.7807	27.9313	27.7625	27.929	28.1146	28.1073	28.2253	27.8124	27.7807	27.9313	27.7625	28.0979	27.8232	0.00436207	0.00272882	-0.274674	0.0055773	2.25358	0.00982494	2.00767
D5ANU1	D5ANU1_RHOCB		RCAP_rcc02716		Uncharacterized protein	0.000394633	15	14	14	14	13	10	10	10	12									26.3203	26.3407	26.4584	25.2857	23.5926	24.9099	23.4551	23.7198	26.3203	26.3407	26.4584	25.2857	23.5926	24.9099	23.4551	23.7198	26.1694	24.0502	0.0209611	0.0279759	-2.11918	0.000776334	3.10995	0.001758	2.75498
D5ANU2	D5ANU2_RHOCB		RCAP_rcc02717		Cytosine-specific methyltransferase	0.000394633	7	4	5	5	7	6	5	5	5									23.4926	23.4996	23.6736	23.7529	23.8409	23.64	23.3257	23.2482	23.4926	23.4996	23.6736	23.7529	23.8409	23.64	23.3257	23.2482	23.609	23.5337	0.00548648	0.0117458	-0.075334	0.538654	0.26869	0.584219	0.233424
D5ANU7	D5ANU7_RHOCB		RCAP_rcc02722		Uncharacterized protein	0.000394633	26	21	22	21	22	25	23	24	26									27.3277	27.1483	27.0732	27.2037	27.1018	27.0971	27.2325	27.2245	27.3277	27.1483	27.0732	27.2037	27.1018	27.0971	27.2325	27.2245	27.1912	27.1654	0.00394522	0.00274649	-0.0258493	0.716294	0.144909	0.752276	0.123623
D5ANU8	D5ANU8_RHOCB		RCAP_rcc02723		OmpR/PhoB-type domain-containing protein	0.000394633	10	9	8	9	8	9	9	7	8									24.6328	24.1109	24.329	24.2487	23.6573	23.499	23.3123	23.3953	24.6328	24.1109	24.329	24.2487	23.6573	23.499	23.3123	23.3953	24.3434	23.4718	0.00907766	0.00633511	-0.871591	0.00018149	3.74115	0.000532998	3.27327
D5ANV1	D5ANV1_RHOCB		RCAP_rcc02726		Uncharacterized protein	0.000394633	2	2	2	2	2	1	1	1	2									24.2572	24.1358	24.0423	24.2589	20.4719	19.8358	20.6083	20.4557	24.2572	24.1358	24.0423	24.2589	20.4719	19.8358	20.6083	20.4557	24.1764	20.3716	0.00433552	0.0169568	-3.80474	4.75119e-08	7.3232	1.56568e-06	5.8053
D5ANV2	D5ANV2_RHOCB		RCAP_rcc02727		Uncharacterized protein	0.000394633	5	5	5	4	4	1	1	1	1									22.8514	23.1107	22.6608	22.8646	20.4686	20.2879	19.1385	20.113	22.8514	23.1107	22.6608	22.8646	20.4686	20.2879	19.1385	20.113	22.8808	20.0829	0.00806506	0.0296807	-2.79791	1.58126e-05	4.801	7.67025e-05	4.11519
D5ANV3	D5ANV3_RHOCB		RCAP_rcc02728		ATPase, AAA family	0.000394633	11	9	10	10	11	3	4	3	2									25.0862	25.1055	25.1611	25.2867	21.4848	21.8209	22.6603	21.4156	25.0862	25.1055	25.1611	25.2867	21.4848	21.8209	22.6603	21.4156	25.162	21.9374	0.00359037	0.0261562	-3.22458	3.58277e-06	5.44578	2.54282e-05	4.59468
D5ANV4	D5ANV4_RHOCB		RCAP_rcc02729		DUF669 domain-containing protein	0.000394633	8	7	5	5	7	2	2	3	1									23.7557	23.3921	23.1491	23.4157	21.705	21.6103	21.4047	21.3726	23.7557	23.3921	23.1491	23.4157	21.705	21.6103	21.4047	21.3726	23.4446	21.5299	0.0106456	0.00746084	-1.91469	1.75263e-06	5.75631	1.51018e-05	4.82097
D5ANW3	D5ANW3_RHOCB		RCAP_rcc02739		DUF3800 domain-containing protein	0.000394633	8	4	5	7	6	3	3	6	5									23.3267	23.5544	23.8926	23.4714	22.2699	22.4134	22.4564	22.9068	23.3267	23.5544	23.8926	23.4714	22.2699	22.4134	22.4564	22.9068	23.5767	22.5322	0.0101906	0.0122284	-1.04447	0.000370586	3.43111	0.00095789	3.01868
D5ANW8	D5ANW8_RHOCB		cysP		Sulfate/thiosulfate ABC transporter, periplasmic sulfate/thiosulfate-binding protein	0.00301545	3	2	2	2	0	1	1	1	1									16.4837	17.6638	17.3398	NA	17.0213	17.0466	15.3848	15.9312	16.4837	17.6638	17.3398	23.0804	17.0213	17.0466	15.3848	15.9312	21.1542	16.5114	0.160959	0.0504818	-4.6428	0.147634	0.830815	0.182478	0.738789
D5ANW9	D5ANW9_RHOCB		RCAP_rcc02745		Efflux transporter, RND family, MFP subunit	0.000394633	13	12	12	12	12	13	13	13	13									27.9735	28.0045	28.0362	27.9334	28.3445	28.4126	28.4414	28.4641	27.9735	28.0045	28.0362	27.9334	28.3445	28.4126	28.4414	28.4641	27.9874	28.4164	0.0015685	0.00182717	0.42896	9.47451e-06	5.02344	5.16217e-05	4.28717
D5ANX0	D5ANX0_RHOCB		RCAP_rcc02746		Efflux transporter, RND family, MFP subunit	0.000394633	19	19	19	17	19	19	18	19	19									28.2308	28.2409	28.2201	28.2149	28.5748	28.5958	28.5412	28.6996	28.2308	28.2409	28.2201	28.2149	28.5748	28.5958	28.5412	28.6996	28.2267	28.6041	0.000409133	0.00238864	0.377358	2.5053e-05	4.60114	0.000109511	3.96054
D5ANX1	D5ANX1_RHOCB		RCAP_rcc02747		Acriflavin resistance protein family	0.000394633	45	36	40	35	39	38	38	41	39									28.1725	28.1354	28.2892	28.1207	28.1337	28.2203	28.6443	28.2241	28.1725	28.1354	28.2892	28.1207	28.1337	28.2203	28.6443	28.2241	28.181	28.3199	0.00270947	0.00811251	0.138944	0.29911	0.524169	0.345186	0.461947
D5ANX3	D5ANX3_RHOCB		rpmG		50S ribosomal protein L33	0.000394633	8	7	7	8	8	7	6	6	4									27.2076	27.2279	27.2802	27.1115	25.8931	24.8596	25.5694	25.2085	27.2076	27.2279	27.2802	27.1115	25.8931	24.8596	25.5694	25.2085	27.2081	25.434	0.00259147	0.0176093	-1.77413	4.03635e-05	4.39401	0.000161275	3.79243
D5ANX4	D5ANX4_RHOCB		RCAP_rcc02750		DUF533 domain-containing protein	0.000394633	34	34	34	33	34	34	34	34	33									31.29	31.3121	31.3016	31.2812	31.6867	31.6735	31.6594	31.6822	31.29	31.3121	31.3016	31.2812	31.6867	31.6735	31.6594	31.6822	31.2963	31.6755	0.000431063	0.000378773	0.379226	1.14013e-06	5.94305	1.10609e-05	4.95621
D5ANX5	D5ANX5_RHOCB		RCAP_rcc02751		N-acetylmuramoyl-L-alanine amidase, family 2	0.000394633	16	11	14	15	13	15	15	14	15									26.9617	26.9653	27.0394	26.9415	27.5001	27.5091	27.4446	27.5708	26.9617	26.9653	27.0394	26.9415	27.5001	27.5091	27.4446	27.5708	26.9775	27.5069	0.00159129	0.00187966	0.529383	2.09389e-06	5.67905	1.71128e-05	4.76668
D5ANX6	D5ANX6_RHOCB		RCAP_rcc02752		Lipoprotein, putative	0.000394633	12	10	11	12	12	11	12	12	11									29.1109	29.0086	29.0148	29.0914	28.8748	28.9448	28.6591	28.9582	29.1109	29.0086	29.0148	29.0914	28.8748	28.9448	28.6591	28.9582	29.0571	28.8641	0.00180035	0.00479244	-0.193057	0.0273437	1.56314	0.0401447	1.39637
D5ANX7	D5ANX7_RHOCB		gatA		Glutamyl-tRNA(Gln) amidotransferase subunit A	0.000394633	41	39	40	40	40	40	39	40	37									30.8833	30.8724	30.8633	30.7794	30.7802	30.8011	30.7878	30.8258	30.8833	30.8724	30.8633	30.7794	30.7802	30.8011	30.7878	30.8258	30.8502	30.7988	0.00153967	0.000650537	-0.0513707	0.174464	0.758294	0.212525	0.672591
D5ANX8	D5ANX8_RHOCB		gatC		Aspartyl/glutamyl-tRNA(Asn/Gln) amidotransferase subunit C	0.000394633	12	12	12	12	12	11	12	12	12									29.6423	29.6125	29.6124	29.4943	29.5167	29.5282	29.4104	29.5103	29.6423	29.6125	29.6124	29.4943	29.5167	29.5282	29.4104	29.5103	29.5915	29.4922	0.00221668	0.00184803	-0.099298	0.0662942	1.17852	0.0888203	1.05149
D5ANX9	D5ANX9_RHOCB		RCAP_rcc02755		UPF0173 metal-dependent hydrolase RCAP_rcc02755	0.000394633	11	9	10	10	9	10	9	10	10									27.742	27.3863	27.3364	26.9749	27.8588	27.7749	27.6482	27.7623	27.742	27.3863	27.3364	26.9749	27.8588	27.7749	27.6482	27.7623	27.3854	27.763	0.0114702	0.0031183	0.377595	0.030927	1.50966	0.0446866	1.34982
D5ANY0	D5ANY0_RHOCB		RCAP_rcc02756		Uncharacterized protein	0.000394633	8	8	8	8	7	7	7	7	7									24.8065	24.3678	24.3327	24.6589	24.0983	24.0781	24.2821	24.5236	24.8065	24.3678	24.3327	24.6589	24.0983	24.0781	24.2821	24.5236	24.5552	24.2569	0.00934364	0.00853137	-0.298317	0.0753271	1.12305	0.0995381	1.00201
D5ANY1	D5ANY1_RHOCB		dnaX		DNA polymerase III subunit gamma/tau	0.000394633	54	50	51	52	53	51	50	53	51									29.0075	29.0585	29.0767	28.9288	28.801	28.5693	28.6786	28.6496	29.0075	29.0585	29.0767	28.9288	28.801	28.5693	28.6786	28.6496	29.019	28.6771	0.00228239	0.00335088	-0.341933	0.000541641	3.26629	0.00131604	2.88073
D5ANY2	D5ANY2_RHOCB		RCAP_rcc02758		Nucleoid-associated protein RCAP_rcc02758	0.000394633	18	15	15	16	17	16	16	16	16									30.7745	30.7535	30.7889	30.7129	30.831	30.7816	30.7715	30.8815	30.7745	30.7535	30.7889	30.7129	30.831	30.7816	30.7715	30.8815	30.7577	30.8171	0.00107488	0.00164119	0.0593243	0.151072	0.820815	0.186302	0.729783
D5ANY3	D5ANY3_RHOCB		recR		Recombination protein RecR	0.000394633	8	7	8	8	7	8	8	7	7									25.8356	26.6486	26.534	25.6407	26.7477	26.8544	26.1569	25.9455	25.8356	26.6486	26.534	25.6407	26.7477	26.8544	26.1569	25.9455	26.2288	26.4764	0.0191528	0.0167866	0.247571	0.419678	0.377084	0.466944	0.330736
D5ANY4	D5ANY4_RHOCB		RCAP_rcc02760		TfoX N-terminal domain protein	0.000394633	6	6	5	6	5	5	6	5	6									23.748	23.0629	23.0268	23.2914	24.2652	24.6158	23.8063	24.5175	23.748	23.0629	23.0268	23.2914	24.2652	24.6158	23.8063	24.5175	23.3123	24.3334	0.0142532	0.0148751	1.02118	0.00245941	2.60917	0.00474466	2.32379
D5ANY5	D5ANY5_RHOCB		RCAP_rcc02761		Glutathione S-transferase family protein	0.000394633	13	13	13	13	12	10	9	10	9									27.5045	27.3923	27.4022	27.4284	26.8259	26.7978	26.6263	26.542	27.5045	27.3923	27.4022	27.4284	26.8259	26.7978	26.6263	26.542	27.4325	26.7028	0.00185072	0.00510957	-0.729721	1.30144e-05	4.88558	6.58535e-05	4.18142
D5ANY6	D5ANY6_RHOCB		RCAP_rcc02762		4Fe-4S ferredoxin, iron-sulfur cluster binding protein	0.000394633	14	11	13	13	13	12	13	13	12									25.4676	25.4913	25.4687	25.5923	25.3566	25.2695	25.4045	25.2748	25.4676	25.4913	25.4687	25.5923	25.3566	25.2695	25.4045	25.2748	25.5059	25.3275	0.00232158	0.0025902	-0.178458	0.00629504	2.201	0.0109534	1.96045
D5ANY8	D5ANY8_RHOCB		RCAP_rcc02764		Uncharacterized protein	0.000394633	15	15	13	15	15	13	13	12	13									31.5071	31.5094	31.5311	31.402	30.7259	30.7687	30.4275	30.6465	31.5071	31.5094	31.5311	31.402	30.7259	30.7687	30.4275	30.6465	31.4883	30.648	0.00184028	0.00495286	-0.840244	9.67135e-06	5.01451	5.21673e-05	4.2826
D5ANY9	D5ANY9_RHOCB		ilvE1		Branched-chain-amino-acid aminotransferase	0.000394633	22	20	20	21	19	17	20	19	18									29.5539	29.5678	29.5701	29.5003	29.0129	29.0849	28.9074	29.0303	29.5539	29.5678	29.5701	29.5003	29.0129	29.0849	28.9074	29.0303	29.5483	29.0103	0.00110265	0.00256021	-0.53797	4.34146e-06	5.36236	2.84197e-05	4.54638
D5ANZ2	UCRI_RHOCB		petA		Ubiquinol-cytochrome c reductase iron-sulfur subunit	0.000394633	19	18	18	18	19	19	19	19	19									32.1104	31.9718	31.9487	31.9049	32.4963	32.4656	32.5072	32.507	32.1104	31.9718	31.9487	31.9049	32.4963	32.4656	32.5072	32.507	31.986	32.4941	0.00277446	0.000603656	0.508128	1.1197e-05	4.9509	5.78512e-05	4.23769
D5ANZ3	CYB_RHOCB		petB		Cytochrome b	0.000394633	13	9	10	10	10	12	13	13	13									28.761	29.1096	29.2415	29.0348	29.549	29.5197	29.5503	29.4872	28.761	29.1096	29.2415	29.0348	29.549	29.5197	29.5503	29.4872	29.0472	29.5268	0.00698092	0.00100953	0.479622	0.0012866	2.89056	0.0027109	2.56689
D5ANZ4	CY1_RHOCB		petC		Cytochrome c1	0.000394633	28	26	26	25	26	26	27	26	27									32.5487	32.4282	32.4154	32.3106	32.4797	32.5003	32.5859	32.5544	32.5487	32.4282	32.4154	32.3106	32.4797	32.5003	32.5859	32.5544	32.4282	32.5307	0.00300494	0.00149938	0.102521	0.099335	1.0029	0.128062	0.892578
D5ANZ5	D5ANZ5_RHOCB		RCAP_rcc02771		Transcriptional regulator, TetR family	0.000394633	19	17	17	18	18	16	18	18	18									28.5849	28.5355	28.5672	28.5291	28.4284	28.4357	28.3206	28.4059	28.5849	28.5355	28.5672	28.5291	28.4284	28.4357	28.3206	28.4059	28.5544	28.3984	0.000925073	0.00186269	-0.155984	0.00323686	2.48988	0.00607503	2.21645
D5ANZ6	D5ANZ6_RHOCB		RCAP_rcc02772		Co-chaperone DjlA N-terminal domain-containing protein	0.000394633	15	14	14	14	14	15	13	12	13									27.4452	27.4421	27.4357	27.4231	27.1324	27.2598	26.7294	27.1205	27.4452	27.4421	27.4357	27.4231	27.1324	27.2598	26.7294	27.1205	27.4365	27.0737	0.000356607	0.00848417	-0.362864	0.00944214	2.02493	0.0154523	1.81101
D5ANZ7	D5ANZ7_RHOCB		hisP		Polar amino acid ABC transporter, ATP-binding protein HisP	0.000394633	18	15	16	14	15	17	17	17	18									28.4394	28.5031	28.528	28.4427	28.9338	28.9683	28.8882	29.0118	28.4394	28.5031	28.528	28.4427	28.9338	28.9683	28.8882	29.0118	28.4788	28.9512	0.00155183	0.00181104	0.472427	5.0469e-06	5.29697	3.15081e-05	4.50158
D5ANZ8	D5ANZ8_RHOCB		hisJ		Polar amino acid ABC transporter, periplasmic polar amino acid-binding protein HisJ	0.000394633	28	27	28	28	28	28	28	28	28									32.3186	32.0664	32.0734	32.0259	32.4112	32.5049	32.2906	32.4842	32.3186	32.0664	32.0734	32.0259	32.4112	32.5049	32.2906	32.4842	32.1258	32.4251	0.00415099	0.00298647	0.299327	0.00608415	2.2158	0.0106276	1.97357
D5ANZ9	D5ANZ9_RHOCB		hisQ		Polar amino acid ABC transporter, permease protein HisQ	0.000394633	3	2	3	3	3	2	2	2	2									21.8113	23.458	23.3081	23.3184	21.2423	21.2205	21.3777	21.0837	21.8113	23.458	23.3081	23.3184	21.2423	21.2205	21.3777	21.0837	23.1035	21.2348	0.0338686	0.00566893	-1.86861	0.0016808	2.77448	0.00341864	2.46615
D5AP00	D5AP00_RHOCB		hisM		Polar amino acid ABC transporter, permease protein HisM	0.000394633	4	4	3	2	4	3	4	4	3									23.598	23.4656	22.9507	23.2952	22.9644	23.1537	23.2574	23.1677	23.598	23.4656	22.9507	23.2952	22.9644	23.1537	23.2574	23.1677	23.3471	23.1397	0.0120049	0.00532241	-0.207391	0.216065	0.665416	0.258126	0.588169
D5AP01	D5AP01_RHOCB		glnA4		Glutamine synthetase-4	0.000394633	19	19	19	19	19	18	19	19	18									29.4614	29.3649	29.3351	29.3347	28.7273	28.7611	28.6136	28.6382	29.4614	29.3649	29.3351	29.3347	28.7273	28.7611	28.6136	28.6382	29.375	28.6864	0.00203978	0.00245382	-0.688616	1.51725e-06	5.81894	1.3505e-05	4.86951
D5AP02	D5AP02_RHOCB		RCAP_rcc02778		Glutamine amidotransferase, class I	0.000394633	18	16	17	18	18	17	17	18	18									28.9935	28.9208	28.9146	28.8934	29.8721	29.8842	29.733	29.8229	28.9935	28.9208	28.9146	28.8934	29.8721	29.8842	29.733	29.8229	28.9311	29.8293	0.00150533	0.00230329	0.898212	1.2113e-07	6.91675	2.60928e-06	5.58348
D5AP03	D5AP03_RHOCB		RCAP_rcc02779		Uncharacterized protein	0.00881057	1	1	1	1	1	1	1	1	1									17.8903	19.436	19.9674	18.9073	17.9539	19.8919	16.3806	20.057	17.8903	19.436	19.9674	18.9073	17.9539	19.8919	16.3806	20.057	19.2355	19.1964	0.0465178	0.0939466	-0.0390886	0.606675	0.217044	0.649803	0.187219
D5AP04	D5AP04_RHOCB		glnA5		Glutamine synthetase-5	0.000394633	34	22	25	22	25	32	34	32	30									28.8014	28.9404	28.9436	28.8397	30.3051	30.3912	30.2241	30.3021	28.8014	28.9404	28.9436	28.8397	30.3051	30.3912	30.2241	30.3021	28.8826	30.3069	0.0024887	0.00225292	1.42426	1.26137e-08	7.89916	6.07485e-07	6.21646
D5AP05	D5AP05_RHOCB		RCAP_rcc02781		FAD dependent oxidoreductase	0.000394633	26	17	19	17	21	22	23	24	25									26.4614	26.6525	26.2251	26.5218	27.7639	27.8456	27.6104	27.6658	26.4614	26.6525	26.2251	26.5218	27.7639	27.8456	27.6104	27.6658	26.4734	27.7243	0.00675684	0.0037624	1.25091	2.91927e-06	5.53473	2.17494e-05	4.66255
D5AP06	D5AP06_RHOCB		RCAP_rcc02782		Aminotransferase, DegT/DnrJ/EryC1/StrS family	0.000394633	16	14	15	14	15	14	14	15	14									26.2196	26.0652	25.6815	26.1475	24.8997	25.0383	25.1529	25.1658	26.2196	26.0652	25.6815	26.1475	24.8997	25.0383	25.1529	25.1658	26.0427	25.0681	0.00921044	0.00493661	-0.974593	9.71091e-05	4.01274	0.000316308	3.49989
D5AP07	D5AP07_RHOCB		RCAP_rcc02783		CoA-binding domain protein	0.000394633	11	8	8	7	8	11	11	10	11									25.8974	25.3994	25.5614	25.8137	26.8923	27.1709	27.2281	27.2431	25.8974	25.3994	25.5614	25.8137	26.8923	27.1709	27.2281	27.2431	25.6815	27.1404	0.00892253	0.00603797	1.45888	7.64877e-06	5.11641	4.3705e-05	4.35947
D5AP08	D5AP08_RHOCB		RCAP_rcc02784		RNA methyltransferase, TrmH family, group 3	0.000394633	16	15	15	14	15	15	15	16	14									27.5386	27.3184	27.4203	27.3393	27.6628	27.7249	27.665	27.5331	27.5386	27.3184	27.4203	27.3393	27.6628	27.7249	27.665	27.5331	27.4067	27.6482	0.00364288	0.00292411	0.241421	0.00607522	2.21644	0.0106188	1.97392
D5AP09	D5AP09_RHOCB		RCAP_rcc02785		Glycosyl transferase	0.000394633	14	13	13	14	14	12	13	14	13									26.904	26.9936	26.956	26.9209	26.5957	26.742	26.6075	26.6461	26.904	26.9936	26.956	26.9209	26.5957	26.742	26.6075	26.6461	26.9441	26.649	0.00147578	0.00249065	-0.295054	0.000196031	3.70768	0.000566066	3.24713
D5AP11	D5AP11_RHOCB		metB		O-acetylhomoserine aminocarboxypropyltransferase/o-acetylserine sulfhydrylase	0.000394633	53	50	52	52	53	51	52	52	49									33.185	33.1036	33.0894	33.0486	32.602	32.6287	32.6642	32.6628	33.185	33.1036	33.0894	33.0486	32.602	32.6287	32.6642	32.6628	33.1075	32.6397	0.00172803	0.000914826	-0.467815	4.20932e-06	5.37579	2.81003e-05	4.55129
D5AP12	D5AP12_RHOCB		RCAP_rcc02788		Uncharacterized protein	0.000394633	49	44	45	45	44	47	47	48	44									30.282	30.2268	30.4311	30.353	30.6971	30.4412	30.4149	30.5317	30.282	30.2268	30.4311	30.353	30.6971	30.4412	30.4149	30.5317	30.3252	30.5255	0.0029192	0.00417728	0.200276	0.0319197	1.49594	0.0458888	1.33829
D5AP13	D5AP13_RHOCB		kefC1		Glutathione-regulated potassium-efflux system protein KefC-1	0.000394633	21	16	15	16	16	20	18	20	19									26.0252	25.8421	26.2752	26.1545	26.7306	26.6375	27.1116	26.6159	26.0252	25.8421	26.2752	26.1545	26.7306	26.6375	27.1116	26.6159	26.0831	26.7883	0.0071107	0.00861144	0.705265	0.00124239	2.90574	0.00263215	2.57969
D5AP14	D5AP14_RHOCB		RCAP_rcc02790		Transcriptional regulator, CarD family	0.000394633	18	18	17	17	18	18	17	16	15									28.7225	28.6507	28.6461	28.613	27.7735	27.6589	27.4324	27.6421	28.7225	28.6507	28.6461	28.613	27.7735	27.6589	27.4324	27.6421	28.6586	27.6319	0.00160879	0.00514399	-1.02675	1.44064e-06	5.84144	1.32608e-05	4.87743
D5AP15	FER2_RHOCB		fdxA		Ferredoxin-2	0.000394633	7	5	7	5	6	5	6	5	7									29.1816	29.2294	29.2608	29.0646	29.5845	29.6118	29.5009	29.6116	29.1816	29.2294	29.2608	29.0646	29.5845	29.6118	29.5009	29.6116	29.186	29.5779	0.00294912	0.00177342	0.391893	0.000108864	3.96311	0.000347464	3.45909
D5AP17	D5AP17_RHOCB		RCAP_rcc02793		Helicase domain protein	0.000394633	57	52	55	55	56	48	49	52	48									31.3519	31.3314	31.3694	31.2968	31.1896	31.1004	31.2953	31.2505	31.3519	31.3314	31.3694	31.2968	31.1896	31.1004	31.2953	31.2505	31.3376	31.2108	0.000994705	0.00270245	-0.126862	0.0297639	1.52631	0.0432973	1.36354
D5AP18	D5AP18_RHOCB		RCAP_rcc02794		TPR repeat domain protein	0.000394633	5	5	5	5	5	5	5	5	5									24.9298	25.0051	24.8589	24.7675	25.2583	25.2797	24.9999	25.1847	24.9298	25.0051	24.8589	24.7675	25.2583	25.2797	24.9999	25.1847	24.893	25.1848	0.00407112	0.00505122	0.291803	0.0069487	2.1581	0.0119064	1.92422
D5AP19	D5AP19_RHOCB		RCAP_rcc02795		Sterol-binding domain protein	0.000394633	17	17	17	16	17	16	15	15	15									30.1266	29.9821	29.9778	30.0126	29.588	29.7456	29.5382	29.8568	30.1266	29.9821	29.9778	30.0126	29.588	29.7456	29.5382	29.8568	30.0261	29.6877	0.00231961	0.00492491	-0.338329	0.00285404	2.54454	0.00540923	2.26686
D5AP20	D5AP20_RHOCB		pldB		Lysophospholipase L2	0.000394633	12	11	11	10	11	12	12	11	12									27.2528	27.3086	27.1968	27.293	26.762	26.6939	26.7976	26.5232	27.2528	27.3086	27.1968	27.293	26.762	26.6939	26.7976	26.5232	27.2634	26.6979	0.00182879	0.00456337	-0.565502	4.04291e-05	4.39331	0.000161298	3.79237
D5AP21	D5AP21_RHOCB		RCAP_rcc02797		Peptidase, T1B subfamily, proteasome	0.000394633	18	13	15	13	14	15	17	18	16									27.2661	27.2643	27.2459	27.1376	27.8256	27.9537	27.8782	27.8421	27.2661	27.2643	27.2459	27.1376	27.8256	27.9537	27.8782	27.8421	27.2294	27.8758	0.00225051	0.00204204	0.646339	1.42105e-06	5.84739	1.31908e-05	4.87973
D5AP22	D5AP22_RHOCB		RCAP_rcc02798		Transglutaminase domain protein	0.000394633	21	15	15	15	15	19	18	21	19									28.0304	27.9083	27.8894	27.845	29.119	29.0585	28.941	29.0493	28.0304	27.9083	27.8894	27.845	29.119	29.0585	28.941	29.0493	27.9199	29.0433	0.00284045	0.00255024	1.12341	1.14855e-07	6.93985	2.60928e-06	5.58348
D5AP23	D5AP23_RHOCB		RCAP_rcc02799		DUF403 domain-containing protein	0.000394633	24	22	23	21	22	24	24	24	23									27.9754	28.0918	27.8904	28.0983	29.0326	29.0697	29.0932	29.0917	27.9754	28.0918	27.8904	28.0983	29.0326	29.0697	29.0932	29.0917	28.0165	29.072	0.00356579	0.000971627	1.05546	1.37312e-07	6.86229	2.76499e-06	5.55831
D5AP24	D5AP24_RHOCB		RCAP_rcc02800		Circularly permuted type 2 ATP-grasp protein	0.000394633	48	42	44	43	45	47	47	47	47									29.7636	29.6922	29.7566	29.7378	30.6521	30.6692	30.5865	30.66	29.7636	29.6922	29.7566	29.7378	30.6521	30.6692	30.5865	30.66	29.7378	30.6423	0.00108195	0.0012285	0.904479	1.44469e-08	7.84023	6.60393e-07	6.1802
D5AP25	D5AP25_RHOCB		pepF		Oligoendopeptidase F	0.000394633	65	64	62	61	65	63	60	61	60									31.7858	31.7462	31.6992	31.7097	31.8271	31.8382	31.8855	31.8546	31.7858	31.7462	31.6992	31.7097	31.8271	31.8382	31.8855	31.8546	31.7356	31.8515	0.00123747	0.00079803	0.115924	0.00833563	2.07906	0.0138687	1.85796
D5AP26	D5AP26_RHOCB		RCAP_rcc02802		Membrane dipeptidase	0.000394633	22	20	17	17	20	22	21	22	22									28.2055	27.8865	27.845	28.2529	28.1522	28.2748	28.5384	28.3837	28.2055	27.8865	27.845	28.2529	28.1522	28.2748	28.5384	28.3837	28.0591	28.3443	0.0075373	0.00578973	0.285222	0.0511522	1.29114	0.0703147	1.15295
D5AP29	D5AP29_RHOCB		RCAP_rcc02805		Purine nucleoside phosphorylase	0.000394633	18	17	18	17	17	17	17	18	18									29.1101	29.0501	29.1275	29.0587	29.311	29.3455	29.2754	29.4096	29.1101	29.0501	29.1275	29.0587	29.311	29.3455	29.2754	29.4096	29.087	29.3362	0.00130741	0.00194953	0.249222	0.000358997	3.44491	0.000932736	3.03024
D5AP30	D5AP30_RHOCB		RCAP_rcc02806		Uncharacterized protein	0.000394633	11	6	7	7	6	8	9	9	9									24.9361	24.9106	24.9142	24.5988	24.9699	24.8998	24.7804	24.658	24.9361	24.9106	24.9142	24.5988	24.9699	24.8998	24.7804	24.658	24.8464	24.8319	0.00648703	0.00552445	-0.0145442	0.900211	0.0456558	0.915831	0.0381845
D5AP31	D5AP31_RHOCB		lgt		Phosphatidylglycerol--prolipoprotein diacylglyceryl transferase	0.000394633	4	3	3	3	3	4	4	4	4									22.9034	22.8546	22.8477	22.7641	23.0227	22.8325	23.2127	21.9278	22.9034	22.8546	22.8477	22.7641	23.0227	22.8325	23.2127	21.9278	22.8433	22.824	0.00253019	0.0250125	-0.0192762	0.730733	0.136241	0.76476	0.116475
D5AP32	D5AP32_RHOCB		RCAP_rcc02808		Accessory factor UbiK family protein	0.000394633	19	19	17	17	18	16	18	18	17									30.2165	30.1663	30.1278	30.0249	30.3026	30.3013	30.353	30.3348	30.2165	30.1663	30.1278	30.0249	30.3026	30.3013	30.353	30.3348	30.1356	30.3231	0.00269643	0.000836212	0.187506	0.00407864	2.38948	0.00739253	2.13121
D5AP33	D5AP33_RHOCB		RCAP_rcc02809		Uncharacterized protein	0.000394633	6	6	6	6	6	6	6	6	6									26.3845	26.4215	26.1481	26.4409	26.6147	26.5755	26.6988	26.7748	26.3845	26.4215	26.1481	26.4409	26.6147	26.5755	26.6988	26.7748	26.3534	26.668	0.00515425	0.00333559	0.314651	0.00437211	2.35931	0.00785058	2.1051
D5AP34	D5AP34_RHOCB		rluD		Pseudouridine synthase	0.000394633	23	21	20	19	20	21	22	19	21									27.3149	27.41	27.3194	27.3579	26.9055	26.8833	26.9549	26.9275	27.3149	27.41	27.3194	27.3579	26.9055	26.8833	26.9549	26.9275	27.3511	26.9181	0.00161286	0.00113753	-0.433014	3.56011e-06	5.44854	2.53341e-05	4.59629
D5AP35	D5AP35_RHOCB		rpoH2		RNA polymerase sigma factor RpoH	0.000394633	28	26	25	26	27	25	22	23	23									28.4068	28.3507	28.3519	28.441	28.0629	27.9153	27.9932	27.8334	28.4068	28.3507	28.3519	28.441	28.0629	27.9153	27.9932	27.8334	28.3881	27.9537	0.00155648	0.003542	-0.434386	8.01468e-05	4.09611	0.00027258	3.56451
D5AP36	D5AP36_RHOCB		gfo		Glucose--fructose oxidoreductase	0.000394633	25	24	24	23	24	25	25	25	25									29.1481	29.1747	29.2162	29.1286	29.0074	29.0505	28.9324	29.0037	29.1481	29.1747	29.2162	29.1286	29.0074	29.0505	28.9324	29.0037	29.1673	28.9991	0.00129918	0.00168756	-0.168154	0.00249526	2.60288	0.00480693	2.31813
D5AP37	D5AP37_RHOCB		lrp		Leucine-responsive regulatory protein	0.000394633	16	14	13	13	14	14	14	14	15									29.4161	29.361	29.3911	29.3278	29.4869	29.5641	29.4569	29.5374	29.4161	29.361	29.3911	29.3278	29.4869	29.5641	29.4569	29.5374	29.3744	29.512	0.00129982	0.00164033	0.137588	0.00722194	2.14135	0.0123057	1.90989
D5AP38	D5AP38_RHOCB		trxB		Thioredoxin reductase	0.000394633	28	26	27	24	27	26	25	28	26									29.3412	29.3823	29.3807	29.3454	29.622	29.646	29.8337	29.7442	29.3412	29.3823	29.3807	29.3454	29.622	29.646	29.8337	29.7442	29.3625	29.7139	0.000754736	0.00327001	0.35141	0.000220976	3.65565	0.000622751	3.20569
D5AP40	D5AP40_RHOCB		sat		Adenylyl-sulfate kinase	0.000394633	72	68	71	72	70	67	65	66	62									31.6215	31.6211	31.6103	31.5821	31.0966	31.0599	31.0196	31.0502	31.6215	31.6211	31.6103	31.5821	31.0966	31.0599	31.0196	31.0502	31.6089	31.0568	0.000585927	0.00102244	-0.552044	2.14267e-07	6.66904	3.63445e-06	5.43956
D5AP41	D5AP41_RHOCB		RCAP_rcc02817		DUF1150 family protein	0.000394633	5	1	3	0	1	4	4	4	5									18.5591	21.1882	NA	17.7304	23.1346	22.8635	23.3913	23.7529	18.5591	21.1882	23.5713	17.7304	23.1346	22.8635	23.3913	23.7529	21.8818	23.3232	0.130942	0.016268	1.44141	0.0412078	1.38502	0.0578238	1.23789
D5AP42	D5AP42_RHOCB		ibpA		Small heat shock protein IbpA	0.000394633	14	8	8	10	9	11	11	12	12									27.8527	27.8819	27.9142	27.886	28.1908	28.2843	28.2542	28.1347	27.8527	27.8819	27.9142	27.886	28.1908	28.2843	28.2542	28.1347	27.8839	28.2172	0.000903143	0.00236482	0.333272	6.48928e-05	4.1878	0.000230892	3.63659
D5AP43	D5AP43_RHOCB		RCAP_rcc02819		DUF465 domain-containing protein	0.000394633	10	8	10	10	10	10	10	10	9									28.5925	28.5675	28.8146	28.6289	28.934	28.8462	28.8633	28.8923	28.5925	28.5675	28.8146	28.6289	28.934	28.8462	28.8633	28.8923	28.6542	28.8844	0.00390994	0.0013301	0.230149	0.0052234	2.28205	0.0092681	2.03301
D5AP44	D5AP44_RHOCB		purE		N5-carboxyaminoimidazole ribonucleotide mutase	0.000394633	16	16	16	16	16	14	16	15	15									28.6538	28.5464	28.5641	28.6164	28.7405	28.7471	28.7387	28.8049	28.6538	28.5464	28.5641	28.6164	28.7405	28.7471	28.7387	28.8049	28.5958	28.7581	0.00171685	0.00109988	0.162246	0.00253076	2.59675	0.00485797	2.31354
D5AP45	D5AP45_RHOCB		purK		N5-carboxyaminoimidazole ribonucleotide synthase	0.000394633	22	21	20	20	21	21	19	21	21									29.3552	29.2726	29.2837	29.2859	29.1812	29.2839	29.2049	29.3059	29.3552	29.2726	29.2837	29.2859	29.1812	29.2839	29.2049	29.3059	29.2997	29.2449	0.0012874	0.00205981	-0.0547979	0.21228	0.673092	0.253888	0.595357
D5AP46	D5AP46_RHOCB		RCAP_rcc02822		Lipase	0.000394633	4	4	4	4	4	4	4	4	4									25.2111	25.1378	25.0757	25.0321	24.8825	24.9648	24.8291	24.869	25.2111	25.1378	25.0757	25.0321	24.8825	24.9648	24.8291	24.869	25.1157	24.8872	0.00309818	0.00229157	-0.228526	0.00245246	2.6104	0.00473463	2.32471
D5AP47	D5AP47_RHOCB		prs		Ribose-phosphate pyrophosphokinase	0.000394633	32	31	31	30	31	32	32	31	32									30.1926	30.1004	30.182	30.1515	30.301	30.338	30.3186	30.3337	30.1926	30.1004	30.182	30.1515	30.301	30.338	30.3186	30.3337	30.1571	30.3229	0.00136988	0.00055279	0.165818	0.00107048	2.97042	0.00231523	2.63541
D5AP48	D5AP48_RHOCB		RCAP_rcc02824		2-hydroxychromene-2-carboxylate isomerase	0.000394633	14	13	13	13	13	14	14	14	14									30.1935	30.1386	30.1517	30.0548	30.0302	29.8676	30.0019	30.0824	30.1935	30.1386	30.1517	30.0548	30.0302	29.8676	30.0019	30.0824	30.1355	29.9977	0.00192961	0.00305244	-0.137876	0.0382435	1.41744	0.0540342	1.26733
D5AP49	D5AP49_RHOCB		RCAP_rcc02825		Hydrolase, alpha/beta fold family	0.000394633	17	16	17	17	17	15	15	16	17									28.9227	28.8869	28.9146	28.8524	28.8386	28.9068	28.8113	28.9427	28.9227	28.8869	28.9146	28.8524	28.8386	28.9068	28.8113	28.9427	28.8944	28.8758	0.00110042	0.00209511	-0.0186015	0.639642	0.194063	0.679982	0.167502
D5AP50	D5AP50_RHOCB		fumC		Fumarate hydratase class II	0.000394633	33	33	32	33	32	33	31	33	32									31.4464	31.4522	31.5106	31.426	31.5635	31.5844	31.6055	31.6056	31.4464	31.4522	31.5106	31.426	31.5635	31.5844	31.6055	31.6056	31.4592	31.5898	0.00115453	0.000637799	0.130647	0.00352095	2.45334	0.00650857	2.18651
D5AP51	D5AP51_RHOCB		RCAP_rcc02827		Uncharacterized protein	0.000394633	9	9	9	9	9	9	9	9	9									29.9279	29.9976	30.0839	29.8951	29.7583	29.7637	29.4895	29.7332	29.9279	29.9976	30.0839	29.8951	29.7583	29.7637	29.4895	29.7332	29.9779	29.6906	0.00278899	0.00444001	-0.287384	0.00580728	2.23603	0.0102101	1.99097
D5AP52	D5AP52_RHOCB		RCAP_rcc02828		Stringent starvation protein B	0.000394633	10	10	10	10	10	10	10	10	10									29.4362	29.4178	29.3971	29.2626	29.3849	29.4306	29.3151	29.4484	29.4362	29.4178	29.3971	29.2626	29.3849	29.4306	29.3151	29.4484	29.38	29.3956	0.00268301	0.00202275	0.0156212	0.758781	0.119884	0.787695	0.103642
D5AP53	D5AP53_RHOCB		RCAP_rcc02829		HlyC/CorC family transporter	0.000394633	10	7	8	9	7	9	9	10	8									25.0179	25.4444	25.8447	25.689	25.6495	25.8681	25.756	25.7991	25.0179	25.4444	25.8447	25.689	25.6495	25.8681	25.756	25.7991	25.5314	25.7703	0.0141403	0.00355526	0.238984	0.158085	0.80111	0.193974	0.712257
D5AP54	D5AP54_RHOCB		RCAP_rcc02830		Acyltransferase domain protein	0.000394633	14	12	14	13	14	6	6	6	5									25.5037	26.0513	25.8226	25.8768	22.8799	23.8164	23.8359	23.3896	25.5037	26.0513	25.8226	25.8768	22.8799	23.8164	23.8359	23.3896	25.8268	23.5301	0.00885001	0.0191741	-2.29669	1.59015e-05	4.79856	7.69953e-05	4.11354
D5AP55	D5AP55_RHOCB		ptsO		Phosphocarrier protein NPr	0.000394633	6	4	5	5	4	6	6	6	6									25.5956	25.5582	25.5961	25.6534	26.1851	26.1851	26.0912	26.2191	25.5956	25.5582	25.5961	25.6534	26.1851	26.1851	26.0912	26.2191	25.6012	26.1709	0.00153579	0.00210232	0.569666	1.28853e-06	5.88991	1.22797e-05	4.91081
D5AP56	D5AP56_RHOCB		RCAP_rcc02832		PTS system, IIA component	0.000394633	14	13	13	12	12	13	14	14	13									28.1154	28.1843	28.1763	28.1131	28.4224	28.4493	28.5482	28.5312	28.1154	28.1843	28.1763	28.1131	28.4224	28.4493	28.5482	28.5312	28.1476	28.4888	0.00136153	0.00215282	0.341129	5.85319e-05	4.23261	0.000212464	3.67272
D5AP57	D5AP57_RHOCB		RCAP_rcc02833		Nucleotide-binding protein RCAP_rcc02833	0.000394633	36	31	33	33	32	36	36	36	36									29.7394	29.7536	29.7787	29.6726	30.2695	30.3474	30.3734	30.3414	29.7394	29.7536	29.7787	29.6726	30.2695	30.3474	30.3734	30.3414	29.7366	30.3334	0.00152455	0.00146703	0.596826	7.09017e-07	6.14934	8.17187e-06	5.08768
D5AP58	D5AP58_RHOCB		hprK		HPr kinase	0.000761905	2	1	1	1	1	1	1	2	1									21.4194	21.5234	21.8572	21.269	19.7572	19.9946	20.1734	18.2571	21.4194	21.5234	21.8572	21.269	19.7572	19.9946	20.1734	18.2571	21.5338	19.7083	0.0115971	0.0448045	-1.82548	0.00189966	2.72133	0.00379228	2.4211
D5AP59	D5AP59_RHOCB		chvG		histidine kinase	0.000394633	35	32	35	35	32	32	32	35	35									28.3492	28.5051	28.5998	28.4472	28.0387	28.0514	28.3066	28.1003	28.3492	28.5051	28.5998	28.4472	28.0387	28.0514	28.3066	28.1003	28.4782	28.1284	0.00368672	0.00442339	-0.349802	0.00256281	2.59128	0.00490553	2.30931
D5AP60	D5AP60_RHOCB		chvI		Transcriptional regulator ChvI	0.000394633	25	24	25	24	25	24	24	23	23									29.9779	29.9823	30.0087	29.9497	29.6894	29.6361	29.8949	29.8321	29.9779	29.9823	30.0087	29.9497	29.6894	29.6361	29.8949	29.8321	29.9798	29.7669	0.000805399	0.00405473	-0.212888	0.0088879	2.0512	0.0146801	1.83327
D5AP61	D5AP61_RHOCB		pckA		Phosphoenolpyruvate carboxykinase (ATP)	0.000394633	71	68	69	71	71	68	66	68	64									31.5432	31.5436	31.598	31.5958	31.6141	31.6353	31.6638	31.6137	31.5432	31.5436	31.598	31.5958	31.6141	31.6353	31.6638	31.6137	31.5704	31.6319	0.000978526	0.000747361	0.0614741	0.0786329	1.1044	0.103551	0.984844
D5AP62	D5AP62_RHOCB		rnr		Ribonuclease R	0.000394633	37	34	34	33	35	35	33	37	33									28.3238	28.3213	28.2423	28.3713	28.089	28.3011	28.293	27.7323	28.3238	28.3213	28.2423	28.3713	28.089	28.3011	28.293	27.7323	28.3154	28.1215	0.00188721	0.0094787	-0.19391	0.136785	0.863962	0.170082	0.76934
D5AP63	D5AP63_RHOCB		mobA		Molybdenum cofactor guanylyltransferase	0.000394633	12	11	12	12	12	11	11	11	12									27.1314	27.0078	27.1467	27.0569	27.3603	27.3617	27.3682	27.5017	27.1314	27.0078	27.1467	27.0569	27.3603	27.3617	27.3682	27.5017	27.0868	27.3992	0.00240296	0.00252651	0.312433	0.000354081	3.4509	0.000923557	3.03454
D5AP69	D5AP69_RHOCB		torA		trimethylamine-N-oxide reductase	0.000394633	4	3	3	3	3	0	1	1	2									22.7024	22.6041	22.2355	22.2414	NA	18.0779	16.9708	22.9782	22.7024	22.6041	22.2355	22.2414	23.2659	18.0779	16.9708	22.9782	22.4612	22.1607	0.0108204	0.160674	-0.300457	0.196008	0.707727	0.236102	0.6269
D5AP78	CRTF_RHOCB		crtF		Demethylspheroidene O-methyltransferase	0.000394633	19	18	19	17	19	13	12	11	11									26.7815	26.7838	26.8716	26.9669	24.2641	24.4731	23.9003	24.2326	26.7815	26.7838	26.8716	26.9669	24.2641	24.4731	23.9003	24.2326	26.853	24.2318	0.00327593	0.00978009	-2.62118	5.89919e-08	7.22921	1.82875e-06	5.73785
D5AP79	BCHC_RHOCB		bchC		2-desacetyl-2-hydroxyethyl bacteriochlorophyllide A dehydrogenase	0.000394633	26	25	25	25	26	24	24	21	22									29.8725	29.8364	29.8826	29.8264	28.2658	28.2621	27.9184	28.0483	29.8725	29.8364	29.8826	29.8264	28.2658	28.2621	27.9184	28.0483	29.8546	28.1311	0.000913874	0.00606109	-1.72351	9.2347e-08	7.03458	2.26418e-06	5.64509
D5AP83	PUFQ_RHOCB		pufQ		Protein pufQ	0.000394633	4	4	4	4	4	4	3	4	3									26.9416	27.0492	27.1023	27.1324	25.9231	25.8745	26.0323	25.6478	26.9416	27.0492	27.1023	27.1324	25.9231	25.8745	26.0323	25.6478	27.0582	25.8761	0.00310137	0.00625482	-1.18209	1.89846e-06	5.7216	1.5706e-05	4.80393
D5AP85	D5AP85_RHOCB		pufA		Antenna pigment protein alpha chain	0.000394633	4	4	4	4	4	4	4	3	3									32.4609	26.6044	26.53	26.3688	25.4334	25.151	30.6371	30.3906	32.4609	26.6044	26.53	26.3688	25.4334	25.151	30.6371	30.3906	30.529	29.5573	0.106518	0.108182	-0.971665	0.964882	0.0155259	0.970278	0.0131037
D5AP86	D5AP86_RHOCB		pufL		Reaction center protein L chain	0.000394633	8	7	7	7	7	8	8	8	8									30.5911	30.5877	30.6675	30.5291	29.3994	29.4487	30.0301	29.3829	30.5911	30.5877	30.6675	30.5291	29.3994	29.4487	30.0301	29.3829	30.5947	29.5921	0.00185435	0.0105232	-1.00256	0.000173078	3.76176	0.000515222	3.28801
D5AP87	D5AP87_RHOCB		pufM		Reaction center protein M chain	0.000394633	10	9	9	8	8	7	7	8	7									29.6275	29.6743	29.8462	29.6193	28.7717	28.916	29.5405	28.7972	29.6275	29.6743	29.8462	29.6193	28.7717	28.916	29.5405	28.7972	29.6948	29.0428	0.00356044	0.0124666	-0.651984	0.00511172	2.29143	0.00908188	2.04182
D5AP88	D5AP88_RHOCB		pufX		Intrinsic membrane protein PufX	0.000394633	8	7	7	7	7	6	6	8	6									28.6404	28.163	28.3361	28.3848	28.2232	28.334	28.1699	28.2716	28.6404	28.163	28.3361	28.3848	28.2232	28.334	28.1699	28.2716	28.3913	28.251	0.00695349	0.00247438	-0.140353	0.222017	0.653614	0.263896	0.578567
D5AP89	D5AP89_RHOCB		dxs		1-deoxy-D-xylulose-5-phosphate synthase	0.000394633	34	34	34	33	34	27	29	28	27									28.4344	28.3226	28.3949	28.4436	27.3988	27.5038	27.3463	27.1248	28.4344	28.3226	28.3949	28.4436	27.3988	27.5038	27.3463	27.1248	28.3997	27.3499	0.0019391	0.00584302	-1.04973	2.65919e-06	5.57525	2.00391e-05	4.69812
D5AP90	D5AP90_RHOCB		RCAP_rcc00697		Uncharacterized protein	0.00881057	1	1	1	1	1	1	1	1	0									19.876	18.9027	19.4587	20.4358	20.5722	18.9371	20.5925	NA	19.876	18.9027	19.4587	20.4358	20.5722	18.9371	20.5925	22.0405	19.7761	20.9236	0.0329813	0.0617537	1.14753	0.221709	0.654216	0.263647	0.578978
D5AP91	D5AP91_RHOCB		RCAP_rcc00698		Regulator of SigK	0.000394633	20	18	18	20	19	17	18	17	17									28.5601	28.6191	28.6392	28.5559	28.9366	28.9734	28.9677	29.0318	28.5601	28.6191	28.6392	28.5559	28.9366	28.9734	28.9677	29.0318	28.594	28.9778	0.00146686	0.00137085	0.383772	1.06093e-05	4.97431	5.58085e-05	4.2533
D5AP92	D5AP92_RHOCB		rpoE		RNA polymerase sigma-24 factor	0.000394633	21	18	19	20	21	21	21	21	21									28.7295	28.4431	28.5107	28.5592	28.9256	28.9774	28.8912	28.9668	28.7295	28.4431	28.5107	28.5592	28.9256	28.9774	28.8912	28.9668	28.5646	28.9406	0.00427978	0.00136899	0.376068	0.000479306	3.31939	0.00117601	2.92959
D5AP93	D5AP93_RHOCB		RCAP_rcc00700		Membrane protein, putative	0.000761905	1	1	1	1	1	1	1	1	1									24.7237	24.909	24.9898	25.0104	24.7581	24.689	25.1825	24.7609	24.7237	24.909	24.9898	25.0104	24.7581	24.689	25.1825	24.7609	24.9126	24.8615	0.00524253	0.00908475	-0.0510569	0.631818	0.199408	0.672725	0.172162
D5AP94	D5AP94_RHOCB		bsaA1		Glutathione peroxidase	0.000394633	15	15	15	14	15	13	14	13	14									30.3824	30.4597	30.4968	30.3984	29.8823	29.9276	29.6256	30.0115	30.3824	30.4597	30.4968	30.3984	29.8823	29.9276	29.6256	30.0115	30.4351	29.8688	0.00175245	0.00556762	-0.566302	0.000199939	3.6991	0.000572858	3.24195
D5AP96	D5AP96_RHOCB		RCAP_rcc00703		Deoxyribodipyrimidine photolyase-related protein	0.000394633	15	11	15	14	13	11	11	9	9									25.3931	25.724	25.7827	25.5585	24.5708	24.4778	24.4671	24.1896	25.3931	25.724	25.7827	25.5585	24.5708	24.4778	24.4671	24.1896	25.6225	24.4331	0.00685344	0.00673569	-1.18933	1.14616e-05	4.94075	5.89925e-05	4.2292
D5AP97	D5AP97_RHOCB		oppC1		Oligopeptide ABC transporter, permease protein OppC-1	0.000394633	4	4	4	4	4	3	3	3	3									23.3953	23.6003	23.8796	23.9779	22.7382	22.8076	23.2255	23.1239	23.3953	23.6003	23.8796	23.9779	22.7382	22.8076	23.2255	23.1239	23.7313	22.9884	0.0111974	0.0103317	-0.742911	0.00253277	2.5964	0.00485837	2.31351
D5AP98	D5AP98_RHOCB		oppB1		Oligopeptide ABC transporter, permease protein OppB-1	0.000394633	9	9	8	8	9	9	8	9	8									26.8919	26.9565	26.8657	26.792	26.2522	25.3526	25.993	26.0523	26.8919	26.9565	26.8657	26.792	26.2522	25.3526	25.993	26.0523	26.8777	25.9492	0.00253238	0.0150279	-0.92858	0.000995386	3.00201	0.00218257	2.66103
D5AP99	D5AP99_RHOCB		oppA1		Oligopeptide ABC transporter, periplasmic oligopeptide-binding protein OppA-1	0.000394633	87	85	85	85	86	86	87	84	86									34.6918	34.6852	34.6956	34.6295	34.3903	34.4222	34.2482	34.4066	34.6918	34.6852	34.6956	34.6295	34.3903	34.4222	34.2482	34.4066	34.6758	34.3685	0.000893276	0.00233273	-0.30732	0.000238414	3.62267	0.000660166	3.18035
D5APA0	D5APA0_RHOCB		oppF		Oligopeptide ABC transporter, ATP-binding protein OppF	0.000394633	19	18	17	17	17	15	17	16	17									28.6152	28.6057	28.6549	28.5567	28.1687	28.2368	28.1907	28.127	28.6152	28.6057	28.6549	28.5567	28.1687	28.2368	28.1907	28.127	28.6085	28.1813	0.00141179	0.00162339	-0.427197	6.2406e-06	5.20477	3.7569e-05	4.42517
D5APA1	D5APA1_RHOCB		oppD1		Oligopeptide ABC transporter, ATP-binding protein OppD-1	0.000394633	29	28	29	28	29	25	26	24	24									28.9803	29.0204	29.063	29.0133	28.3097	28.1976	28.2221	28.0587	28.9803	29.0204	29.063	29.0133	28.3097	28.1976	28.2221	28.0587	29.0195	28.1998	0.00117124	0.00368856	-0.819719	1.10288e-06	5.95747	1.08163e-05	4.96592
D5APA2	D5APA2_RHOCB		RCAP_rcc00709		FAD dependent oxidoreductase	0.000394633	38	33	37	37	36	35	36	33	33									29.0226	29.1925	29.2157	29.187	28.9167	28.8778	29.0146	28.8246	29.0226	29.1925	29.2157	29.187	28.9167	28.8778	29.0146	28.8246	29.1565	28.9101	0.00304561	0.00277552	-0.246357	0.00412034	2.38507	0.0074581	2.12737
D5APA3	D5APA3_RHOCB	D5APA3;D5AU86	hipO	RCAP_rcc01780;hipO	Hippurate hydrolase	0.000394633	43	39	37	38	40	39	42	39	39	5	7	7	5	6	7	6	6	29.7052	29.6543	29.6778	29.6495	29.7126	29.7349	29.741	29.7861	29.7052	29.6543	29.6778	29.6495	29.7126	29.7349	29.741	29.7861	29.6719	29.7439	0.00086131	0.00103608	0.0720143	0.0486991	1.31248	0.0675624	1.17029
D5APA4	D5APA4_RHOCB		RCAP_rcc00711		Universal stress family protein	0.000394633	6	5	6	5	6	6	5	6	5									26.5952	26.4102	26.5014	26.3548	26.1631	26.2999	26.2086	26.0961	26.5952	26.4102	26.5014	26.3548	26.1631	26.2999	26.2086	26.0961	26.4683	26.1939	0.00398736	0.00326636	-0.274451	0.00416677	2.3802	0.00753203	2.12309
D5APA5	D5APA5_RHOCB		moaA		GTP 3',8-cyclase	0.000394633	15	14	15	13	14	12	14	14	14									26.8597	27.1461	27.1343	27.2741	26.6581	26.7614	27.0313	26.7188	26.8597	27.1461	27.1343	27.2741	26.6581	26.7614	27.0313	26.7188	27.1113	26.7997	0.00643606	0.00615116	-0.311604	0.0263466	1.57928	0.0387864	1.41132
D5APA6	D5APA6_RHOCB		kynU		Kynureninase	0.000394633	28	27	27	28	27	22	24	24	22									29.4936	29.5907	29.6129	29.4969	29.2084	29.2314	29.1956	29.2333	29.4936	29.5907	29.6129	29.4969	29.2084	29.2314	29.1956	29.2333	29.5495	29.2173	0.00210479	0.000626789	-0.33227	4.47042e-05	4.34965	0.000173728	3.76013
D5APA8	D5APA8_RHOCB		pntA		NAD(P) transhydrogenase subunit alpha	0.000394633	50	47	48	49	48	47	46	49	46									30.7829	30.8583	30.9406	30.8037	30.4912	30.5682	30.8166	30.5418	30.7829	30.8583	30.9406	30.8037	30.4912	30.5682	30.8166	30.5418	30.8477	30.6101	0.00228172	0.00473705	-0.237595	0.0158843	1.79903	0.0244847	1.6111
D5APA9	D5APA9_RHOCB		pntB		NAD(P) transhydrogenase subunit beta	0.000394633	20	18	18	19	19	18	16	18	18									28.2476	28.3382	28.4634	28.3309	28.1089	27.8722	28.1823	28.0671	28.2476	28.3382	28.4634	28.3309	28.1089	27.8722	28.1823	28.0671	28.3471	28.0621	0.00313876	0.00472065	-0.284996	0.00671163	2.17317	0.0115368	1.93791
D5APB1	D5APB1_RHOCB		mdh		Malate dehydrogenase	0.000394633	46	42	43	45	45	45	44	44	44									33.034	32.9373	32.9215	32.9093	33.047	33.0564	33.0536	33.0875	33.034	32.9373	32.9215	32.9093	33.047	33.0564	33.0536	33.0875	32.9514	33.0612	0.00172483	0.000544501	0.109847	0.0182173	1.73952	0.0277659	1.55649
D5APB2	D5APB2_RHOCB		RCAP_rcc00719		Glycosyltransferase family 2 protein	0.000394633	4	3	3	3	3	4	4	4	4									23.8912	23.8027	23.5837	23.9179	22.9628	23.1066	23.4719	23.1666	23.8912	23.8027	23.5837	23.9179	22.9628	23.1066	23.4719	23.1666	23.8047	23.1892	0.00637285	0.00925136	-0.615469	0.00126412	2.89821	0.0026677	2.57386
D5APB3	D5APB3_RHOCB		sucC		Succinate--CoA ligase [ADP-forming] subunit beta	0.000394633	61	54	54	53	50	58	59	57	58									31.4627	31.4738	31.5025	31.47	31.904	31.961	31.9863	31.93	31.4627	31.4738	31.5025	31.47	31.904	31.961	31.9863	31.93	31.4773	31.9457	0.000555284	0.00112432	0.468353	8.43452e-07	6.07394	9.02694e-06	5.04446
D5APB4	D5APB4_RHOCB		sucD		Succinate--CoA ligase [ADP-forming] subunit alpha	0.000394633	44	34	33	35	37	41	42	43	41									30.7546	30.7769	30.7418	30.765	31.5553	31.6321	31.4556	31.5955	30.7546	30.7769	30.7418	30.765	31.5553	31.6321	31.4556	31.5955	30.7596	31.5611	0.000486088	0.00241184	0.801494	2.17577e-07	6.66239	3.65459e-06	5.43716
D5APB5	D5APB5_RHOCB		RCAP_rcc00722		Lipoprotein, putative	0.000394633	2	2	2	2	2	2	2	2	2									25.4458	25.4371	25.4603	25.5554	26.2408	26.3973	26.4147	26.3944	25.4458	25.4371	25.4603	25.5554	26.2408	26.3973	26.4147	26.3944	25.4755	26.3635	0.0021469	0.00307947	0.888021	3.46392e-07	6.46043	4.69457e-06	5.3284
D5APB6	D5APB6_RHOCB		RCAP_rcc00723		Lipoprotein, putative	0.000394633	9	9	9	9	9	9	9	9	9									27.212	27.2087	27.246	27.1195	27.7552	27.8605	27.5456	27.7901	27.212	27.2087	27.246	27.1195	27.7552	27.8605	27.5456	27.7901	27.1973	27.7425	0.00198746	0.00488369	0.545198	0.000101101	3.99524	0.000327335	3.48501
D5APB7	D5APB7_RHOCB		sucA		2-oxoglutarate dehydrogenase E1 component	0.000394633	84	80	78	80	81	81	82	81	80									31.1084	31.1698	31.185	31.1667	31.6468	31.6989	31.7743	31.6044	31.1084	31.1698	31.185	31.1667	31.6468	31.6989	31.7743	31.6044	31.1578	31.6825	0.00108131	0.00230972	0.524717	5.14581e-06	5.28855	3.18309e-05	4.49715
D5APB8	D5APB8_RHOCB		sucB		Dihydrolipoyllysine-residue succinyltransferase component of 2-oxoglutarate dehydrogenase complex	0.000394633	51	42	45	43	45	46	47	49	46									31.2166	31.3843	31.3956	31.2993	31.608	31.7131	31.6601	31.624	31.2166	31.3843	31.3956	31.2993	31.608	31.7131	31.6601	31.624	31.3258	31.6519	0.00266559	0.00147297	0.32614	0.000271493	3.56624	0.000736635	3.13275
D5APB9	D5APB9_RHOCB		lpdA1		Dihydrolipoyl dehydrogenase	0.000394633	33	32	31	31	31	29	30	31	33									30.603	30.5807	30.5798	30.6413	30.5904	30.683	30.6308	30.5751	30.603	30.5807	30.5798	30.6413	30.5904	30.683	30.6308	30.5751	30.6014	30.6204	0.000942165	0.00157433	0.0189995	0.613761	0.212001	0.65661	0.182693
D5APC0	D5APC0_RHOCB		citE1		Citrate lyase, beta subunit-1	0.000394633	26	26	25	26	26	23	24	24	25									28.2202	28.1955	28.1774	28.1671	27.8941	27.9645	27.9731	27.9569	28.2202	28.1955	28.1774	28.1671	27.8941	27.9645	27.9731	27.9569	28.1902	27.9475	0.000826212	0.00128777	-0.242692	9.05081e-05	4.04331	0.000300246	3.52252
D5APC1	D5APC1_RHOCB		RCAP_rcc00728		NnrU family protein	0.000394633	4	1	1	1	2	1	1	4	2									21.1708	20.3017	NA	19.7487	20.0828	19.9535	23.3449	21.2151	21.1708	20.3017	21.4558	19.7487	20.0828	19.9535	23.3449	21.2151	20.8211	21.8589	0.0380203	0.0742234	1.0378	0.566587	0.246733	0.61039	0.214392
D5APC2	D5APC2_RHOCB		RCAP_rcc00729		DUF1737 domain-containing protein	0.000394633	7	7	7	7	7	7	7	7	7									26.6922	26.4161	26.5277	26.557	26.933	26.8809	26.7456	26.8208	26.6922	26.4161	26.5277	26.557	26.933	26.8809	26.7456	26.8208	26.5516	26.8467	0.00427721	0.00300355	0.295156	0.00301044	2.52137	0.00567772	2.24583
D5APC3	D5APC3_RHOCB		maoC		Beta-methylmalyl-CoA dehydratase	0.000394633	34	30	31	31	31	34	34	33	34									30.1189	30.0831	30.1398	30.0605	30.1339	30.2043	30.1736	30.2003	30.1189	30.0831	30.1398	30.0605	30.1339	30.2043	30.1736	30.2003	30.1009	30.1783	0.0011804	0.00107482	0.0773821	0.0487514	1.31201	0.0675987	1.17006
D5APC4	D5APC4_RHOCB		sdhC		Succinate dehydrogenase cytochrome b556 subunit	0.000394633	5	2	1	3	4	4	4	5	4									23.8026	18.457	21.4032	23.6738	24.2056	24.3785	24.8168	24.1764	23.8026	18.457	21.4032	23.6738	24.2056	24.3785	24.8168	24.1764	22.8926	24.4181	0.114805	0.0121105	1.52549	0.0598668	1.22281	0.0810953	1.091
D5APC5	D5APC5_RHOCB		sdhD		Succinate dehydrogenase hydrophobic membrane anchor subunit	0.000394633	5	5	4	4	4	3	4	5	2									25.2878	25.1053	25.0069	25.0191	24.2654	24.2047	24.5355	23.9608	25.2878	25.1053	25.0069	25.0191	24.2654	24.2047	24.5355	23.9608	25.1092	24.2561	0.00516239	0.00973744	-0.853127	0.000196441	3.70677	0.000566632	3.2467
D5APC6	D5APC6_RHOCB		sdhA		Succinate dehydrogenase flavoprotein subunit	0.000394633	43	39	40	41	40	43	43	43	43									31.3409	31.3779	31.3594	31.3802	31.6886	31.7895	31.8308	31.7854	31.3409	31.3779	31.3594	31.3802	31.6886	31.7895	31.8308	31.7854	31.3647	31.7745	0.000584934	0.00189508	0.409811	9.54445e-06	5.02025	5.17586e-05	4.28602
D5APC7	D5APC7_RHOCB		RCAP_rcc00734		Lipoprotein, putative	0.000394633	7	6	7	7	7	7	7	7	7									27.2419	27.1396	27.0999	27.0701	27.4869	27.4843	27.3665	27.4908	27.2419	27.1396	27.0999	27.0701	27.4869	27.4843	27.3665	27.4908	27.1393	27.4581	0.00276319	0.00220205	0.318714	0.000329138	3.48262	0.000871135	3.05991
D5APC8	D5APC8_RHOCB		RCAP_rcc00735		Glycosyltransferase family 61 protein	0.000394633	11	9	9	10	11	8	5	10	7									25.1543	25.1094	24.8958	24.8759	24.2293	23.5401	23.471	23.9387	25.1543	25.1094	24.8958	24.8759	24.2293	23.5401	23.471	23.9387	25.0142	23.8281	0.00573585	0.0149426	-1.18606	0.000199614	3.69981	0.000572723	3.24206
D5APC9	D5APC9_RHOCB		sdhB		Succinate dehydrogenase iron-sulfur subunit	0.000394633	28	28	26	28	28	25	24	26	24									31.0933	31.1212	31.107	31.0231	30.8133	30.4725	30.7006	30.515	31.0933	31.1212	31.107	31.0231	30.8133	30.4725	30.7006	30.515	31.0866	30.632	0.00140152	0.00521462	-0.454582	0.000573703	3.24131	0.00137446	2.86187
D5APD0	D5APD0_RHOCB		RCAP_rcc00737		Uncharacterized protein	0.000761905	1	1	1	1	1	1	1	1	1									22.01	20.5077	21.75	21.7525	23.4908	23.3736	23.6212	23.5857	22.01	20.5077	21.75	21.7525	23.4908	23.3736	23.6212	23.5857	21.6067	23.521	0.031435	0.00471274	1.91426	0.000307502	3.51215	0.000820309	3.08602
D5APD1	D5APD1_RHOCB		RCAP_rcc00738		DUF1989 domain-containing protein	0.000394633	21	14	17	16	16	19	18	19	20									27.682	27.765	27.7574	27.6346	28.2584	28.2746	28.2164	28.3444	27.682	27.765	27.7574	27.6346	28.2584	28.2746	28.2164	28.3444	27.7107	28.2742	0.00225803	0.00188448	0.563471	3.39415e-06	5.46927	2.45267e-05	4.61036
D5APD2	D5APD2_RHOCB		RCAP_rcc00739		Transcriptional regulator, ArsR family	0.000394633	5	5	4	4	5	5	5	5	5									25.7969	25.5599	25.6851	25.6492	25.778	25.823	25.5618	25.7459	25.7969	25.5599	25.6851	25.6492	25.778	25.823	25.5618	25.7459	25.6753	25.7305	0.0038195	0.00445803	0.0552734	0.478536	0.320085	0.526565	0.278548
D5APD3	D5APD3_RHOCB		atpI		ATP synthase protein I	0.000394633	2	2	2	2	2	2	2	2	2									25.9405	26.0122	26.0911	25.8362	26.1047	25.917	25.6932	25.9832	25.9405	26.0122	26.0911	25.8362	26.1047	25.917	25.6932	25.9832	25.9731	25.9321	0.00417194	0.00666129	-0.040952	0.64898	0.187769	0.688552	0.162063
D5APD4	D5APD4_RHOCB		atpB		ATP synthase subunit a	0.000394633	10	10	10	10	10	10	9	10	10									27.7785	27.9655	27.9274	28.0015	28.1921	28.2538	28.4018	28.2633	27.7785	27.9655	27.9274	28.0015	28.1921	28.2538	28.4018	28.2633	27.9207	28.2798	0.00350813	0.00312994	0.35914	0.00076755	3.11489	0.00174249	2.75883
D5APD6	D5APD6_RHOCB		atpX		ATP synthase subunit b	0.000394633	13	10	11	11	11	12	12	13	13									31.2283	31.2284	31.3011	31.2192	31.2951	31.3887	31.2408	31.3772	31.2283	31.2284	31.3011	31.2192	31.2951	31.3887	31.2408	31.3772	31.2446	31.3267	0.00122094	0.00223926	0.0821032	0.104276	0.981816	0.133984	0.872948
D5APD7	D5APD7_RHOCB		atpF		ATP synthase subunit b	0.000394633	40	37	35	35	37	39	39	39	38									31.7935	31.7916	31.8339	31.7681	31.8966	31.9681	31.8564	31.9512	31.7935	31.7916	31.8339	31.7681	31.8966	31.9681	31.8564	31.9512	31.797	31.9188	0.000859223	0.0016045	0.121796	0.0112116	1.95033	0.0179879	1.74502
D5APD8	D5APD8_RHOCB		phaZ		Polyhydroxyalkanoate depolymerase	0.000394633	49	48	48	48	48	45	43	47	45									30.2651	30.3759	30.3682	30.3272	29.807	29.7809	30.0373	29.7629	30.2651	30.3759	30.3682	30.3272	29.807	29.7809	30.0373	29.7629	30.3348	29.8514	0.00167269	0.00429228	-0.483369	0.000145228	3.83795	0.000443076	3.35352
D5APD9	D5APD9_RHOCB		phbC		Poly(3-hydroxyalkanoate) polymerase	0.000394633	53	50	48	49	50	49	48	50	51									30.1699	30.1251	30.1682	30.2367	30.4562	30.5074	30.633	30.5478	30.1699	30.1251	30.1682	30.2367	30.4562	30.5074	30.633	30.5478	30.1755	30.5376	0.00152757	0.00244621	0.362035	9.57424e-05	4.0189	0.000313403	3.5039
D5APE0	D5APE0_RHOCB		RCAP_rcc00747		Phasin, PhaP	0.000394633	91	82	80	83	84	84	85	84	86									32.8876	32.4169	32.4291	32.3265	32.8485	32.8722	33.1077	33.1345	32.8876	32.4169	32.4291	32.3265	32.8485	32.8722	33.1077	33.1345	32.5324	32.9966	0.00776674	0.0045846	0.4642	0.00954583	2.02019	0.0156125	1.80653
D5APE1	D5APE1_RHOCB		phaR		Polyhydroxyalkanoate synthesis repressor PhaR	0.000394633	25	23	22	22	21	25	24	25	24									32.0882	32.0588	32.0618	32.0705	31.6107	31.7169	31.6702	31.776	32.0882	32.0588	32.0618	32.0705	31.6107	31.7169	31.6702	31.776	32.0699	31.6947	0.000411939	0.00221216	-0.375145	2.82784e-05	4.54855	0.000120867	3.91769
D5APE2	D5APE2_RHOCB		RCAP_rcc00749		Transcriptional regulator, LysR family	0.000394633	19	18	18	19	18	17	15	14	16									27.045	27.0375	27.1767	27.1761	26.2343	26.2027	25.8704	25.8979	27.045	27.0375	27.1767	27.1761	26.2343	26.2027	25.8704	25.8979	27.1104	26.0611	0.00288184	0.00743817	-1.04936	1.02051e-05	4.99118	5.42861e-05	4.26531
D5APE3	D5APE3_RHOCB		pyrG		CTP synthase	0.000394633	50	42	44	46	43	48	47	48	49									29.4109	29.3826	29.3749	29.4658	29.7806	29.712	29.8864	29.7932	29.4109	29.3826	29.3749	29.4658	29.7806	29.712	29.8864	29.7932	29.409	29.7944	0.00139962	0.00240846	0.38538	4.78055e-05	4.32052	0.00018185	3.74029
D5APE4	D5APE4_RHOCB		secG		Protein-export membrane protein SecG	0.000394633	4	3	3	3	3	4	4	4	4									24.9279	25.1821	25.1011	25.0244	25.358	25.2259	25.1892	25.3053	24.9279	25.1821	25.1011	25.0244	25.358	25.2259	25.1892	25.3053	25.0619	25.2711	0.00432799	0.00301918	0.209206	0.0136233	1.86572	0.0213369	1.67087
D5APE5	D5APE5_RHOCB		purA		Adenylosuccinate synthetase	0.000394633	41	37	38	37	39	40	38	41	38									30.9811	30.9226	30.8671	30.9309	30.711	30.6753	30.9108	30.7744	30.9811	30.9226	30.8671	30.9309	30.711	30.6753	30.9108	30.7744	30.926	30.7707	0.00151059	0.00337142	-0.155282	0.0274074	1.56213	0.0402164	1.3956
D5APE7	D5APE7_RHOCB		RCAP_rcc00754		Lipoprotein, putative	0.000394633	40	33	35	34	36	40	38	38	38									28.5129	28.5725	28.521	28.5625	28.6257	28.6796	28.5204	28.6098	28.5129	28.5725	28.521	28.5625	28.6257	28.6796	28.5204	28.6098	28.5425	28.61	0.00103845	0.00231185	0.0675535	0.146529	0.834075	0.181446	0.741252
D5APE8	D5APE8_RHOCB		thiN		thiamine diphosphokinase	0.000394633	13	12	12	13	12	10	10	11	11									27.0253	26.9469	27.2717	27.069	26.9796	27.0541	26.9936	27.1844	27.0253	26.9469	27.2717	27.069	26.9796	27.0541	26.9936	27.1844	27.0833	27.0552	0.00511558	0.00345409	-0.0280544	0.7605	0.118901	0.789176	0.102826
D5APE9	D5APE9_RHOCB		RCAP_rcc00756		Transporter, dme family	0.00881057	1	1	1	1	1	1	1	1	1									20.3222	19.8696	20.2542	20.207	20.3349	19.7234	20.1127	19.3918	20.3222	19.8696	20.2542	20.207	20.3349	19.7234	20.1127	19.3918	20.1734	19.9351	0.00998674	0.0210019	-0.238253	0.239047	0.621517	0.282239	0.549383
D5APF0	D5APF0_RHOCB		RCAP_rcc00757		Hydrolase, alpha/beta fold family	0.000394633	22	22	22	21	22	22	21	21	22									31.0424	31.059	31.0945	30.9859	30.8168	30.8365	30.7597	30.8654	31.0424	31.059	31.0945	30.9859	30.8168	30.8365	30.7597	30.8654	31.046	30.8201	0.00145769	0.00144799	-0.225825	0.000489016	3.31068	0.00119691	2.92194
D5APF1	D5APF1_RHOCB		RCAP_rcc00758		Hydrolase, alpha/beta fold family	0.000394633	4	2	2	1	1	3	1	2	2									21.5132	20.1842	21.2247	18.5769	21.1381	19.9791	18.9558	20.2488	21.5132	20.1842	21.2247	18.5769	21.1381	19.9791	18.9558	20.2488	20.7443	20.2809	0.0651557	0.0447467	-0.463411	0.698468	0.155853	0.734699	0.13389
D5APF4	D5APF4_RHOCB		hoxH		NAD-reducing hydrogenase HoxS, beta subunit	0.000394633	5	5	3	4	5	5	4	5	3									21.13	19.8854	21.1229	21.2338	20.8516	20.5151	20.9954	19.5378	21.13	19.8854	21.1229	21.2338	20.8516	20.5151	20.9954	19.5378	20.934	20.5736	0.0307255	0.0320576	-0.360348	0.406846	0.39057	0.455107	0.341886
D5APF5	D5APF5_RHOCB		hoxW		Hydrogenase maturation factor HowW	0.000394633	4	3	3	3	2	3	4	4	3									21.776	20.5109	21.514	22.002	21.8107	22.7864	22.2659	22.1129	21.776	20.5109	21.514	22.002	21.8107	22.7864	22.2659	22.1129	21.5498	22.2886	0.0306528	0.0183468	0.738743	0.0582066	1.23503	0.0790521	1.10209
D5APF6	D5APF6_RHOCB		hupT		histidine kinase	0.000394633	14	10	11	12	12	9	11	11	9									25.2274	25.1788	25.2936	25.1948	23.724	24.1791	24.1625	23.8492	25.2274	25.1788	25.2936	25.1948	23.724	24.1791	24.1625	23.8492	25.2243	23.9921	0.00201564	0.00949758	-1.23226	6.80962e-06	5.16688	3.99251e-05	4.39875
D5APF7	D5APF7_RHOCB		hupU		Uptake hydrogenase, small subunit	0.000394633	9	8	8	8	8	6	6	5	7									25.4533	25.6043	25.1653	25.4797	24.8532	24.8584	24.5193	24.7296	25.4533	25.6043	25.1653	25.4797	24.8532	24.8584	24.5193	24.7296	25.4344	24.7465	0.00730078	0.00641852	-0.687843	0.000464563	3.33296	0.00114482	2.94126
D5APF8	D5APF8_RHOCB		hupV		Uptake hydrogenase, large subunit	0.000394633	15	10	15	13	12	14	14	13	14									26.8751	27.0586	27.1102	27.0427	26.3094	26.3832	26.4316	26.253	26.8751	27.0586	27.1102	27.0427	26.3094	26.3832	26.4316	26.253	27.0243	26.3459	0.00377032	0.00299556	-0.67835	1.09328e-05	4.96127	5.68802e-05	4.24504
D5APF9	D5APF9_RHOCB		hypF		Carbamoyltransferase HypF	0.000394633	23	19	19	19	22	19	20	22	17									24.9706	25.1566	25.1691	25.2545	25.0556	25.0551	25.1782	24.6813	24.9706	25.1566	25.1691	25.2545	25.0556	25.0551	25.1782	24.6813	25.1414	25.0041	0.0047583	0.00861876	-0.137243	0.244981	0.610868	0.288521	0.539822
D5APG0	D5APG0_RHOCB		hupA		Hydrogenase, small subunit	0.000394633	19	11	9	11	11	17	19	18	18									27.6145	27.3932	27.601	27.44	29.8726	29.9418	30.0427	30.0048	27.6145	27.3932	27.601	27.44	29.8726	29.9418	30.0427	30.0048	27.5154	29.9669	0.00407645	0.00248873	2.45149	1.54496e-09	8.81108	1.6667e-07	6.77814
D5APG1	D5APG1_RHOCB		hupB		Hydrogenase, large subunit	0.000394633	69	55	54	56	52	68	68	68	69									31.5891	31.554	31.571	31.4379	33.7496	33.8192	33.8638	33.7713	31.5891	31.554	31.571	31.4379	33.7496	33.8192	33.8638	33.7713	31.5392	33.8017	0.00216448	0.00150816	2.26247	1.98506e-10	9.70223	3.82407e-08	7.41747
D5APG2	D5APG2_RHOCB		hupC		Hydrogenase, cytochrome b subunit	0.000394633	20	13	14	14	15	19	19	20	20									27.0751	27.3178	27.6085	27.4549	29.4865	29.5098	29.8208	29.4864	27.0751	27.3178	27.6085	27.4549	29.4865	29.5098	29.8208	29.4864	27.3772	29.5831	0.00827092	0.00553362	2.20592	4.05814e-07	6.39167	5.33892e-06	5.27255
D5APG3	D5APG3_RHOCB		hupD		Hydrogenase maturation protease HupD	0.000394633	7	6	5	5	5	7	7	6	7									25.1891	25.2016	25.3221	25.0795	26.3613	26.2821	25.8476	26.1048	25.1891	25.2016	25.3221	25.0795	26.3613	26.2821	25.8476	26.1048	25.2006	26.1621	0.00393852	0.00870791	0.961464	6.32147e-05	4.19918	0.000226414	3.6451
D5APG4	D5APG4_RHOCB		hupF		Hydrogenase maturation chaperone HupF	0.000394633	10	6	6	6	5	10	10	10	10									23.5679	23.479	23.5197	23.0491	26.3745	26.2064	25.5688	25.8742	23.5679	23.479	23.5197	23.0491	26.3745	26.2064	25.5688	25.8742	23.418	26.0386	0.010227	0.0137663	2.62052	2.53321e-06	5.59633	1.93543e-05	4.71322
D5APG5	D5APG5_RHOCB		hupG		Hydrogenase expression/formation protein	0.000394633	16	15	16	16	16	16	16	16	15									28.3596	28.2157	28.4746	28.2583	29.4231	29.401	29.132	29.345	28.3596	28.2157	28.4746	28.2583	29.4231	29.401	29.132	29.345	28.3305	29.3298	0.00407433	0.00453513	0.999253	5.08626e-06	5.2936	3.16805e-05	4.49921
D5APG6	D5APG6_RHOCB		hupH		Hydrogenase expression/formation protein HupH	0.000394633	18	17	16	14	16	18	18	16	17									28.1953	27.8501	27.6614	27.8802	28.6977	28.7481	28.4951	28.6855	28.1953	27.8501	27.6614	27.8802	28.6977	28.7481	28.4951	28.6855	27.9098	28.6597	0.00793418	0.00387303	0.749979	0.000264893	3.57693	0.00072158	3.14172
D5APG7	D5APG7_RHOCB		hupJ		Rubredoxin HupJ	0.000394633	17	17	16	15	16	16	16	16	15									26.2854	26.0686	26.1159	25.9193	26.681	26.56	26.1484	27.054	26.2854	26.0686	26.1159	25.9193	26.681	26.56	26.1484	27.054	26.1032	26.6467	0.00577988	0.0140231	0.543432	0.0264125	1.57819	0.0388623	1.41047
D5APG8	D5APG8_RHOCB		hupK		Hydrogenase expression/formation protein HupK	0.000394633	14	11	14	14	13	13	13	11	13									26.4959	26.4492	26.2329	26.5639	26.0146	25.8448	25.9353	26.2344	26.4959	26.4492	26.2329	26.5639	26.0146	25.8448	25.9353	26.2344	26.4407	26.0146	0.00541055	0.00640439	-0.426077	0.00391527	2.40724	0.00712996	2.14691
D5APG9	D5APG9_RHOCB		hypA		Hydrogenase maturation factor HypA	0.000394633	7	6	6	6	5	4	3	4	5									24.2384	24.2535	24.5192	24.1633	23.855	23.4388	23.2655	23.9796	24.2384	24.2535	24.5192	24.1633	23.855	23.4388	23.2655	23.9796	24.3	23.664	0.00639932	0.014289	-0.636008	0.00585934	2.23215	0.0102949	1.98738
D5APH0	D5APH0_RHOCB		hypB		Hydrogenase nickel incorporation protein HypB	0.000394633	13	13	11	11	11	12	12	12	13									27.3771	27.3016	27.3893	27.3153	27.5726	27.6479	27.4149	27.6267	27.3771	27.3016	27.3893	27.3153	27.5726	27.6479	27.4149	27.6267	27.3463	27.5684	0.00160205	0.00381934	0.222025	0.00603069	2.21963	0.0105636	1.97619
D5APH1	D5APH1_RHOCB		hupR		Hydrogenase transcriptional regulator HupR	0.000394633	29	25	29	27	27	26	26	27	24									26.9208	26.869	26.8311	26.892	27.1711	27.2023	27.0681	27.089	26.9208	26.869	26.8311	26.892	27.1711	27.2023	27.0681	27.089	26.8786	27.1337	0.00141037	0.00237011	0.255129	0.000434972	3.36154	0.00108835	2.96323
D5APH2	D5APH2_RHOCB		hypC		Hydrogenase assembly chaperone HypC/HupF	0.000394633	4	4	4	4	4	4	4	4	4									23.6718	23.5982	23.6668	23.4426	23.7198	24.0708	23.6407	23.8071	23.6718	23.5982	23.6668	23.4426	23.7198	24.0708	23.6407	23.8071	23.5978	23.8189	0.00453155	0.00785008	0.221124	0.0697162	1.15667	0.0930354	1.03135
D5APH3	D5APH3_RHOCB		hypD		Hydrogenase maturation factor	0.000394633	19	16	17	16	17	15	16	15	15									26.9399	26.7923	26.727	26.9025	26.5327	26.3836	26.1434	26.288	26.9399	26.7923	26.727	26.9025	26.5327	26.3836	26.1434	26.288	26.8429	26.3439	0.00365881	0.0062138	-0.499015	0.000739197	3.13124	0.00169237	2.7715
D5APH4	D5APH4_RHOCB		hypE		Hydrogenase expression/formation protein HypE	0.000394633	18	15	14	14	15	16	18	17	17									27.5072	27.3637	27.434	27.4625	28.3546	28.3714	28.3218	28.3554	27.5072	27.3637	27.434	27.4625	28.3546	28.3714	28.3218	28.3554	27.4428	28.3509	0.00219255	0.000734957	0.908098	3.58663e-08	7.44531	1.38188e-06	5.85953
D5APH5	D5APH5_RHOCB		cheR1		Chemotaxis protein methyltransferase CheR-1	0.000394633	72	65	63	66	67	70	70	72	70									29.4406	29.452	29.448	29.5095	29.8424	29.8971	30.0586	29.9526	29.4406	29.452	29.448	29.5095	29.8424	29.8971	30.0586	29.9526	29.4628	29.9399	0.00107497	0.00308336	0.477114	2.61842e-05	4.58196	0.000113582	3.94469
D5APH6	D5APH6_RHOCB		RCAP_rcc00783		Diguanylate cyclase/phosphodiesterase with PAS/PAC sensor	0.000394633	24	20	20	20	21	22	20	21	23									25.5325	25.5404	25.605	25.4294	26.0024	25.8007	25.6158	25.8431	25.5325	25.5404	25.605	25.4294	26.0024	25.8007	25.6158	25.8431	25.5282	25.822	0.00284356	0.00615719	0.293818	0.00985095	2.00652	0.0160241	1.79523
D5APH7	D5APH7_RHOCB		RCAP_rcc00784		Conserved domain protein	0.000394633	5	4	5	5	4	4	4	4	4									25.3117	25.9385	26.8435	25.4257	23.7085	23.6131	22.2147	23.1276	25.3117	25.9385	26.8435	25.4257	23.7085	23.6131	22.2147	23.1276	26.0161	23.2739	0.0269649	0.029495	-2.74215	0.000431307	3.36521	0.00108208	2.96574
D5APH8	D5APH8_RHOCB		sqr		Sulfide:quinone oxidoreductase	0.000394633	31	28	31	31	31	27	24	25	26									28.0746	28.1738	28.1884	28.2089	27.1096	26.9045	27.1546	26.7337	28.0746	28.1738	28.1884	28.2089	27.1096	26.9045	27.1546	26.7337	28.1623	26.9853	0.00211775	0.00721333	-1.17702	3.90387e-06	5.4085	2.67531e-05	4.57263
D5APH9	D5APH9_RHOCB		RCAP_rcc00786		Basic membrane lipoprotein family	0.000394633	52	44	46	45	45	50	48	51	51									33.4288	33.1746	33.1325	33.1557	33.6681	33.6723	33.5773	33.7046	33.4288	33.1746	33.1325	33.1557	33.6681	33.6723	33.5773	33.7046	33.228	33.6563	0.00416476	0.00162501	0.428293	0.000469632	3.32824	0.00115565	2.93717
D5API0	D5API0_RHOCB		RCAP_rcc00787		Monosacharide ABC transporter, permease protein	0.000394633	6	3	4	4	3	6	6	6	6									22.5643	22.7498	22.4905	22.6525	23.6015	23.7677	23.8562	22.9681	22.5643	22.7498	22.4905	22.6525	23.6015	23.7677	23.8562	22.9681	22.6176	23.587	0.00495461	0.0170302	0.969399	0.00161059	2.79302	0.00330072	2.48139
D5API1	D5API1_RHOCB		RCAP_rcc00788		Monosacharide ABC transporter, permease protein	0.000761905	2	0	1	1	1	2	1	1	2									NA	24.4184	21.5007	26.8151	26.4737	26.6544	21.6822	26.6554	22.4152	24.4184	21.5007	26.8151	26.4737	26.6544	21.6822	26.6554	25.1512	26.1978	0.0991174	0.0968851	1.04658	0.341163	0.467038	0.388892	0.410172
D5API2	D5API2_RHOCB		RCAP_rcc00789		Monosacharide ABC transporter, ATP-binding protein	0.000394633	27	25	24	24	23	27	27	27	27									28.766	28.7394	28.7819	28.7095	29.1817	29.2388	29.3195	29.2612	28.766	28.7394	28.7819	28.7095	29.1817	29.2388	29.3195	29.2612	28.7495	29.2511	0.00110481	0.0019495	0.501681	2.70955e-06	5.5671	2.03556e-05	4.69132
D5API3	D5API3_RHOCB		xdhC		Xanthine dehydrogenase accessory protein XdhC	0.000394633	7	7	6	6	6	7	7	7	7									22.9751	22.8289	23.0075	22.8494	23.3634	23.3056	22.4703	22.6892	22.9751	22.8289	23.0075	22.8494	23.3634	23.3056	22.4703	22.6892	22.9173	23.0077	0.00389423	0.0194032	0.0903511	0.846045	0.0726065	0.866559	0.0622016
D5API4	D5API4_RHOCB		xdhB		Xanthine dehydrogenase, molybdopterin binding subunit	0.000394633	28	24	26	27	27	25	24	27	26									26.6256	26.8141	26.9374	26.7818	26.2936	26.4518	26.6742	26.4599	26.6256	26.8141	26.9374	26.7818	26.2936	26.4518	26.6742	26.4599	26.794	26.4763	0.00478976	0.0059041	-0.317705	0.0114858	1.93984	0.0183622	1.73607
D5API5	D5API5_RHOCB		xdhA		Xanthine dehydrogenase, small subunit	0.000394633	16	15	14	13	16	14	16	16	15									26.2412	25.7421	25.5275	25.8955	25.3987	26.0163	26.0414	25.6998	26.2412	25.7421	25.5275	25.8955	25.3987	26.0163	26.0414	25.6998	25.8754	25.8122	0.0116211	0.0117533	-0.0632123	0.758516	0.120035	0.787695	0.103642
D5API6	D5API6_RHOCB		dnaE1		DNA-directed DNA polymerase	0.000394633	51	40	42	45	43	38	35	37	39									27.1727	27.224	27.2474	27.2379	26.5538	26.4303	26.6224	26.5098	27.1727	27.224	27.2474	27.2379	26.5538	26.4303	26.6224	26.5098	27.2208	26.5307	0.00122214	0.00303581	-0.690044	1.08925e-06	5.96287	1.07216e-05	4.96974
D5API7	D5API7_RHOCB		RCAP_rcc00794		SlyX family protein	0.000394633	10	10	10	10	10	10	10	10	10									27.6748	27.6005	27.6758	27.583	27.5368	27.4805	27.5143	27.5605	27.6748	27.6005	27.6758	27.583	27.5368	27.4805	27.5143	27.5605	27.6341	27.5233	0.00176622	0.00123705	-0.110812	0.0182223	1.7394	0.0277659	1.55649
D5API8	D5API8_RHOCB		hisS		Histidine--tRNA ligase	0.000394633	46	43	44	42	45	43	43	46	46									30.381	30.2587	30.3176	30.3075	30.2822	30.3047	30.2962	30.3229	30.381	30.2587	30.3176	30.3075	30.2822	30.3047	30.2962	30.3229	30.3168	30.3016	0.00165797	0.000561056	-0.0152615	0.680983	0.166863	0.716867	0.144562
D5API9	D5API9_RHOCB		hisZ		ATP phosphoribosyltransferase regulatory subunit	0.000394633	18	16	17	17	16	17	18	16	16									27.9183	27.9592	28.0077	27.9102	27.5954	27.5662	27.6348	27.3825	27.9183	27.9592	28.0077	27.9102	27.5954	27.5662	27.6348	27.3825	27.9494	27.5479	0.00159938	0.00405664	-0.401459	0.000229331	3.63954	0.000638953	3.19453
D5APJ0	D5APJ0_RHOCB		hisG		ATP phosphoribosyltransferase	0.000394633	9	9	9	8	8	8	8	7	8									26.4364	26.4158	26.5068	26.447	26.3782	26.4031	26.2107	26.4217	26.4364	26.4158	26.5068	26.447	26.3782	26.4031	26.2107	26.4217	26.4519	26.3558	0.00147769	0.00367288	-0.096079	0.107367	0.969131	0.136921	0.863529
D5APJ1	D5APJ1_RHOCB		RCAP_rcc00798		D-isomer specific 2-hydroxyacid dehydrogenase family protein	0.000394633	29	25	27	28	25	29	28	27	27									29.0257	29.0894	29.1608	29.0728	29.2691	29.3405	29.2666	29.2789	29.0257	29.0894	29.1608	29.0728	29.2691	29.3405	29.2666	29.2789	29.088	29.2891	0.00192504	0.00119092	0.20109	0.00110589	2.95629	0.00237845	2.62371
D5APJ2	D5APJ2_RHOCB		mrdB		Peptidoglycan glycosyltransferase MrdB	0.00486891	1	1	1	1	1	1	1	1	1									22.5135	22.3107	22.2652	22.3237	22.241	22.0751	22.5313	22.4186	22.5135	22.3107	22.2652	22.3237	22.241	22.0751	22.5313	22.4186	22.3565	22.3269	0.00490939	0.00898225	-0.029627	0.74032	0.130581	0.773892	0.11132
D5APJ3	D5APJ3_RHOCB		mrdA		Peptidoglycan glycosyltransferase	0.000394633	26	26	23	22	25	19	15	22	19									26.0699	25.9687	25.7886	26.0475	24.7994	24.8888	25.5404	24.8487	26.0699	25.9687	25.7886	26.0475	24.7994	24.8888	25.5404	24.8487	25.9728	25.0534	0.00491612	0.0139617	-0.91945	0.000763183	3.11737	0.00173404	2.76094
D5APJ4	D5APJ4_RHOCB		RCAP_rcc00801		Membrane protein, putative	0.00560329	1	1	1	1	1	1	1	1	1									22.1924	22.0958	22.2671	21.3357	21.7339	21.5027	22.3025	21.72	22.1924	22.0958	22.2671	21.3357	21.7339	21.5027	22.3025	21.72	22.0164	21.8467	0.0195894	0.0156747	-0.169672	0.548927	0.260486	0.593256	0.226758
D5APJ5	D5APJ5_RHOCB		mreC		Cell shape-determining protein MreC	0.000394633	17	16	16	17	16	17	16	15	15									27.7229	27.6714	27.735	27.7198	27.6241	27.6863	27.6388	27.5854	27.7229	27.6714	27.735	27.7198	27.6241	27.6863	27.6388	27.5854	27.7125	27.6341	0.00101151	0.00151041	-0.0783543	0.0496613	1.30398	0.0686854	1.16314
D5APJ6	D5APJ6_RHOCB		mreB		Cell shape-determining protein MreB	0.000394633	39	37	38	38	37	37	38	35	37									30.6447	30.631	30.5803	30.6226	30.6319	30.6408	30.8112	30.6639	30.6447	30.631	30.5803	30.6226	30.6319	30.6408	30.8112	30.6639	30.6199	30.6888	0.000906997	0.00273479	0.0689716	0.193978	0.712248	0.23397	0.630839
D5APJ8	D5APJ8_RHOCB		RCAP_rcc00805		Acetyltransferase, GNAT family	0.000394633	10	10	10	10	10	9	8	8	8									27.0483	27.0581	27.1062	27.0143	26.5544	26.6518	26.5832	26.8521	27.0483	27.0581	27.1062	27.0143	26.5544	26.6518	26.5832	26.8521	27.0571	26.6652	0.00140325	0.00503295	-0.391957	0.000566753	3.24661	0.00136128	2.86605
D5APJ9	D5APJ9_RHOCB		RCAP_rcc00806		Heat shock protein DnaJ domain protein	0.000394633	13	13	12	12	13	12	12	12	13									28.2999	28.3347	28.2486	28.2856	27.8721	27.9354	28.0326	28.0932	28.2999	28.3347	28.2486	28.2856	27.8721	27.9354	28.0326	28.0932	28.2925	27.9859	0.0012599	0.00352364	-0.306654	0.000607201	3.21667	0.00144284	2.84078
D5APK0	D5APK0_RHOCB		RCAP_rcc00807		Endonuclease/exonuclease/phosphatase family protein	0.000394633	17	16	13	13	15	17	14	16	15									25.8175	25.6976	25.6867	25.6885	25.4501	25.3043	25.7817	25.4197	25.8175	25.6976	25.6867	25.6885	25.4501	25.3043	25.7817	25.4197	25.7236	25.5003	0.00246662	0.00804258	-0.223376	0.0521175	1.28302	0.0715686	1.14528
D5APK1	D5APK1_RHOCB		RCAP_rcc00808		AAA+ family ATPase	0.000394633	12	11	12	12	10	11	12	12	12									26.6056	26.318	26.5567	26.4575	27.0783	27.0693	27.0601	27.1065	26.6056	26.318	26.5567	26.4575	27.0783	27.0693	27.0601	27.1065	26.4886	27.0787	0.0047925	0.000740563	0.590084	2.62344e-05	4.58113	0.000113582	3.94469
D5APK2	D5APK2_RHOCB		ppx		exopolyphosphatase	0.000394633	49	48	49	48	48	46	48	47	46									29.999	30.0528	30.0357	30.049	29.9174	30.0041	29.8944	29.8485	29.999	30.0528	30.0357	30.049	29.9174	30.0041	29.8944	29.8485	30.0343	29.9172	0.000815968	0.00218288	-0.117076	0.0205617	1.68694	0.0308598	1.51061
D5APK3	D5APK3_RHOCB		ppk		Polyphosphate kinase	0.000394633	91	82	84	86	84	86	82	83	85									30.7724	30.8717	30.8936	30.8367	30.9056	30.9061	31.011	30.9415	30.7724	30.8717	30.8936	30.8367	30.9056	30.9061	31.011	30.9415	30.8443	30.9417	0.00171721	0.0016015	0.0973748	0.0479678	1.31905	0.0666507	1.17619
D5APK4	D5APK4_RHOCB		hda		DnaA-like protein Hda	0.000394633	13	12	11	12	11	12	10	10	11									26.7119	26.5641	26.5356	26.5096	26.0342	25.8339	25.6496	25.6401	26.7119	26.5641	26.5356	26.5096	26.0342	25.8339	25.6496	25.6401	26.5824	25.7986	0.0034054	0.00721131	-0.783852	6.79441e-05	4.16785	0.000239074	3.62147
D5APK5	D5APK5_RHOCB		RCAP_rcc00812		AI-2E family transporter	0.000394633	5	5	5	5	5	4	4	3	4									25.0269	25.1133	25.1038	25.0233	25.1363	25.075	24.8782	25.1027	25.0269	25.1133	25.1038	25.0233	25.1363	25.075	24.8782	25.1027	25.0674	25.0515	0.00192823	0.00463015	-0.015991	0.770778	0.113071	0.798305	0.0978309
D5APK6	D5APK6_RHOCB		RCAP_rcc00813		Uncharacterized protein	0.000394633	7	7	7	7	7	7	7	7	7									28.3575	28.3842	28.4066	28.3327	28.9756	28.8911	28.7801	29	28.3575	28.3842	28.4066	28.3327	28.9756	28.8911	28.7801	29	28.3705	28.9142	0.00113141	0.00343652	0.543705	1.54403e-05	4.81134	7.54393e-05	4.1224
D5APK7	D5APK7_RHOCB		torC		Cytochrome c-type protein	0.000761905	2	2	2	2	2	2	2	2	2									22.1572	22.6463	22.7343	22.5528	22.7338	23.036	22.7488	22.9394	22.1572	22.6463	22.7343	22.5528	22.7338	23.036	22.7488	22.9394	22.5387	22.8702	0.0113058	0.00646311	0.331473	0.0392887	1.40573	0.0553902	1.25657
D5APK8	D5APK8_RHOCB		torR		TorCAD operon transcriptional regulatory protein TorR	0.000394633	9	9	7	5	9	8	8	9	9									24.2578	23.8101	23.4776	24.2484	23.8032	23.9567	24.3694	24.2198	24.2578	23.8101	23.4776	24.2484	23.8032	23.9567	24.3694	24.2198	23.9842	24.1041	0.0157434	0.0105811	0.119898	0.526326	0.278745	0.572149	0.242491
D5APL0	D5APL0_RHOCB		thiM		Hydroxyethylthiazole kinase	0.000394633	9	9	9	9	9	9	9	9	9									26.3435	26.2944	26.4075	26.3874	26.3229	26.3525	26.1972	26.2668	26.3435	26.2944	26.4075	26.3874	26.3229	26.3525	26.1972	26.2668	26.3589	26.2861	0.00190558	0.00260116	-0.0728001	0.15059	0.822205	0.185962	0.730576
D5APL1	D5APL1_RHOCB		thiE		Thiamine-phosphate synthase	0.000394633	13	13	12	13	13	12	13	13	12									26.2733	26.0173	26.1908	26.0547	26.019	26.0357	25.6371	25.9973	26.2733	26.0173	26.1908	26.0547	26.019	26.0357	25.6371	25.9973	26.1377	25.9313	0.00455768	0.00735896	-0.206423	0.0826355	1.08283	0.10841	0.964929
D5APL2	D5APL2_RHOCB		thiD		Phosphomethylpyrimidine kinase	0.000394633	4	4	4	4	4	4	4	4	4									24.0142	23.8524	23.9998	24.1023	23.6349	24.2549	23.0186	23.6429	24.0142	23.8524	23.9998	24.1023	23.6349	24.2549	23.0186	23.6429	23.995	23.7035	0.00431894	0.0213529	-0.29146	0.175095	0.756726	0.213101	0.671414
D5APL3	D5APL3_RHOCB		RCAP_rcc02853		ABC transporter, periplasmic substrate-binding protein	0.000394633	14	13	11	12	14	13	12	12	12									26.4454	26.0214	26.1025	26.2985	26.1951	26.1951	26.2214	26.2992	26.4454	26.0214	26.1025	26.2985	26.1951	26.1951	26.2214	26.2992	26.2266	26.2283	0.00731015	0.00187808	0.00176843	0.911532	0.0402282	0.924906	0.0339022
D5APL4	D5APL4_RHOCB		RCAP_rcc02854		ABC transporter, ATP-binding protein	0.00189466	2	2	2	2	2	1	1	1	1									21.4773	21.4567	21.0524	21.44	19.9513	17.6991	19.986	17.9281	21.4773	21.4567	21.0524	21.44	19.9513	17.6991	19.986	17.9281	21.3668	19.2618	0.00952231	0.0660516	-2.10508	0.00337407	2.47185	0.00628879	2.20143
D5APL8	D5APL8_RHOCB		RCAP_rcc02858		Conserved domain protein	0.000394633	8	8	8	8	8	8	8	8	8									27.2943	27.3059	27.3809	27.2354	26.9217	26.9754	26.6751	26.9846	27.2943	27.3059	27.3809	27.2354	26.9217	26.9754	26.6751	26.9846	27.3051	26.8946	0.0021887	0.00540737	-0.410512	0.000815895	3.08837	0.00183679	2.73594
D5APM0	D5APM0_RHOCB		RCAP_rcc02125		DUF485 domain-containing protein	0.000394633	4	4	4	4	4	4	4	3	3									26.5929	26.6245	26.6081	26.5976	26.4322	26.4833	26.4465	26.4421	26.5929	26.6245	26.6081	26.5976	26.4322	26.4833	26.4465	26.4421	26.6058	26.4512	0.000527041	0.000843429	-0.154659	0.000648703	3.18795	0.00152267	2.81739
D5APM1	D5APM1_RHOCB		actP3		Cation/acetate symporter ActP-2	0.000394633	13	11	11	11	11	13	12	12	12									28.3815	28.3616	28.458	28.3512	28.3609	28.5193	28.6884	28.5296	28.3815	28.3616	28.458	28.3512	28.3609	28.5193	28.6884	28.5296	28.3887	28.5292	0.00170132	0.00468968	0.140476	0.0877038	1.05698	0.114435	0.941441
D5APM2	D5APM2_RHOCB		RCAP_rcc02123		CBS domain-containing protein	0.000394633	29	26	27	26	29	25	25	27	28									27.1883	27.3407	27.6174	27.3873	27.0787	26.9555	27.6315	27.2105	27.1883	27.3407	27.6174	27.3873	27.0787	26.9555	27.6315	27.2105	27.3917	27.2424	0.0064862	0.0108026	-0.149309	0.332207	0.478592	0.379484	0.420807
D5APM3	D5APM3_RHOCB		RCAP_rcc02122		Response regulator receiver protein	0.000394633	6	4	5	4	4	4	5	5	5									24.8211	24.9099	24.9278	24.7308	24.4822	24.5055	24.4993	24.594	24.8211	24.9099	24.9278	24.7308	24.4822	24.5055	24.4993	24.594	24.8495	24.5209	0.00364803	0.00204473	-0.32862	0.000401805	3.39598	0.00102419	2.98962
D5APM5	D5APM5_RHOCB		pflA2		Pyruvate formate-lyase-activating enzyme	0.000394633	9	8	7	7	7	9	8	9	8									24.6345	25.0362	24.993	25.1393	25.4341	25.3368	26.1183	25.8962	24.6345	25.0362	24.993	25.1393	25.4341	25.3368	26.1183	25.8962	24.9628	25.7325	0.00880016	0.0144934	0.769719	0.00663954	2.17786	0.0114421	1.9415
D5APM6	D5APM6_RHOCB		pflB		Formate acetyltransferase	0.000394633	60	49	51	50	53	56	58	58	59									29.1667	29.254	29.2548	29.2189	29.8426	29.8671	30.4585	30.2504	29.1667	29.254	29.2548	29.2189	29.8426	29.8671	30.4585	30.2504	29.224	30.1284	0.00141975	0.00999355	0.90433	0.000359531	3.44426	0.000932736	3.03024
D5APM9	D5APM9_RHOCB		glcF		Glycolate oxidase iron-sulfur subunit	0.000394633	25	16	23	22	22	24	21	23	23									25.7665	25.9159	26.0417	26.0402	26.0937	26.2133	26.1966	25.9779	25.7665	25.9159	26.0417	26.0402	26.0937	26.2133	26.1966	25.9779	25.9454	26.1234	0.00502958	0.00416192	0.177982	0.061272	1.21274	0.0827849	1.08205
D5APN0	D5APN0_RHOCB		glcE		Glycolate dehydrogenase, subunit GlcE	0.000394633	27	20	18	23	23	24	27	27	24									28.4743	28.1862	28.5693	28.3791	28.8285	28.8742	28.7498	28.8303	28.4743	28.1862	28.5693	28.3791	28.8285	28.8742	28.7498	28.8303	28.4091	28.8214	0.00575961	0.00179627	0.412313	0.00123844	2.90712	0.00262585	2.58073
D5APN1	D5APN1_RHOCB		glcD		Glycolate dehydrogenase, subunit GlcD	0.000394633	23	22	23	23	21	19	21	21	20									27.8609	27.9239	30.2304	27.8176	28.0888	28.1666	28.1411	28.0692	27.8609	27.9239	30.2304	27.8176	28.0888	28.1666	28.1411	28.0692	28.8935	28.1169	0.0415446	0.00160606	-0.776561	0.545479	0.263222	0.590362	0.228882
D5APN2	D5APN2_RHOCB		RCAP_rcc02872		SseB protein N-terminal domain-containing protein	0.000394633	19	18	18	17	18	18	18	17	18									28.2279	28.2645	28.2939	28.2237	28.3318	28.3098	28.2556	28.4244	28.2279	28.2645	28.2939	28.2237	28.3318	28.3098	28.2556	28.4244	28.2528	28.3317	0.00117205	0.00248497	0.0789402	0.111149	0.954094	0.141201	0.850163
D5APN3	D5APN3_RHOCB		kpsT2		Capsule polysaccharide export ATP-binding protein KpsT-2	0.000394633	10	7	10	10	10	7	6	6	6									25.1239	25.0103	24.6238	25.1704	24.5167	24.9805	24.4368	24.6175	25.1239	25.0103	24.6238	25.1704	24.5167	24.9805	24.4368	24.6175	24.9974	24.6534	0.00993237	0.00974345	-0.343935	0.0658097	1.18171	0.088374	1.05368
D5APN4	D5APN4_RHOCB		kpsE2		Capsule polysaccharide export inner-membrane protein KpsE-2	0.000394633	45	42	43	41	44	42	43	45	43									28.8045	28.8931	28.9788	28.9538	28.6671	28.6915	28.8972	28.605	28.8045	28.8931	28.9788	28.9538	28.6671	28.6915	28.8972	28.605	28.9091	28.7194	0.00268266	0.00441118	-0.189672	0.0306511	1.51355	0.0443726	1.35289
D5APN5	D5APN5_RHOCB		kdsA		2-dehydro-3-deoxyphosphooctonate aldolase	0.000394633	20	20	19	20	20	18	18	18	18									28.2412	28.2476	28.2689	28.2279	28.2714	28.2535	28.2956	28.3193	28.2412	28.2476	28.2689	28.2279	28.2714	28.2535	28.2956	28.3193	28.2465	28.2852	0.000606233	0.00101368	0.0386987	0.21953	0.658507	0.261747	0.582119
D5APN6	D5APN6_RHOCB		RCAP_rcc02876		Aldolase, DeoC/LacD family	0.000394633	2	2	2	2	2	2	2	2	2									25.3887	25.177	25.1263	25.186	25.4218	25.4869	25.5444	25.5492	25.3887	25.177	25.1263	25.186	25.4218	25.4869	25.5444	25.5492	25.223	25.5015	0.00459395	0.00233968	0.278452	0.002963	2.52827	0.00560001	2.25181
D5APN7	D5APN7_RHOCB		RCAP_rcc02877		Autoinducer 2-binding protein LsrB	0.000394633	25	25	24	24	24	22	22	23	23									30.298	30.1576	30.2091	30.1765	29.891	29.8998	29.7965	29.9404	30.298	30.1576	30.2091	30.1765	29.891	29.8998	29.7965	29.9404	30.2113	29.8829	0.0020588	0.00203731	-0.328416	0.000170445	3.76842	0.000509069	3.29322
D5APN8	D5APN8_RHOCB		RCAP_rcc02878		Monosacharide ABC transporter, permease protein	0.00301545	2	2	1	2	2	1	1	1	1									21.96	22.048	22.4836	22.067	21.3126	19.3902	21.1783	19.5923	21.96	22.048	22.4836	22.067	21.3126	19.3902	21.1783	19.5923	22.1545	20.622	0.0105675	0.0499609	-1.5325	0.00698886	2.15559	0.0119524	1.92254
D5APN9	D5APN9_RHOCB		RCAP_rcc02879		Monosacharide ABC transporter, permease protein	0.000761905	1	1	1	1	1	1	1	1	1									22.2951	22.7409	22.9064	22.5669	21.2266	21.7474	21.946	21.8459	22.2951	22.7409	22.9064	22.5669	21.2266	21.7474	21.946	21.8459	22.6448	21.7165	0.0115482	0.0147667	-0.928275	0.00152911	2.81556	0.00315775	2.50062
D5APP0	D5APP0_RHOCB		RCAP_rcc02880		Monosacharide ABC transporter, ATP-binding protein	0.000394633	11	10	10	9	10	10	10	11	10									25.7102	25.7382	25.6855	25.6876	25.2154	25.1633	26.2022	25.1629	25.7102	25.7382	25.6855	25.6876	25.2154	25.1633	26.2022	25.1629	25.7055	25.5113	0.000956503	0.0201068	-0.194259	0.286671	0.542616	0.332681	0.477971
D5APP2	D5APP2_RHOCB		RCAP_rcc02882		Antibiotic biosynthesis monooxygenase family protein	0.000394633	8	6	6	7	6	7	7	6	8									24.5672	23.7008	24.1979	23.7107	24.8485	24.833	24.6046	24.7473	24.5672	23.7008	24.1979	23.7107	24.8485	24.833	24.6046	24.7473	24.0907	24.7615	0.0174193	0.00451238	0.670796	0.00832888	2.07941	0.013866	1.85805
D5APP3	D5APP3_RHOCB		RCAP_rcc02883		Transcriptional regulator, DeoR family	0.000394633	13	10	11	10	10	13	13	13	13									25.8756	25.8981	25.9069	25.9664	25.952	25.7673	25.9748	26.074	25.8756	25.8981	25.9069	25.9664	25.952	25.7673	25.9748	26.074	25.9121	25.9462	0.0014954	0.00493368	0.0340743	0.657748	0.181941	0.697032	0.156747
D5APP4	D5APP4_RHOCB		RCAP_rcc02884		Carbohydrate kinase, FGGY family	0.000394633	27	26	26	26	27	26	26	27	26									27.8569	27.7567	27.9323	27.9675	28.1687	28.253	28.1248	28.2355	27.8569	27.7567	27.9323	27.9675	28.1687	28.253	28.1248	28.2355	27.8806	28.1964	0.00334688	0.00211067	0.315819	0.000672492	3.17231	0.00156895	2.80439
D5APP5	D5APP5_RHOCB		RCAP_rcc02885		Dimethylglycine dehydrogenase	0.000394633	27	24	23	26	25	26	26	27	25									26.099	26.2251	26.2693	26.0667	26.4553	26.6036	26.8046	26.0868	26.099	26.2251	26.2693	26.0667	26.4553	26.6036	26.8046	26.0868	26.1675	26.5108	0.00372563	0.0114425	0.343271	0.0628899	1.20142	0.084807	1.07157
D5APP6	D5APP6_RHOCB		RCAP_rcc02886		Transcriptional regulator, XRE family	0.000394633	5	5	5	5	5	4	3	4	3									24.7873	24.7364	24.7405	24.6918	24.4651	24.2019	24.1194	23.8611	24.7873	24.7364	24.7405	24.6918	24.4651	24.2019	24.1194	23.8611	24.7394	24.1779	0.00157747	0.0102997	-0.561473	0.00154481	2.81112	0.00318286	2.49718
D5APQ1	D5APQ1_RHOCB		RCAP_rcc02891		Uncharacterized protein	0.000761905	1	1	1	1	1	1	1	1	1									20.0605	18.3956	18.8917	19.2314	22.0097	21.6124	21.4155	21.6669	20.0605	18.3956	18.8917	19.2314	22.0097	21.6124	21.4155	21.6669	19.2765	21.6924	0.0365825	0.0114045	2.41585	0.000118753	3.92536	0.000372499	3.42887
D5APQ2	D5APQ2_RHOCB		RCAP_rcc02892		DUF982 domain-containing protein	0.000761905	2	2	2	1	0	2	2	1	1									22.285	22.1667	21.9312	NA	22.9422	21.5899	19.2057	18.9305	22.285	22.1667	21.9312	21.8891	22.9422	21.5899	19.2057	18.9305	22.0774	21.5545	0.00857977	0.0934045	-0.522854	0.15523	0.809024	0.191071	0.718804
D5APQ3	D5APQ3_RHOCB		cspA3		Cold shock protein CspA-3	0.000394633	7	7	5	7	6	7	7	7	7									27.3229	26.6501	26.9956	26.7807	28.1317	27.81	27.8515	27.9027	27.3229	26.6501	26.9956	26.7807	28.1317	27.81	27.8515	27.9027	26.9603	27.9295	0.0109102	0.00514194	0.969178	0.000277849	3.55619	0.000750859	3.12444
D5APQ4	D5APQ4_RHOCB		mdtE		Multidrug resistance protein MdtE	0.000394633	26	22	21	21	21	15	16	16	16									28.3644	28.1956	28.272	28.1694	26.8025	26.6762	26.688	26.9413	28.3644	28.1956	28.272	28.1694	26.8025	26.6762	26.688	26.9413	28.2524	26.781	0.00310216	0.00461121	-1.47137	1.25363e-07	6.90183	2.66224e-06	5.57475
D5APQ5	D5APQ5_RHOCB		mdtF		Efflux pump membrane transporter	0.000394633	29	21	20	18	20	14	13	13	13									26.4142	26.4859	26.4409	26.4261	24.1927	24.4076	24.7033	24.2823	26.4142	26.4859	26.4409	26.4261	24.1927	24.4076	24.7033	24.2823	26.442	24.4097	0.00118751	0.00913043	-2.03229	1.62719e-07	6.78856	3.02658e-06	5.51905
D5APQ6	D5APQ6_RHOCB		baeR		Transcriptional regulatory protein BaeR	0.000394633	26	22	20	22	20	19	19	16	16									27.9958	27.7927	27.9615	27.8994	27.1243	27.0176	26.9824	27.0328	27.9958	27.7927	27.9615	27.8994	27.1243	27.0176	26.9824	27.0328	27.9144	27.0402	0.00319546	0.00223804	-0.874139	6.63277e-07	6.17831	7.83679e-06	5.10586
D5APQ7	D5APQ7_RHOCB		RCAP_rcc02897		histidine kinase	0.000394633	15	13	12	12	12	9	10	10	11									25.9486	25.9037	26.0439	25.8679	24.513	24.5862	24.7954	24.7906	25.9486	25.9037	26.0439	25.8679	24.513	24.5862	24.7954	24.7906	25.9426	24.6767	0.00293426	0.00582411	-1.26589	5.67624e-07	6.24594	6.89586e-06	5.16141
[truncated: 1,470 more rows]
