# Supplementary material for: Two distinct ferredoxins are essential for nitrogen fixation by the iron nitrogenase in Rhodobacter capsulatus
Source: mBio. 2024 Feb 20;15(3):e03314-23. doi: 10.1128/mbio.03314-23 (PMC10936413; doi:10.1128/mbio.03314-23)
Supplement: Table S4 — Whole proteome analysis. [file mbio.03314-23-s0003.xlsx]

## Sheet: Table S4
Protein code	Accession code	RazorP	Gene name	RazorG	Protein description	Global.PG.Q.Value	Peptides number	Number of precursors measured.WT.1	Number of precursors measured.WT.2	Number of precursors measured.WT.3	Number of precursors measured.WT.4	Number of precursors measured.∆fdxN.1	Number of precursors measured.∆fdxN.2	Number of precursors measured.∆fdxN.3	Number of precursors measured.∆fdxN.4	Number of precursors measured.∆fdxC.1	Number of precursors measured.∆fdxC.2	Number of precursors measured.∆fdxC.3	Number of precursors measured.∆fdxC.4	Number of razor precursors.WT.1	Number of razor precursors.WT.2	Number of razor precursors.WT.3	Number of razor precursors.WT.4	Number of razor precursors.∆fdxN.1	Number of razor precursors.∆fdxN.2	Number of razor precursors.∆fdxN.3	Number of razor precursors.∆fdxN.4	Number of razor precursors.∆fdxC.1	Number of razor precursors.∆fdxC.2	Number of razor precursors.∆fdxC.3	Number of razor precursors.∆fdxC.4	WT.1.Norm_Log2.Quantity	WT.2.Norm_Log2.Quantity	WT.3.Norm_Log2.Quantity	WT.4.Norm_Log2.Quantity	∆fdxN.1.Norm_Log2.Quantity	∆fdxN.2.Norm_Log2.Quantity	∆fdxN.3.Norm_Log2.Quantity	∆fdxN.4.Norm_Log2.Quantity	∆fdxC.1.Norm_Log2.Quantity	∆fdxC.2.Norm_Log2.Quantity	∆fdxC.3.Norm_Log2.Quantity	∆fdxC.4.Norm_Log2.Quantity	WT.1.Imp_Log2.Quantity	WT.2.Imp_Log2.Quantity	WT.3.Imp_Log2.Quantity	WT.4.Imp_Log2.Quantity	∆fdxN.1.Imp_Log2.Quantity	∆fdxN.2.Imp_Log2.Quantity
D5AKD3	D5AKD3_RHOCB		flgI		Flagellar P-ring protein	0.000761905	4	1	2	2	1	1	0	0	0	0	0	0	0													18.3952	20.0368	17.9421	18.2841	16.4937	NA	NA	NA	NA	NA	NA	NA	18.3952	20.0368	17.9421	18.2841	16.4937	21.4449
D5AKD4	D5AKD4_RHOCB		RCAP_rcc00011		Secretion protein, HlyD family	0.000394633	21	19	20	20	19	19	20	18	21	21	20	20	21													28.0959	28.214	28.1332	28.2204	27.9714	28.1951	28.1597	28.1072	28.6857	28.5391	28.6314	28.8292	28.0959	28.214	28.1332	28.2204	27.9714	28.1951
D5AKD5	D5AKD5_RHOCB		RCAP_rcc00012		ABC transporter, ATP-binding protein	0.000394633	10	10	10	8	8	7	8	7	7	6	6	4	5													24.1123	24.2001	24.3744	24.0889	24.1436	24.2315	24.0446	23.9328	23.3446	23.2569	23.2733	22.8405	24.1123	24.2001	24.3744	24.0889	24.1436	24.2315
D5AKD6	D5AKD6_RHOCB		RCAP_rcc00013		Inner membrane transport permease	0.000761905	2	1	1	2	2	2	2	2	2	1	2	1	2													17.8643	18.2049	20.0299	18.7493	19.4636	19.1596	18.8075	19.9058	18.6064	19.5592	18.9637	19.0883	17.8643	18.2049	20.0299	18.7493	19.4636	19.1596
D5AKD7	D5AKD7_RHOCB		xylA		Xylose isomerase	0.000394633	43	40	42	42	42	41	43	42	43	42	42	43	40													30.3249	30.3918	30.2551	30.2329	30.4746	30.5516	30.5799	30.5425	30.9121	30.7839	30.8664	31.0159	30.3249	30.3918	30.2551	30.2329	30.4746	30.5516
D5AKD8	D5AKD8_RHOCB		xylB		Xylulose kinase	0.000394633	27	27	26	25	26	26	23	23	24	25	24	23	25													29.7218	29.7493	29.6373	29.6698	29.6594	29.8045	29.8242	29.6982	30.0713	29.9118	29.9816	30.1255	29.7218	29.7493	29.6373	29.6698	29.6594	29.8045
D5AKD9	D5AKD9_RHOCB		xylG		Xylose ABC transporter, ATP-binding protein XylG	0.000394633	12	10	10	10	11	12	11	10	12	9	11	10	10													27.3755	27.4442	27.2837	27.3593	27.4328	27.3418	27.3187	27.5464	27.3652	27.3538	27.288	27.5005	27.3755	27.4442	27.2837	27.3593	27.4328	27.3418
D5AKE0	D5AKE0_RHOCB		xylH		Xylose ABC transporter, permease protein XylH	0.000394633	4	4	2	2	3	2	3	3	4	2	4	3	4													22.6916	22.327	21.8758	21.7741	21.3195	22.6383	22.2067	22.7665	23.1245	23.7145	23.5523	23.5891	22.6916	22.327	21.8758	21.7741	21.3195	22.6383
D5AKE1	D5AKE1_RHOCB		xylF		Xylose ABC transporter, xylose-binding protein XylF	0.000394633	37	36	36	35	36	33	33	34	30	32	32	31	30													33.4566	33.451	33.2406	33.4256	33.0537	33.0136	33.0165	32.7852	32.9354	32.8143	32.872	33.0091	33.4566	33.451	33.2406	33.4256	33.0537	33.0136
D5AKE2	D5AKE2_RHOCB		xylR		Xylose operon repressor	0.000394633	7	4	4	5	6	5	6	6	4	1	1	2	2													23.7121	24.0615	24.0121	23.7091	24.6187	24.8445	24.1676	24.6131	22.223	22.7461	22.8242	22.9589	23.7121	24.0615	24.0121	23.7091	24.6187	24.8445
D5AKE3	D5AKE3_RHOCB		RCAP_rcc00020		FG-GAP repeat domain protein	0.000394633	16	13	15	15	16	13	15	15	15	15	15	15	15													25.6912	25.8008	25.9017	25.8102	25.6202	25.908	26.0229	25.6701	27.0433	26.8542	26.7734	27.0625	25.6912	25.8008	25.9017	25.8102	25.6202	25.908
D5AKE4	D5AKE4_RHOCB		RCAP_rcc00021		Cytochrome c peroxidase	0.000394633	24	24	23	21	24	20	21	21	19	15	16	14	16													28.1515	28.0872	27.8873	28.0947	28.0736	27.6824	27.6777	27.6111	26.539	26.4462	26.4875	26.738	28.1515	28.0872	27.8873	28.0947	28.0736	27.6824
D5AKE5	D5AKE5_RHOCB		RCAP_rcc00022		Oxidoreductase, aldo/keto reductase family	0.000394633	36	35	34	36	35	34	34	36	33	28	29	29	27													29.1733	29.1462	29.2194	29.1211	29.1289	29.1299	29.2002	29.1921	28.9707	28.8807	29.0108	28.8781	29.1733	29.1462	29.2194	29.1211	29.1289	29.1299
D5AKE7	D5AKE7_RHOCB		gcdH		Glutaryl-CoA dehydrogenase	0.000394633	21	20	21	21	21	19	19	19	18	19	20	19	20													27.4713	27.5325	27.342	27.199	26.7714	26.7573	26.7503	26.799	27.3689	27.1829	27.2182	27.3027	27.4713	27.5325	27.342	27.199	26.7714	26.7573
D5AKE8	D5AKE8_RHOCB		RCAP_rcc00025		Transcriptional regulator, LysR family	0.000394633	7	7	7	6	6	7	6	6	6	5	6	5	5													24.9391	24.4476	24.2284	24.4018	24.6259	24.6311	24.591	24.2707	24.1447	24.215	23.8179	23.8666	24.9391	24.4476	24.2284	24.4018	24.6259	24.6311
D5AKE9	D5AKE9_RHOCB		RCAP_rcc00026		Translocation/assembly module TamB	0.000394633	70	64	68	69	68	70	69	69	69	66	68	66	69													31.4783	31.465	31.5293	31.5041	31.6184	31.6702	31.6516	31.5804	31.6635	31.5845	31.5906	31.7483	31.4783	31.465	31.5293	31.5041	31.6184	31.6702
D5AKF0	D5AKF0_RHOCB		RCAP_rcc00027		Surface antigen	0.000394633	49	48	48	48	48	48	47	49	48	49	49	49	49													31.575	31.6281	31.5523	31.6479	31.7306	31.8303	31.8786	31.6654	32.339	32.2185	32.2609	32.3305	31.575	31.6281	31.5523	31.6479	31.7306	31.8303
D5AKF1	D5AKF1_RHOCB		idi		Isopentenyl-diphosphate Delta-isomerase	0.000394633	17	17	17	17	16	11	8	9	9	11	13	12	10													26.776	26.6809	26.6415	26.7229	25.6333	25.6965	25.8827	25.7493	26.3861	26.3984	26.3561	26.4525	26.776	26.6809	26.6415	26.7229	25.6333	25.6965
D5AKF2	D5AKF2_RHOCB		secB		Protein-export protein SecB	0.000394633	17	16	15	17	16	17	16	17	17	17	17	17	17													31.244	31.2491	31.1534	31.3435	31.0326	31.1633	31.1974	30.9212	31.3996	31.3051	31.4099	31.3649	31.244	31.2491	31.1534	31.3435	31.0326	31.1633
D5AKF3	D5AKF3_RHOCB		fxsA		FxsA cytoplasmic membrane protein	0.00881057	1	1	1	1	0	1	1	1	1	0	0	1	0													19.1329	19.3716	20.8585	NA	20.0521	19.7703	20.7096	20.7704	NA	NA	19.8933	NA	19.1329	19.3716	20.8585	20.2194	20.0521	19.7703
D5AKF4	D5AKF4_RHOCB		RCAP_rcc00031		Import inner membrane translocase, subunit Tim44	0.000394633	27	25	27	25	26	26	27	26	27	26	26	26	26													30.8611	30.8679	30.955	30.9254	30.7399	30.8535	30.9385	30.8905	31.697	31.6563	31.6451	31.6818	30.8611	30.8679	30.955	30.9254	30.7399	30.8535
D5AKF5	D5AKF5_RHOCB		RCAP_rcc00032		Smr protein/MutS2	0.000394633	9	6	7	8	5	7	7	7	7	6	8	7	6													24.839	23.8819	25.2066	24.6013	24.9654	23.796	24.5095	24.7546	23.9136	24.8543	23.9034	24.6271	24.839	23.8819	25.2066	24.6013	24.9654	23.796
D5AKF6	D5AKF6_RHOCB		RCAP_rcc00033		Esterase/lipase superfamily enzyme	0.000394633	31	30	30	30	29	30	30	29	29	26	29	26	26													29.6369	29.4495	29.3229	29.2976	29.4499	29.3183	29.3917	29.0556	28.6483	28.8064	28.662	28.4921	29.6369	29.4495	29.3229	29.2976	29.4499	29.3183
D5AKF7	D5AKF7_RHOCB		hslU		ATP-dependent protease ATPase subunit HslU	0.000394633	45	44	44	44	44	45	43	45	45	43	45	44	44													31.1337	31.1784	31.3263	31.2325	31.0732	31.0899	31.153	31.2562	31.8127	31.8091	31.7641	31.9017	31.1337	31.1784	31.3263	31.2325	31.0732	31.0899
D5AKF8	D5AKF8_RHOCB		hslV		ATP-dependent protease subunit HslV	0.000394633	8	7	7	8	8	8	8	8	8	8	8	8	8													27.7539	27.6511	28.402	27.8096	27.8872	27.5775	27.7296	28.2699	28.1585	28.3486	28.262	28.4582	27.7539	27.6511	28.402	27.8096	27.8872	27.5775
D5AKF9	D5AKF9_RHOCB		trxA1		Thioredoxin	0.000394633	15	12	12	11	12	13	14	14	13	12	12	12	11													30.1635	30.1984	30.1496	30.2535	30.4325	30.5234	30.5358	30.27	30.5899	30.4381	30.4088	30.5792	30.1635	30.1984	30.1496	30.2535	30.4325	30.5234
D5AKG0	D5AKG0_RHOCB		RCAP_rcc00037		DNA helicase	0.000394633	55	52	53	54	54	55	53	52	52	41	46	43	42													28.0045	28.0383	28.0945	28.052	28.1328	27.9804	27.9279	28.1052	27.5985	27.6731	27.5375	27.7852	28.0045	28.0383	28.0945	28.052	28.1328	27.9804
D5AKG1	D5AKG1_RHOCB		addB		Double-strand break repair protein AddB	0.000394633	57	53	54	54	53	53	48	46	54	43	48	44	38													27.7848	27.7735	27.8261	27.8099	27.8179	27.6731	27.5159	27.9026	27.4825	27.5848	27.3559	27.1468	27.7848	27.7735	27.8261	27.8099	27.8179	27.6731
D5AKG2	D5AKG2_RHOCB		RCAP_rcc00039		Nucleotidyltransferase family protein	0.000394633	12	12	11	12	12	12	11	11	11	12	11	12	12													26.6297	26.4957	26.4275	26.5728	26.5852	26.6361	26.6991	26.318	26.9586	26.8006	26.9913	26.9184	26.6297	26.4957	26.4275	26.5728	26.5852	26.6361
D5AKG3	D5AKG3_RHOCB		RCAP_rcc00040		Aminoglycoside phosphotransferase	0.000394633	31	28	28	29	28	27	27	27	27	23	23	23	23													27.6469	27.6033	27.6985	27.5527	27.6585	27.5827	27.6918	27.6231	27.0952	27.0802	27.1044	27.0019	27.6469	27.6033	27.6985	27.5527	27.6585	27.5827
D5AKG4	D5AKG4_RHOCB		RCAP_rcc00041		tRNA threonylcarbamoyladenosine biosynthesis protein TsaE	0.000394633	8	7	7	7	8	7	7	7	8	8	8	8	8													27.1171	27.1699	27.1445	27.03	26.9314	27.1089	27.1762	26.9761	27.6024	27.5307	27.5734	27.6102	27.1171	27.1699	27.1445	27.03	26.9314	27.1089
D5AKG5	D5AKG5_RHOCB		RCAP_rcc00042		PAS/PAC sensor domain protein	0.000394633	25	23	23	23	24	20	20	20	18	16	16	15	16													27.0263	27.2102	27.1329	27.1203	26.3364	26.3617	26.2282	26.3939	25.5714	25.7144	25.2963	25.6985	27.0263	27.2102	27.1329	27.1203	26.3364	26.3617
D5AKG6	D5AKG6_RHOCB		regB		histidine kinase	0.000394633	17	17	16	16	16	17	17	15	17	17	16	12	16													27.3721	27.3255	27.5694	27.2986	27.713	27.5649	27.4694	27.9793	27.379	27.449	27.1627	27.3033	27.3721	27.3255	27.5694	27.2986	27.713	27.5649
D5AKG8	D5AKG8_RHOCB		regA1		Photosynthetic apparatus regulatory protein RegA-1	0.000394633	24	24	23	24	24	22	21	23	23	24	22	23	23													31.0278	31.0099	31.0249	31.0443	31.0821	31.072	31.0834	31.0695	30.9705	30.9641	30.9677	31.0521	31.0278	31.0099	31.0249	31.0443	31.0821	31.072
D5AKG9	D5AKG9_RHOCB		hvrA		Trans-acting regulatory protein HvrA	0.000394633	27	25	24	27	27	25	27	26	25	24	24	24	24													31.5781	31.493	31.4701	31.6133	31.3978	31.5116	31.5782	31.3344	31.7773	31.6613	31.7818	31.63	31.5781	31.493	31.4701	31.6133	31.3978	31.5116
D5AKH3	D5AKH3_RHOCB		RCAP_rcc00050		DUF2853 family protein	0.000394633	14	13	13	14	13	14	14	14	14	12	13	12	12													30.0937	29.992	30.0656	30.1388	30.1212	30.0999	30.148	30.0696	30.17	29.9559	29.9487	29.9626	30.0937	29.992	30.0656	30.1388	30.1212	30.0999
D5AKH4	D5AKH4_RHOCB		RCAP_rcc00051		Enoyl-CoA hydratase/isomerase family protein	0.000394633	22	22	22	22	22	21	22	22	22	21	20	21	22													29.1614	29.1543	29.1992	29.26	28.9982	29.08	29.1171	29.0349	29.3061	29.2515	29.1963	29.1461	29.1614	29.1543	29.1992	29.26	28.9982	29.08
D5AKH5	D5AKH5_RHOCB		RCAP_rcc00052		DUF2125 domain-containing protein	0.000394633	30	28	29	29	28	30	28	28	27	21	24	25	25													29.9364	29.888	29.954	30.058	29.8858	29.9261	29.9559	29.7567	30.1755	30.072	30.0464	30.2467	29.9364	29.888	29.954	30.058	29.8858	29.9261
D5AKH6	D5AKH6_RHOCB		RCAP_rcc00053		Peptidase, U62 family, modulator of DNA gyrase	0.000394633	48	43	46	42	45	48	47	41	40	42	42	41	39													30.328	30.3544	30.2494	30.3773	30.2611	30.3255	30.2009	30.0602	30.6323	30.4644	30.4654	30.5138	30.328	30.3544	30.2494	30.3773	30.2611	30.3255
D5AKH7	D5AKH7_RHOCB		RCAP_rcc00054		Inositol monophosphatase family protein	0.000394633	15	13	14	15	15	14	13	14	12	13	13	11	11													27.1378	27.0796	26.9753	27.1251	26.9427	26.8967	26.924	26.8508	26.8296	26.8465	26.78	26.856	27.1378	27.0796	26.9753	27.1251	26.9427	26.8967
D5AKI3	D5AKI3_RHOCB		parB		Chromosome-partitioning protein ParB	0.000394633	40	37	37	37	40	37	37	37	36	36	35	38	35													30.153	30.1438	30.1322	30.1737	30.035	30.0442	30.0803	29.9222	30.3951	30.2863	30.4203	30.3653	30.153	30.1438	30.1322	30.1737	30.035	30.0442
D5AKI4	D5AKI4_RHOCB		parA		Chromosome-partitioning protein ParA	0.000394633	25	25	24	24	24	25	25	25	25	24	23	24	25													30.4016	30.4514	30.3253	30.4698	30.2666	30.3997	30.4223	30.1893	30.6906	30.6396	30.7091	30.7163	30.4016	30.4514	30.3253	30.4698	30.2666	30.3997
D5AKI6	D5AKI6_RHOCB		mnmG		tRNA uridine 5-carboxymethylaminomethyl modification enzyme MnmG	0.000394633	28	27	26	27	26	26	25	25	25	23	25	24	25													28.1583	28.2341	28.3857	28.1483	27.9804	27.8531	27.8174	28.0388	27.7744	27.976	27.8766	28.1286	28.1583	28.2341	28.3857	28.1483	27.9804	27.8531
D5AKI7	D5AKI7_RHOCB		mnmE		tRNA modification GTPase MnmE	0.000394633	32	30	29	29	32	30	31	32	30	30	29	29	30													28.5615	28.5523	28.6899	28.5473	28.3807	28.4269	28.4512	28.5472	28.6756	28.7894	28.8131	28.8293	28.5615	28.5523	28.6899	28.5473	28.3807	28.4269
D5AKI8	D5AKI8_RHOCB		rho		Transcription termination factor Rho	0.000394633	68	65	65	66	68	66	62	64	66	61	60	63	61													31.3383	31.3729	31.3559	31.3719	31.2127	31.2894	31.3098	31.2524	31.4522	31.3739	31.4161	31.4383	31.3383	31.3729	31.3559	31.3719	31.2127	31.2894
D5AKI9	D5AKI9_RHOCB		RCAP_rcc00066		Protoporphyrinogen IX oxidase	0.000394633	6	4	5	6	5	5	5	5	5	5	5	5	4													23.1674	23.5396	24.0794	23.6573	23.9077	23.9401	24.0075	24.5452	23.9436	24.6843	24.17	24.4935	23.1674	23.5396	24.0794	23.6573	23.9077	23.9401
D5AKJ0	D5AKJ0_RHOCB		RCAP_rcc00067		Nucleoside triphosphate pyrophosphatase	0.000394633	12	11	11	11	11	10	10	10	10	10	10	11	10													27.2923	27.3067	27.2238	27.2601	27.1283	27.2292	27.3479	27.0707	27.3964	27.327	27.344	27.251	27.2923	27.3067	27.2238	27.2601	27.1283	27.2292
D5AKJ1	D5AKJ1_RHOCB		aroE		Shikimate dehydrogenase (NADP(+))	0.000394633	26	25	25	25	26	26	24	24	24	24	24	24	25													29.0584	29.134	29.036	29.1372	29.0088	29.0822	29.1527	28.9197	29.1865	29.0581	29.1952	29.0748	29.0584	29.134	29.036	29.1372	29.0088	29.0822
D5AKJ2	D5AKJ2_RHOCB		coaE		Dephospho-CoA kinase	0.000394633	7	7	7	6	7	6	6	6	7	5	5	7	7													25.2776	25.3296	25.1972	25.3066	24.9567	25.0337	25.0471	25.0639	25.6302	25.3661	25.6472	25.607	25.2776	25.3296	25.1972	25.3066	24.9567	25.0337
D5AKJ3	D5AKJ3_RHOCB		dnaQ		DNA polymerase III subunit epsilon	0.000394633	27	24	25	24	25	24	24	26	21	23	24	24	21													26.6863	26.6157	26.441	26.8536	26.2832	26.2643	26.5752	26.1043	26.5498	26.3285	26.6249	26.4978	26.6863	26.6157	26.441	26.8536	26.2832	26.2643
D5AKJ4	D5AKJ4_RHOCB		nadA		Quinolinate synthase	0.000394633	11	10	10	10	10	11	11	11	11	10	11	11	10													27.1805	27.203	27.2362	27.3967	27.1673	27.3063	27.3531	27.1822	27.7244	27.5601	27.6215	27.5647	27.1805	27.203	27.2362	27.3967	27.1673	27.3063
D5AKJ5	D5AKJ5_RHOCB		nadB		L-aspartate oxidase	0.000394633	25	23	22	25	23	24	24	24	23	22	24	21	23													26.5395	26.3087	26.5546	26.5042	26.6472	26.5272	26.5848	26.692	26.7055	26.8067	26.7268	26.6972	26.5395	26.3087	26.5546	26.5042	26.6472	26.5272
D5AKJ6	D5AKJ6_RHOCB		nadC		nicotinate-nucleotide diphosphorylase (carboxylating)	0.000394633	21	17	17	19	18	18	19	19	20	19	17	15	18													27.724	27.7666	27.8923	27.846	27.8244	27.7309	27.6894	27.9458	27.7953	27.7718	27.6904	27.6276	27.724	27.7666	27.8923	27.846	27.8244	27.7309
D5AKJ7	D5AKJ7_RHOCB		rppH		RNA pyrophosphohydrolase	0.000394633	21	20	19	16	19	18	17	18	16	16	14	17	16													28.0804	28.1622	27.9219	27.9932	28.18	28.2474	28.3215	28.1357	28.4179	28.2781	28.4062	28.3843	28.0804	28.1622	27.9219	27.9932	28.18	28.2474
D5AKJ8	D5AKJ8_RHOCB		ctpA		C-terminal processing peptidase	0.000394633	53	51	51	53	52	52	53	51	52	50	52	51	51													30.5679	30.577	30.5098	30.6091	30.7261	30.8419	30.875	30.6316	30.9118	30.8316	30.8521	30.9171	30.5679	30.577	30.5098	30.6091	30.7261	30.8419
D5AKJ9	D5AKJ9_RHOCB		RCAP_rcc00076		Peptidase, M23B subfamily	0.000394633	21	20	19	16	17	19	18	18	17	13	13	18	15													27.2083	27.1801	27.018	27.249	27.1586	27.0237	27.2305	27.0852	27.3329	27.2425	27.3859	27.483	27.2083	27.1801	27.018	27.249	27.1586	27.0237
D5AKK0	D5AKK0_RHOCB		gpmI		2,3-bisphosphoglycerate-independent phosphoglycerate mutase	0.000394633	55	53	55	53	54	55	54	54	54	52	52	52	53													31.1503	31.2094	31.1134	31.2341	30.9521	31.1602	31.1844	31.0015	31.598	31.4816	31.5178	31.5586	31.1503	31.2094	31.1134	31.2341	30.9521	31.1602
D5AKK1	D5AKK1_RHOCB		rlmH		Ribosomal RNA large subunit methyltransferase H	0.000394633	15	15	14	13	12	15	14	14	14	14	12	14	13													25.9318	25.8773	25.7909	25.8252	26.0365	26.1577	26.0735	25.9174	26.2959	26.1497	26.3172	25.8096	25.9318	25.8773	25.7909	25.8252	26.0365	26.1577
D5AKK2	D5AKK2_RHOCB		rsfS		Ribosomal silencing factor RsfS	0.000394633	10	7	7	7	9	7	8	8	10	8	9	9	10													28.3665	28.4347	28.2191	28.4509	28.1827	28.3784	28.3841	28.1015	28.7804	28.6639	28.8031	28.8105	28.3665	28.4347	28.2191	28.4509	28.1827	28.3784
D5AKK4	D5AKK4_RHOCB		leuC		3-isopropylmalate dehydratase large subunit	0.000394633	43	42	40	43	41	41	43	39	41	41	40	38	38													30.9254	30.9792	30.8732	30.9202	31.0504	31.1416	31.1206	30.964	31.3735	31.4061	31.456	31.4923	30.9254	30.9792	30.8732	30.9202	31.0504	31.1416
D5AKK5	D5AKK5_RHOCB		leuD		3-isopropylmalate dehydratase small subunit	0.000394633	33	32	33	30	33	33	33	31	29	31	31	32	33													29.5721	29.6068	29.4359	29.5792	29.6932	29.8369	29.8683	29.5403	30.338	30.2902	30.4553	30.4378	29.5721	29.6068	29.4359	29.5792	29.6932	29.8369
D5AKK6	D5AKK6_RHOCB		RCAP_rcc00083		Membrane protein, putative	0.000761905	2	1	1	1	1	2	0	0	0	0	0	0	0													19.6581	20.2465	20.6834	23.2621	21.6945	NA	NA	NA	NA	NA	NA	NA	19.6581	20.2465	20.6834	23.2621	21.6945	19.4065
D5AKK7	D5AKK7_RHOCB		RCAP_rcc00084		Endonuclease/exonuclease/phosphatase domain-containing protein	0.000394633	5	5	3	3	5	3	4	4	3	2	2	3	3													23.6018	23.3239	21.7341	23.7572	23.2949	23.4142	23.8031	23.2764	20.3775	21.0535	23.177	22.5188	23.6018	23.3239	21.7341	23.7572	23.2949	23.4142
D5AKK8	D5AKK8_RHOCB		leuB		3-isopropylmalate dehydrogenase	0.000394633	55	55	54	54	53	55	55	54	55	52	51	51	53													31.4333	31.4555	31.395	31.4379	31.4616	31.5047	31.5583	31.4566	31.5942	31.5381	31.6277	31.7185	31.4333	31.4555	31.395	31.4379	31.4616	31.5047
D5AKK9	D5AKK9_RHOCB		RCAP_rcc00086		EamA domain-containing protein	0.00151688	2	1	0	2	1	2	1	1	1	0	0	0	0													16.7981	NA	22.0955	21.6784	22.354	21.5863	20.9914	22.2207	NA	NA	NA	NA	16.7981	22.4869	22.0955	21.6784	22.354	21.5863
D5AKL1	D5AKL1_RHOCB		RCAP_rcc00088		Metal/formaldehyde-sensitive transcriptional repressor	0.000394633	5	4	4	4	4	5	4	5	4	5	5	5	5													23.6239	23.738	23.9471	23.459	25.2824	24.1497	24.0724	24.3535	24.7262	25.6737	23.9657	25.7409	23.6239	23.738	23.9471	23.459	25.2824	24.1497
D5AKL3	D5AKL3_RHOCB		feoA1		Ferrous iron transport protein A-1	0.000394633	3	3	3	3	3	3	2	3	3	3	3	3	1													23.0557	23.9813	23.6746	23.6334	23.7428	21.7242	24.3854	23.243	24.7618	25.041	23.1513	18.8129	23.0557	23.9813	23.6746	23.6334	23.7428	21.7242
D5AKL4	D5AKL4_RHOCB		feoA2		Ferrous iron transport protein A-2	0.000394633	3	3	3	3	3	3	3	3	3	3	3	3	2													24.9337	25.0048	24.9836	25.1001	24.9294	24.6474	24.6955	24.2104	24.7233	24.989	24.8098	25.0599	24.9337	25.0048	24.9836	25.1001	24.9294	24.6474
D5AKL5	D5AKL5_RHOCB		feoB1		Ferrous iron transport protein B	0.000394633	14	14	13	14	13	14	13	13	11	10	10	12	9													25.3126	25.4245	25.3359	25.1249	25.5731	25.0301	24.8806	24.9131	23.9749	24.3375	24.435	23.7379	25.3126	25.4245	25.3359	25.1249	25.5731	25.0301
D5AKL6	D5AKL6_RHOCB		RCAP_rcc00093		Transcriptional regulator HTH-type FeoC domain-containing protein	0.000394633	3	3	3	3	3	3	3	3	3	3	3	3	3													21.7701	21.728	20.758	21.4273	22.1506	22.1578	22.2108	21.6273	22.3587	22.4307	21.596	22.1931	21.7701	21.728	20.758	21.4273	22.1506	22.1578
D5AKM2	D5AKM2_RHOCB		RCAP_rcc00099		ABC transporter, ATP-binding protein	0.000394633	8	8	7	5	8	4	2	2	1	0	2	1	1													24.0772	23.539	22.8902	23.7872	22.6736	20.6309	21.6488	20.3971	NA	21.939	18.4634	21.8017	24.0772	23.539	22.8902	23.7872	22.6736	20.6309
D5AKM3	D5AKM3_RHOCB		RCAP_rcc00100		ABC transporter, ATP-binding protein	0.000394633	6	6	6	6	6	4	5	4	4	2	3	5	2													27.8059	27.9325	27.7824	27.9306	27.7466	27.8577	27.885	27.6583	28.0697	27.7522	27.949	27.9775	27.8059	27.9325	27.7824	27.9306	27.7466	27.8577
D5AKM6	D5AKM6_RHOCB		RCAP_rcc00103		ABC transporter, periplasmic substrate-binding protein	0.000394633	25	25	24	25	25	24	24	23	24	24	23	23	23													29.7803	29.7181	29.7415	29.9057	28.7549	28.844	28.8943	28.7965	29.0952	28.9653	29.0208	28.8631	29.7803	29.7181	29.7415	29.9057	28.7549	28.844
D5AKN1	D5AKN1_RHOCB		fhuD1		Ferrichrome ABC transporter, periplasmic ferrichrome-binding protein FhuD-1	0.000761905	2	2	2	2	2	2	2	2	2	1	2	2	2													22.3585	21.6777	21.7841	22.1758	21.9479	22.188	20.3317	21.5315	19.4778	22.8357	22.9813	22.0106	22.3585	21.6777	21.7841	22.1758	21.9479	22.188
D5AKN2	D5AKN2_RHOCB		RCAP_rcc00109		DUF2218 domain-containing protein	0.000394633	5	3	2	3	4	3	1	2	1	2	3	2	2													21.5607	20.5926	21.2438	21.7555	21.2473	19.2161	20.3853	19.6251	22.0863	23.0465	20.1016	20.9085	21.5607	20.5926	21.2438	21.7555	21.2473	19.2161
D5AKN6	D5AKN6_RHOCB		rnd1		Ribonuclease D-1	0.000394633	15	13	14	14	14	14	14	13	14	14	15	14	14													28.4374	28.4806	28.3968	28.5833	28.4687	28.6454	28.6611	28.5168	29.1161	29.0792	29.1274	29.1778	28.4374	28.4806	28.3968	28.5833	28.4687	28.6454
D5AKN7	D5AKN7_RHOCB		kdsD		Arabinose 5-phosphate isomerase	0.000394633	24	22	22	24	23	24	24	24	24	22	24	23	24													28.6206	28.6102	28.6793	28.684	28.6731	28.666	28.7165	28.6773	28.5546	28.5673	28.5476	28.4912	28.6206	28.6102	28.6793	28.684	28.6731	28.666
D5AKN8	D5AKN8_RHOCB		RCAP_rcc00115		LPS export ABC transporter periplasmic protein LptC	0.000394633	13	13	13	13	12	13	13	13	13	11	11	11	11													26.7944	26.7933	26.7928	26.7339	26.5779	26.6978	26.4534	26.741	26.7563	26.7937	26.7606	26.832	26.7944	26.7933	26.7928	26.7339	26.5779	26.6978
D5AKN9	D5AKN9_RHOCB		RCAP_rcc00116		OstA family protein	0.000394633	6	6	6	6	6	6	6	6	6	6	6	6	5													27.458	27.5963	27.338	27.5524	27.3394	27.5122	27.4898	27.1856	27.7008	27.6319	27.6562	27.522	27.458	27.5963	27.338	27.5524	27.3394	27.5122
D5AKP0	D5AKP0_RHOCB		RCAP_rcc00117		ABC transporter, ATP-binding protein	0.000394633	28	25	28	26	26	26	27	25	25	23	23	25	19													28.1465	28.2122	28.3158	28.2716	28.2791	28.2132	28.2658	28.3267	28.0469	28.0982	28.0499	27.7746	28.1465	28.2122	28.3158	28.2716	28.2791	28.2132
D5AKP1	D5AKP1_RHOCB		hpf		Ribosome hibernation promoting factor	0.000394633	37	35	32	33	33	35	32	32	32	31	31	32	31													32.4731	32.4543	32.5376	32.4414	32.2479	32.227	32.2166	32.2891	32.2005	32.2577	32.2065	32.4188	32.4731	32.4543	32.5376	32.4414	32.2479	32.227
D5AKP2	D5AKP2_RHOCB		ptsN		Nitrogen regulatory protein	0.000394633	15	13	13	13	13	14	13	12	14	14	15	14	14													28.6859	28.7333	28.5052	28.7104	28.3509	28.5239	28.577	28.2893	28.7493	28.4925	28.6125	28.6219	28.6859	28.7333	28.5052	28.7104	28.3509	28.5239
D5AKP3	D5AKP3_RHOCB		RCAP_rcc00120		Nodulation protein NodH	0.000394633	18	15	15	16	16	16	14	15	16	14	12	12	11													26.7914	26.7628	26.833	26.6348	26.781	26.5823	26.572	26.8917	25.6312	25.9986	25.9288	25.6716	26.7914	26.7628	26.833	26.6348	26.781	26.5823
D5AKP4	D5AKP4_RHOCB		RCAP_rcc00121		Glycosyl transferase, family 14	0.000394633	18	12	13	12	11	15	13	12	13	8	9	8	5													24.8748	25.007	24.8395	24.5141	25.3679	25.2315	24.5888	25.2723	23.6908	24.1506	23.7529	23.5996	24.8748	25.007	24.8395	24.5141	25.3679	25.2315
D5AKP5	D5AKP5_RHOCB		RCAP_rcc00122		Glycosyl transferase family 2	0.000394633	15	11	12	12	11	12	9	10	10	5	6	6	5													24.737	24.623	24.5437	23.7288	24.5771	24.4026	24.4962	24.9881	23.8507	24.2349	23.6308	22.9664	24.737	24.623	24.5437	23.7288	24.5771	24.4026
D5AKP6	D5AKP6_RHOCB		RCAP_rcc00123		Glycosyl transferase family 2	0.000761905	2	2	2	2	2	2	2	2	1	1	0	1	2													19.6536	19.7185	20.0013	21.0427	20.0965	20.6199	20.2185	19.5433	18.3115	NA	17.9107	20.1545	19.6536	19.7185	20.0013	21.0427	20.0965	20.6199
D5AKP7	D5AKP7_RHOCB		galE		UDP-glucose 4-epimerase	0.000394633	4	2	3	1	3	3	3	4	4	2	3	2	3													20.6276	21.4298	19.9012	21.8236	22.4025	22.4535	22.0838	22.2826	21.264	22.2183	22.0206	21.6593	20.6276	21.4298	19.9012	21.8236	22.4025	22.4535
D5AKP8	D5AKP8_RHOCB		galU		UTP--glucose-1-phosphate uridylyltransferase	0.000394633	39	38	37	39	39	39	38	37	37	32	32	34	33													31.1951	31.0411	31.1443	31.0556	31.4934	31.2419	31.333	31.2429	30.3018	30.2381	30.4034	30.4901	31.1951	31.0411	31.1443	31.0556	31.4934	31.2419
D5AKP9	D5AKP9_RHOCB		kdsB		3-deoxy-manno-octulosonate cytidylyltransferase	0.000394633	16	16	15	15	15	15	15	14	15	15	15	15	15													29.2395	29.3315	29.198	29.2768	29.0491	29.1411	29.1675	29.0096	29.4339	29.3008	29.4316	29.449	29.2395	29.3315	29.198	29.2768	29.0491	29.1411
D5AKQ0	D5AKQ0_RHOCB		cysQ		3'(2'),5'-bisphosphate nucleotidase CysQ	0.000394633	33	29	30	31	30	30	30	30	32	31	33	32	33													30.8946	30.985	30.9146	31.029	30.7976	30.9713	30.9708	30.7897	31.3958	31.2966	31.2575	31.399	30.8946	30.985	30.9146	31.029	30.7976	30.9713
D5AKQ2	D5AKQ2_RHOCB		RCAP_rcc00129		Transcriptional regulator, LacI family	0.000394633	28	27	26	27	28	25	27	28	27	28	27	27	25													29.5204	29.5901	29.5588	29.5745	29.3433	29.5112	29.563	29.4721	29.8227	29.7059	29.697	29.7227	29.5204	29.5901	29.5588	29.5745	29.3433	29.5112
D5AKQ3	D5AKQ3_RHOCB		RCAP_rcc00130		UPF0313 protein RCAP_rcc00130	0.000394633	28	28	24	26	23	23	18	21	24	18	19	18	17													26.5476	26.7173	26.9683	26.4023	26.6128	26.4158	26.2418	26.6498	26.1256	25.9499	25.9533	26.1603	26.5476	26.7173	26.9683	26.4023	26.6128	26.4158
D5AKQ4	D5AKQ4_RHOCB		RCAP_rcc00131		tRNA/rRNA cytosine-C5-methylase	0.000394633	29	29	27	27	26	28	25	25	28	21	25	20	21													26.6815	26.7603	27.0236	26.8278	27.036	26.7023	26.8068	27.155	26.5551	26.6161	26.3617	26.7071	26.6815	26.7603	27.0236	26.8278	27.036	26.7023
D5AKQ5	D5AKQ5_RHOCB		RCAP_rcc00132		Integral membrane protein	0.000394633	3	3	3	2	2	2	2	2	1	1	1	2	0													20.4683	21.0732	21.2131	20.6285	21.2722	21.0647	20.4475	19.7874	17.9916	18.0963	19.037	NA	20.4683	21.0732	21.2131	20.6285	21.2722	21.0647
D5AKQ6	D5AKQ6_RHOCB		RCAP_rcc00133		DUF2076 domain-containing protein	0.000394633	19	19	18	19	19	19	18	18	18	17	19	18	19													32.7749	32.7919	32.6933	32.8771	33.1325	33.1919	33.2089	32.9796	33.3027	33.1922	33.3215	33.359	32.7749	32.7919	32.6933	32.8771	33.1325	33.1919
D5AKQ7	D5AKQ7_RHOCB		RCAP_rcc00134		Uncharacterized protein	0.000394633	3	3	3	3	3	3	3	3	3	3	3	3	2													22.2459	22.5823	22.602	22.4076	23.2359	22.59	21.8532	22.9975	22.6397	23.2347	23.0441	22.4844	22.2459	22.5823	22.602	22.4076	23.2359	22.59
D5AKQ8	D5AKQ8_RHOCB		lolD1		Lipoprotein-releasing system ATP-binding protein LolD-1	0.000394633	11	10	11	11	11	11	11	11	10	11	11	11	11													26.1953	26.3156	26.2954	26.4515	26.5226	26.3914	26.3371	26.2763	26.3221	26.3325	26.4534	26.4136	26.1953	26.3156	26.2954	26.4515	26.5226	26.3914
D5AKQ9	D5AKQ9_RHOCB		phoA		Alkaline phosphatase	0.000394633	49	46	44	46	47	46	47	45	48	48	48	43	49													31.9443	31.9478	31.7067	32.0481	32.1415	32.15	32.0781	31.794	32.4097	32.3822	32.515	32.5582	31.9443	31.9478	31.7067	32.0481	32.1415	32.15
D5AKR0	D5AKR0_RHOCB		RCAP_rcc00137		DUF3299 domain-containing protein	0.000394633	5	5	5	3	5	4	4	4	2	2	3	3	3													23.7554	23.8526	22.2379	23.7392	23.5257	23.0667	22.847	21.3573	21.6503	21.7252	21.8269	22.6289	23.7554	23.8526	22.2379	23.7392	23.5257	23.0667
D5AKR1	D5AKR1_RHOCB		dnaE2		Error-prone DNA polymerase	0.000761905	3	1	2	2	2	1	3	2	1	1	1	1	2													19.0132	23.695	24.057	23.8944	18.4336	23.5171	23.7789	18.6673	17.8414	18.2983	19.1214	23.7509	19.0132	23.695	24.057	23.8944	18.4336	23.5171
D5AKR3	D5AKR3_RHOCB		RCAP_rcc00140		Lipoprotein, putative	0.000394633	3	3	3	3	3	3	3	3	3	3	3	3	3													22.8752	22.3438	22.6194	22.8137	22.4595	22.5075	22.4649	22.4537	23.2197	23.184	23.014	23.2456	22.8752	22.3438	22.6194	22.8137	22.4595	22.5075
D5AKR4	D5AKR4_RHOCB		hbdA		3-hydroxybutyryl-CoA dehydrogenase	0.000394633	14	12	12	12	12	12	13	13	13	13	14	12	14													28.0959	28.106	28.0839	28.1166	27.8981	28.0677	28.0861	27.9176	28.7763	28.6042	28.7297	28.6432	28.0959	28.106	28.0839	28.1166	27.8981	28.0677
D5AKR7	D5AKR7_RHOCB		RCAP_rcc02177		DUF1638 domain-containing protein	0.000394633	8	8	6	7	8	8	7	8	8	8	8	8	7													24.5606	24.027	24.252	24.6123	24.4772	24.4792	24.8541	24.525	25.3154	25.1738	25.0498	25.2227	24.5606	24.027	24.252	24.6123	24.4772	24.4792
D5AKR8	D5AKR8_RHOCB		RCAP_rcc02178		Bestrophin	0.000394633	14	12	12	12	9	13	13	12	13	12	13	12	14													24.971	25.1596	25.4582	24.9649	26.3293	26.1467	26.1192	26.3961	26.0478	26.2859	26.0289	25.9025	24.971	25.1596	25.4582	24.9649	26.3293	26.1467
D5AKS1	D5AKS1_RHOCB		RCAP_rcc02181		Transcriptional regulator, GntR family	0.000394633	18	18	18	18	17	17	17	18	18	16	16	17	15													27.79	27.835	27.684	27.86	27.7673	27.8467	27.8207	27.5709	27.4147	27.3285	27.4133	27.3611	27.79	27.835	27.684	27.86	27.7673	27.8467
D5AKS2	D5AKS2_RHOCB		RCAP_rcc02182		Aminotransferase, class III	0.000394633	41	41	40	41	40	40	40	39	40	36	36	38	37													30.7182	30.8	30.5202	30.6389	30.817	30.8348	30.8125	30.7151	30.9409	30.8567	30.9208	31.0079	30.7182	30.8	30.5202	30.6389	30.817	30.8348
D5AKS3	D5AKS3_RHOCB		potG2		Spermidine/putrescine import ATP-binding protein PotA	0.000394633	29	28	27	28	29	29	29	29	27	25	24	28	24													29.0569	29.1135	28.8519	28.9903	29.4397	29.4068	29.375	29.0963	28.7697	28.6541	28.8082	28.5803	29.0569	29.1135	28.8519	28.9903	29.4397	29.4068
D5AKS4	D5AKS4_RHOCB		potH2		Polyamine ABC transporter, permease protein PotH-2	0.000394633	3	2	3	3	3	3	3	3	3	3	3	3	3													23.2628	23.1765	23.582	23.4212	24.0177	23.3855	23.4287	24.0389	23.329	23.4682	23.481	23.2529	23.2628	23.1765	23.582	23.4212	24.0177	23.3855
D5AKS5	D5AKS5_RHOCB		potI3		Polyamine ABC transporter, permease protein PotI-3	0.000761905	2	1	1	2	1	2	2	2	2	1	2	2	2													22.6215	22.7324	23.1649	22.7406	23.7753	23.1824	23.3434	23.7461	22.5808	22.7092	23.025	22.8875	22.6215	22.7324	23.1649	22.7406	23.7753	23.1824
D5AKS6	D5AKS6_RHOCB		potF		Putrescine-binding periplasmic protein	0.000394633	42	42	42	42	42	42	41	42	41	38	41	40	39													31.7637	31.8209	31.5158	31.798	32.1407	32.0891	32.0519	31.7424	31.952	31.8764	31.9688	31.9846	31.7637	31.8209	31.5158	31.798	32.1407	32.0891
D5AKS7	D5AKS7_RHOCB		RCAP_rcc02187		Amidohydrolase family protein	0.000394633	32	31	31	30	31	32	32	32	31	30	28	30	29													28.7586	28.7952	28.6104	28.7485	29.2286	29.1953	29.2324	28.9686	28.9853	28.8031	28.9501	28.9607	28.7586	28.7952	28.6104	28.7485	29.2286	29.1953
D5AKS8	D5AKS8_RHOCB		RCAP_rcc02188		Diguanylate cyclase/phosphodiesterase with PAS/PAC sensor	0.000394633	32	28	28	30	28	32	29	26	30	21	21	23	18													26.8541	27.1002	27.4226	26.9832	27.2155	26.9766	26.5497	27.3109	26.0795	26.5964	26.2879	25.9144	26.8541	27.1002	27.4226	26.9832	27.2155	26.9766
D5AKT0	D5AKT0_RHOCB		zntA2		Heavy metal translocating P-type ATPase-2	0.000394633	16	15	15	15	16	14	15	16	16	15	15	16	16													26.9166	26.934	27.6842	28.2654	26.666	26.3593	27.8216	27.9539	27.2189	27.9586	28.2918	28.1941	26.9166	26.934	27.6842	28.2654	26.666	26.3593
D5AKT1	D5AKT1_RHOCB		RCAP_rcc02191		Transcriptional regulator, MerR family	0.000394633	6	5	5	6	5	6	4	6	3	2	3	5	2													24.1859	24.0286	24.0268	24.4065	24.3355	23.5018	24.3445	23.6399	23.2779	23.1232	23.9034	23.5195	24.1859	24.0286	24.0268	24.4065	24.3355	23.5018
D5AKT2	D5AKT2_RHOCB		RCAP_rcc02192		Major facilitator superfamily MFS_1	0.00856292	1	1	1	1	1	1	1	1	1	1	1	1	1													20.5699	20.4031	19.7889	20.6235	19.1787	18.4425	20.2247	20.5071	18.2436	20.2491	20.008	20.3409	20.5699	20.4031	19.7889	20.6235	19.1787	18.4425
D5AKT3	D5AKT3_RHOCB		RCAP_rcc02193		DNA-3-methyladenine glycosylase II	0.000394633	14	14	13	13	14	14	13	13	12	11	10	9	10													26.4378	26.1076	26.3589	26.4963	26.4518	26.1038	26.2648	26.2871	25.4957	25.3443	25.1661	25.1235	26.4378	26.1076	26.3589	26.4963	26.4518	26.1038
D5AKT4	D5AKT4_RHOCB		RCAP_rcc02194		Phospholipase/carboxylesterase family protein	0.000394633	10	9	10	10	9	9	9	9	9	9	9	8	9													28.6577	28.6748	28.6588	28.7545	28.9271	29.0093	29.0793	28.8799	29.3156	29.2338	29.304	29.3635	28.6577	28.6748	28.6588	28.7545	28.9271	29.0093
D5AKT6	D5AKT6_RHOCB		RCAP_rcc02196		Methyltransferase, FkbM family	0.000394633	16	11	10	11	9	13	9	10	14	4	6	6	5													24.1929	23.7369	23.9895	23.8461	24.0729	23.4078	23.1311	28.1869	21.4379	22.5273	23.8673	22.3665	24.1929	23.7369	23.9895	23.8461	24.0729	23.4078
D5AKT9	D5AKT9_RHOCB		pflA1		[pyruvate formate-lyase]-activating enzyme-1	0.000394633	5	5	4	4	4	5	4	5	4	4	4	5	3													22.4874	22.1165	21.9386	22.0017	21.9306	22.0956	21.5235	21.6977	22.1634	22.2183	22.5934	22.7211	22.4874	22.1165	21.9386	22.0017	21.9306	22.0956
D5AKU8	D5AKU8_RHOCB		pduB		Propanediol utilization protein PduB	0.000761905	2	2	2	2	2	2	2	2	1	2	2	2	1													20.9487	20.9369	18.9765	20.9432	19.7696	21.2087	19.5464	17.4993	20.6179	20.251	20.2966	17.6085	20.9487	20.9369	18.9765	20.9432	19.7696	21.2087
D5AKU9	D5AKU9_RHOCB		pduA2		Propanediol utilization protein PduA-2	0.000394633	11	8	8	7	8	9	10	9	11	9	10	9	9													23.2836	23.2978	23.4483	23.3784	23.7242	23.8456	23.5619	23.8806	24.7133	24.6117	24.6312	24.6596	23.2836	23.2978	23.4483	23.3784	23.7242	23.8456
D5AKV1	D5AKV1_RHOCB		pflD		Formate C-acetyltransferase	0.000394633	6	5	5	4	5	5	5	5	4	4	4	5	5													22.2515	22.6386	22.8464	22.0923	23.0936	23.0924	22.5216	22.636	23.2177	22.139	22.6251	22.8676	22.2515	22.6386	22.8464	22.0923	23.0936	23.0924
D5AKV5	D5AKV5_RHOCB		RCAP_rcc02215		Sulfotransferase family protein	0.000394633	17	14	15	15	14	16	15	16	16	15	16	14	17													27.2734	27.3696	27.3218	27.3112	27.6338	27.4771	27.6077	27.6838	27.325	27.3587	27.1904	27.32	27.2734	27.3696	27.3218	27.3112	27.6338	27.4771
D5AKV6	D5AKV6_RHOCB		RCAP_rcc02216		Sulfotransferase family protein	0.000394633	8	7	8	7	7	8	8	7	6	6	6	7	6													25.0986	25.1423	25.229	25.1519	25.027	24.9707	25.032	24.8981	24.7368	24.5558	24.6907	24.333	25.0986	25.1423	25.229	25.1519	25.027	24.9707
D5AKV7	D5AKV7_RHOCB		RCAP_rcc02217		Glycosyl transferase, group 1	0.000394633	11	10	11	11	11	10	10	9	8	7	8	8	8													26.2917	26.2077	26.3034	26.3492	25.9508	26.035	26.0054	26.0399	25.5721	25.6575	25.7075	25.5231	26.2917	26.2077	26.3034	26.3492	25.9508	26.035
D5AKV8	D5AKV8_RHOCB		modB2		Molybdenum transport system permease	0.000394633	2	2	2	2	2	2	2	2	2	2	2	2	0													21.2624	21.0778	21.007	20.7779	22.3687	21.6664	21.5918	22.1864	17.0414	19.978	19.4258	NA	21.2624	21.0778	21.007	20.7779	22.3687	21.6664
D5AKV9	D5AKV9_RHOCB		modA2		Molybdate ABC transporter, periplasmic molybdate-binding protein ModA-2	0.000394633	19	18	19	17	19	19	19	19	17	17	16	18	18													31.8337	31.9452	31.7382	31.9064	32.2992	32.2968	32.2928	31.9496	32.0732	31.9576	32.0327	32.038	31.8337	31.9452	31.7382	31.9064	32.2992	32.2968
D5AKW0	D5AKW0_RHOCB		modC2		Molybdate ABC transporter, ATP-binding protein ModC-2	0.000394633	8	7	7	7	7	8	8	7	8	7	7	7	7													24.6919	24.8151	24.5015	24.7227	25.7078	25.3728	25.1363	25.3747	23.9554	24.1235	24.037	23.9344	24.6919	24.8151	24.5015	24.7227	25.7078	25.3728
D5AKW1	D5AKW1_RHOCB		guaA2		GMP synthase-2 (Glutamine-hydrolyzing)	0.000394633	19	19	18	19	18	19	19	19	19	18	19	19	18													30.3289	30.316	30.2358	30.3262	30.977	30.9394	30.9997	30.7689	30.9723	30.9131	30.9841	30.9068	30.3289	30.316	30.2358	30.3262	30.977	30.9394
D5AKW2	D5AKW2_RHOCB		ntaA		Nitrilotriacetate monooxygenase, component A	0.00881057	1	1	1	1	1	1	1	1	1	1	1	1	1													17.185	19.7967	19.8081	20.2078	19.9377	20.4367	18.3124	18.231	19.7679	18.217	19.696	17.5162	17.185	19.7967	19.8081	20.2078	19.9377	20.4367
D5AKX8	XSC_RHOCB		xsc		Sulfoacetaldehyde acetyltransferase	0.000394633	19	19	18	19	19	15	15	15	15	12	12	12	12													26.6557	26.7451	27.0587	26.7777	25.7363	25.8887	25.9872	26.082	25.5681	25.6307	25.58	25.4614	26.6557	26.7451	27.0587	26.7777	25.7363	25.8887
D5AKX9	TAUR_RHOCB		tauR		HTH-type transcriptional regulator TauR	0.000394633	11	10	10	11	9	10	10	11	11	6	9	8	6													25.0219	24.8612	25.1893	24.9771	24.6022	24.2634	24.859	25.0677	23.656	24.3571	23.9879	23.2173	25.0219	24.8612	25.1893	24.9771	24.6022	24.2634
D5AKY0	TPA_RHOCB		tpa		Taurine--pyruvate aminotransferase	0.000394633	37	37	37	37	36	32	34	33	33	31	31	29	32													29.142	29.0763	29.1361	29.2095	28.1385	28.2858	28.3623	28.3087	28.3159	28.3963	28.4383	28.1461	29.142	29.0763	29.1361	29.2095	28.1385	28.2858
D5AKY5	D5AKY5_RHOCB		RCAP_rcc02245		Major membrane protein I	0.000394633	4	4	4	4	4	4	4	4	3	3	4	3	2													22.5258	22.3456	22.8504	22.2176	22.7105	22.1711	22.3004	22.8288	22.0589	22.1039	21.8179	21.7629	22.5258	22.3456	22.8504	22.2176	22.7105	22.1711
D5AKY8	D5AKY8_RHOCB		RCAP_rcc02248		Oxidoreductase, aldo/keto reductase family	0.000394633	19	17	18	17	17	16	16	16	15	17	17	15	15													28.7643	28.9089	28.9013	28.7813	28.513	28.5596	28.5358	28.5016	29.1566	28.9848	29.0593	28.9874	28.7643	28.9089	28.9013	28.7813	28.513	28.5596
D5AKY9	D5AKY9_RHOCB		RCAP_rcc02249		Transcriptional regulator, AraC family	0.000394633	7	3	2	3	2	2	2	1	1	1	0	0	1													21.7138	20.2546	20.8957	20.7207	21.2884	20.0625	19.5623	19.1843	19.4133	NA	NA	19.3744	21.7138	20.2546	20.8957	20.7207	21.2884	20.0625
D5AKZ0	D5AKZ0_RHOCB		RCAP_rcc02250		Impact N-terminal domain-containing protein	0.000394633	3	1	1	2	2	3	2	2	1	1	1	1	1													20.032	19.6029	20.351	20.2282	20.7823	20.0954	19.9014	15.789	18.8888	17.1018	18.7546	17.7314	20.032	19.6029	20.351	20.2282	20.7823	20.0954
D5AKZ3	D5AKZ3_RHOCB		kdpB		Potassium-transporting ATPase ATP-binding subunit	0.000761905	2	2	1	2	1	2	2	1	1	1	1	2	1													25.5701	25.8008	25.9146	21.6745	26.1515	26.447	26.3347	26.3153	25.9038	25.3962	25.6171	25.8697	25.5701	25.8008	25.9146	21.6745	26.1515	26.447
D5AKZ5	D5AKZ5_RHOCB		kdpD		histidine kinase	0.000394633	20	18	15	17	15	15	10	13	16	7	11	10	8													24.6746	24.9027	24.6446	25.1087	24.8365	24.0691	24.7046	25.0269	23.7359	24.4181	23.7627	23.3353	24.6746	24.9027	24.6446	25.1087	24.8365	24.0691
D5AKZ6	D5AKZ6_RHOCB		kdpE		KDP operon transcriptional regulatory protein KdpE	0.000394633	12	11	11	11	9	9	9	10	10	11	9	10	9													24.7916	24.7619	24.9452	24.7445	24.5033	24.4007	24.3926	24.585	24.1006	23.916	23.9245	23.8637	24.7916	24.7619	24.9452	24.7445	24.5033	24.4007
D5AKZ7	D5AKZ7_RHOCB		RCAP_rcc02257		Aminotransferase, DegT/DnrJ/EryC1/StrS family	0.000394633	8	6	7	7	6	8	7	8	7	6	8	8	5													24.1317	24.162	24.1886	23.7716	24.1608	24.3273	24.2996	24.321	23.6845	24.1656	24.0198	23.7358	24.1317	24.162	24.1886	23.7716	24.1608	24.3273
D5AKZ8	D5AKZ8_RHOCB		RCAP_rcc02258		Transferase hexapeptide repeat domain protein	0.000394633	5	5	5	5	5	4	5	5	5	5	5	5	5													27.4776	27.6669	27.6674	27.76	27.3661	27.5646	27.6423	27.547	27.6262	27.7231	27.6941	27.8246	27.4776	27.6669	27.6674	27.76	27.3661	27.5646
D5AKZ9	D5AKZ9_RHOCB		RCAP_rcc02259		WbqC-like protein family	0.000394633	8	7	7	6	7	8	6	5	7	3	2	4	2													24.582	24.1378	24.0534	24.3819	24.8858	24.4724	24.1697	24.5686	22.7921	22.8313	23.1848	22.1263	24.582	24.1378	24.0534	24.3819	24.8858	24.4724
D5AL00	D5AL00_RHOCB		RCAP_rcc02260		Methyltransferase, type 11 family	0.000394633	8	8	8	8	7	8	8	8	8	8	8	7	8													25.5734	25.6101	25.4521	25.5408	25.8532	25.9658	25.9232	25.7643	26.0075	25.5185	25.7913	25.3347	25.5734	25.6101	25.4521	25.5408	25.8532	25.9658
D5AL01	D5AL01_RHOCB		RCAP_rcc02261		Sulfotransferase family protein	0.000394633	9	7	7	6	6	7	7	7	7	6	4	7	7													23.5706	25.3529	25.21	23.5121	25.4467	24.894	25.3685	24.1047	24.2551	23.5293	24.0686	23.7964	23.5706	25.3529	25.21	23.5121	25.4467	24.894
D5AL02	D5AL02_RHOCB		RCAP_rcc02262		Sulfotransferase family protein	0.000394633	9	7	6	8	6	7	7	6	6	5	7	6	5													24.3176	23.6063	24.4355	23.8774	24.9389	24.3267	23.9035	24.1274	23.7175	23.9067	23.7095	23.846	24.3176	23.6063	24.4355	23.8774	24.9389	24.3267
D5AL03	D5AL03_RHOCB		RCAP_rcc02263		Glycosyl transferase family 2	0.000394633	6	5	6	4	6	5	4	3	4	4	4	3	3													21.5126	21.6479	21.1567	21.992	22.3462	21.9206	21.8454	21.5066	20.1297	21.1093	21.2731	20.8522	21.5126	21.6479	21.1567	21.992	22.3462	21.9206
D5AL04	D5AL04_RHOCB		RCAP_rcc02264		Uncharacterized protein	0.000394633	7	7	7	5	5	6	7	6	7	3	4	4	6													24.2608	24.3705	24.3783	24.6154	25.1098	25.1599	25.152	24.8223	23.9429	23.891	23.9401	24.3811	24.2608	24.3705	24.3783	24.6154	25.1098	25.1599
D5AL05	D5AL05_RHOCB		RCAP_rcc02265		Oxidoreductase, short-chain dehydrogenase/reductase family	0.000394633	17	14	16	16	15	16	16	17	16	16	16	16	15													26.3978	26.5373	26.1845	26.3608	26.7699	26.6997	26.5531	26.5597	26.177	26.4909	26.1104	26.3233	26.3978	26.5373	26.1845	26.3608	26.7699	26.6997
D5AL07	D5AL07_RHOCB		potB3		Polyamine ABC transporter, permease protein PotB-3	0.000394633	3	3	3	3	3	3	3	3	3	3	3	3	2													22.2286	22.5439	22.7273	22.5908	22.8799	22.5607	22.4565	23.0448	22.6473	22.6979	22.037	22.1183	22.2286	22.5439	22.7273	22.5908	22.8799	22.5607
D5AL08	D5AL08_RHOCB		potD3		Polyamine ABC transporter, periplasmic polyamine-binding protein PotD-3	0.000394633	24	23	24	21	20	22	22	21	21	23	23	24	24													30.9749	31.0714	30.889	30.9854	31.0324	31.1571	31.176	30.8968	31.7597	31.7237	31.7609	31.9205	30.9749	31.0714	30.889	30.9854	31.0324	31.1571
D5AL09	D5AL09_RHOCB		potA3		Spermidine/putrescine import ATP-binding protein PotA	0.000394633	18	15	18	18	18	18	17	17	18	16	17	17	17													27.5651	27.7511	27.7436	27.6437	27.8382	27.6641	27.5627	27.9565	27.2348	27.5443	27.2618	27.225	27.5651	27.7511	27.7436	27.6437	27.8382	27.6641
D5AL10	D5AL10_RHOCB		RCAP_rcc02270		Transcriptional regulator, LuxR family	0.000394633	10	8	8	8	8	8	8	8	8	6	6	7	4													23.2273	23.0778	22.8298	22.8076	23.2425	23.3172	22.9663	22.7731	22.7918	22.9693	23.0116	22.5209	23.2273	23.0778	22.8298	22.8076	23.2425	23.3172
D5AL11	D5AL11_RHOCB		speB2		Agmatinase-2	0.000394633	9	9	8	7	9	9	9	9	9	8	9	9	9													24.7363	24.7275	24.6092	24.6932	24.8935	24.9333	25.081	24.8188	25.3263	25.4109	25.0487	25.3525	24.7363	24.7275	24.6092	24.6932	24.8935	24.9333
D5AL12	D5AL12_RHOCB		RCAP_rcc02272		Transcriptional regulator, LysR family	0.000394633	5	5	5	4	5	5	3	3	4	1	2	2	2													25.0149	25.018	22.7837	25.0943	25.1548	24.7614	23.1566	24.845	19.7402	21.398	20.8274	20.7643	25.0149	25.018	22.7837	25.0943	25.1548	24.7614
D5AL13	D5AL13_RHOCB		RCAP_rcc02273		beta-lactamase	0.000394633	17	14	14	15	16	16	17	16	16	17	15	15	15													27.3474	27.4394	27.4289	27.4981	28.5097	28.56	28.651	28.3494	28.2324	28.1508	28.1661	28.0722	27.3474	27.4394	27.4289	27.4981	28.5097	28.56
D5AL14	D5AL14_RHOCB		pip		Proline iminopeptidase	0.000394633	12	12	12	10	11	12	12	11	11	8	8	7	8													24.5619	24.6336	24.509	24.7738	25.7376	25.6967	25.6804	25.3478	23.6844	23.567	23.8118	23.4203	24.5619	24.6336	24.509	24.7738	25.7376	25.6967
D5AL15	D5AL15_RHOCB		oppA2		Oligopeptide ABC transporter, periplasmic oligopeptide-binding protein OppA-2	0.000394633	41	35	37	40	39	41	41	39	40	38	38	37	37													30.7476	30.7202	30.6032	30.8608	31.8036	31.8064	31.8448	31.5279	31.1871	31.1272	31.2055	31.1574	30.7476	30.7202	30.6032	30.8608	31.8036	31.8064
D5AL17	D5AL17_RHOCB		oppC2		Oligopeptide ABC transporter, permease protein OppC-2	0.000394633	2	0	1	1	2	2	2	2	2	0	1	0	0													NA	20.015	19.9432	20.1607	22.6557	21.7811	21.3834	22.2822	NA	18.0237	NA	NA	20.3798	20.015	19.9432	20.1607	22.6557	21.7811
D5AL18	D5AL18_RHOCB		oppD2		Oligopeptide ABC transporter, ATP-binding protein OppD-2	0.000394633	20	12	12	12	12	20	20	20	19	3	4	5	2													23.8868	23.7008	23.8225	23.7523	25.8311	25.2451	25.3114	25.4032	19.2389	21.7936	21.0222	20.2596	23.8868	23.7008	23.8225	23.7523	25.8311	25.2451
D5AL23	D5AL23_RHOCB		RCAP_rcc02283		DUF883_C domain-containing protein	0.00301545	1	0	0	0	0	0	0	0	0	0	1	1	1													NA	NA	NA	NA	NA	NA	NA	NA	NA	19.2601	17.5372	19.0598	21.5537	22.9594	20.6092	21.6761	22.0526	22.9163
D5AL26	D5AL26_RHOCB		RCAP_rcc02286		Divalent ion symporter family	0.000761905	4	4	4	4	4	4	4	4	2	1	3	4	4													21.0776	21.4469	21.2387	19.672	21.2798	20.621	20.9173	20.6005	18.9823	21.3351	21.6746	21.3987	21.0776	21.4469	21.2387	19.672	21.2798	20.621
D5AL27	D5AL27_RHOCB		yieF		NAD(P)H dehydrogenase (Quinone)	0.000394633	20	19	17	20	19	19	19	19	20	20	20	19	19													29.3769	29.3383	29.2901	29.4798	29.2674	29.3666	29.4099	29.2576	29.9065	29.783	29.8617	29.8961	29.3769	29.3383	29.2901	29.4798	29.2674	29.3666
D5AL28	D5AL28_RHOCB		RCAP_rcc02288		Uncharacterized protein	0.000394633	5	5	5	5	5	5	5	5	5	5	5	5	5													25.8262	25.9765	25.6597	25.7504	25.4374	25.3555	25.4165	24.8603	26.2419	26.1247	26.279	26.4576	25.8262	25.9765	25.6597	25.7504	25.4374	25.3555
D5AL29	D5AL29_RHOCB		RCAP_rcc02289		Two-component response regulator receiver protein	0.000394633	8	6	7	7	8	8	8	7	8	8	8	8	8													27.2096	27.3696	27.2698	27.3416	26.7919	27.0782	26.9892	26.8385	27.7305	27.623	27.6943	27.7248	27.2096	27.3696	27.2698	27.3416	26.7919	27.0782
D5AL30	D5AL30_RHOCB		RCAP_rcc02290		Anti-sigma factor NepR domain-containing protein	0.000394633	8	8	8	8	8	7	7	6	7	8	8	8	8													25.4158	25.5161	25.4399	25.3437	24.8091	24.9108	25.0616	24.754	25.6355	25.6317	25.6614	25.7249	25.4158	25.5161	25.4399	25.3437	24.8091	24.9108
D5AL31	D5AL31_RHOCB		RCAP_rcc02291		RNA polymerase sigma factor	0.000394633	11	10	11	11	11	8	10	10	10	10	11	11	11													25.9272	26.0214	25.9128	26.1853	25.3537	25.6037	25.601	25.5164	26.4079	26.2847	26.1982	26.4299	25.9272	26.0214	25.9128	26.1853	25.3537	25.6037
D5AL32	D5AL32_RHOCB		RCAP_rcc02292		Signal transduction histidine kinase	0.000394633	12	8	9	9	8	9	8	10	10	11	12	10	10													23.5388	24.2072	24.4954	23.5955	24.3043	24.5699	24.3331	24.5245	24.67	24.7527	25.0026	24.7783	23.5388	24.2072	24.4954	23.5955	24.3043	24.5699
D5AL34	D5AL34_RHOCB		RCAP_rcc02294		Signal transduction histidine kinase	0.000394633	7	6	6	6	7	6	7	7	5	5	7	4	5													23.8891	23.9911	24.6886	24.0293	24.7284	24.4097	24.2688	25.0726	23.639	24.4473	23.9468	24.4705	23.8891	23.9911	24.6886	24.0293	24.7284	24.4097
D5AL35	D5AL35_RHOCB		proB		Glutamate 5-kinase	0.000394633	12	12	12	12	12	12	12	11	12	11	11	11	10													26.3447	26.3746	26.4103	26.3397	26.4044	26.5639	26.5033	26.4202	25.9479	25.8225	25.839	25.8695	26.3447	26.3746	26.4103	26.3397	26.4044	26.5639
D5AL36	D5AL36_RHOCB		obg		GTPase Obg	0.000394633	31	28	27	29	26	26	25	26	26	26	28	27	27													28.161	28.1675	28.1499	28.1715	28.1563	28.1919	28.1947	28.1261	28.4631	28.3972	28.4009	28.4923	28.161	28.1675	28.1499	28.1715	28.1563	28.1919
D5AL37	D5AL37_RHOCB		RCAP_rcc02297		Acetyltransferase, GNAT family	0.000394633	11	10	10	11	11	11	10	10	10	10	11	11	11													26.098	25.9746	26.1677	26.3131	26.1363	25.9691	26.05	25.9396	26.5684	26.625	26.7293	26.566	26.098	25.9746	26.1677	26.3131	26.1363	25.9691
D5AL38	D5AL38_RHOCB		RCAP_rcc02298		Acetyltransferase, GNAT family	0.000394633	23	20	21	23	22	21	20	19	21	17	17	15	15													29.5634	29.5539	29.4338	29.6496	29.3543	29.3201	29.3366	29.0508	28.8624	28.7192	28.6992	28.8422	29.5634	29.5539	29.4338	29.6496	29.3543	29.3201
D5AL39	D5AL39_RHOCB		rpmA		50S ribosomal protein L27	0.000394633	9	9	7	9	7	8	7	7	7	6	6	6	7													28.6115	27.4945	29.2566	28.3225	28.81	27.8707	28.2674	28.4575	27.9169	27.9867	28.0377	28.1918	28.6115	27.4945	29.2566	28.3225	28.81	27.8707
D5AL40	D5AL40_RHOCB		rplU		50S ribosomal protein L21	0.000394633	16	12	12	13	13	15	14	15	13	11	11	10	11													29.3994	29.0601	29.8184	29.4593	29.8082	29.357	29.4116	29.7772	28.8376	29.0307	28.7854	28.7349	29.3994	29.0601	29.8184	29.4593	29.8082	29.357
D5AL42	D5AL42_RHOCB		engA		GTPase Der	0.000394633	32	29	25	28	28	29	29	27	30	23	23	24	25													27.8323	27.8466	28.1056	27.7471	27.9553	27.7999	27.6678	28.135	27.5311	27.7105	27.6287	27.5333	27.8323	27.8466	28.1056	27.7471	27.9553	27.7999
D5AL43	D5AL43_RHOCB		RCAP_rcc02303		PQQ enzyme repeat family protein	0.000394633	37	35	35	36	35	35	35	36	34	36	34	36	36													31.6941	31.6936	31.7138	31.7689	31.5954	31.7025	31.7594	31.5206	31.9993	31.9388	32.0295	32.0231	31.6941	31.6936	31.7138	31.7689	31.5954	31.7025
D5AL44	D5AL44_RHOCB		RCAP_rcc02304		TPR_21 domain-containing protein	0.000394633	26	26	26	26	24	25	23	24	24	24	23	23	24													28.9187	28.9187	28.8769	28.9404	28.7854	28.7556	28.8896	28.6807	28.7956	28.5781	28.5378	28.6403	28.9187	28.9187	28.8769	28.9404	28.7854	28.7556
D5AL45	D5AL45_RHOCB	D5AL45;D5AT65;D5AT78	RCAP_rcc02305	RCAP_rcc01427;RCAP_rcc01440;RCAP_rcc02305	Heme ABC transporter, ATP-binding/permease protein	0.000394633	24	24	24	24	22	24	22	23	24	22	23	19	22	1	1	1	1	1	1	1	1	1	1	1	1	27.9585	28.0088	28.3137	27.8641	28.0854	27.8163	27.9023	28.1754	27.7487	27.8993	27.9183	27.7319	27.9585	28.0088	28.3137	27.8641	28.0854	27.8163
D5AL46	D5AL46_RHOCB		RCAP_rcc02306		LysM domain protein	0.000394633	13	11	11	12	11	12	11	11	12	10	10	11	11													28.8703	28.9375	28.874	28.955	28.2542	28.4967	28.6721	28.3575	28.4136	28.2266	28.5652	28.3954	28.8703	28.9375	28.874	28.955	28.2542	28.4967
D5AL47	D5AL47_RHOCB		RCAP_rcc02307		Cytokinin riboside 5'-monophosphate phosphoribohydrolase	0.000394633	7	7	7	7	7	7	7	7	7	7	7	7	7													27.1229	27.1698	27.165	27.1988	26.8878	27.0393	27.0599	27.0212	27.2822	27.2631	27.0701	27.2682	27.1229	27.1698	27.165	27.1988	26.8878	27.0393
D5AL49	D5AL49_RHOCB		tnaA		Tryptophanase	0.000394633	22	19	19	19	17	20	20	18	22	21	20	19	22													26.8119	26.8083	26.8193	26.6449	26.8936	27.0689	27.1219	27.1836	27.5109	27.4286	27.5604	27.5989	26.8119	26.8083	26.8193	26.6449	26.8936	27.0689
D5AL51	D5AL51_RHOCB		sodB		Superoxide dismutase	0.000394633	29	27	24	26	26	28	28	28	28	29	29	26	29													33.576	33.6527	33.5648	33.7044	33.3987	33.5857	33.6148	33.4441	34.0508	33.887	33.9846	34.0231	33.576	33.6527	33.5648	33.7044	33.3987	33.5857
D5AL52	D5AL52_RHOCB		etfA		Electron transfer flavoprotein, alpha subunit	0.000394633	20	17	18	18	19	19	17	17	19	19	17	15	18													30.3181	30.3443	30.3783	30.3759	30.3522	30.3985	30.3852	30.2653	30.4912	30.3941	30.4033	30.4282	30.3181	30.3443	30.3783	30.3759	30.3522	30.3985
D5AL53	D5AL53_RHOCB		etfB		Electron transfer flavoprotein, beta subunit	0.000394633	35	30	31	30	31	30	29	30	29	29	28	28	29													32.3507	32.3717	32.2856	32.3823	32.282	32.3875	32.4042	32.1799	32.5884	32.4753	32.5944	32.6045	32.3507	32.3717	32.2856	32.3823	32.282	32.3875
D5AL54	D5AL54_RHOCB		RCAP_rcc00145		Oxidoreductase, short-chain dehydrogenase/reductase family	0.000394633	17	14	13	17	14	14	14	12	17	12	13	15	12													25.866	25.7594	26.4526	25.6428	26.1081	25.9966	25.8056	26.5649	25.9974	26.3127	26.2182	25.8622	25.866	25.7594	26.4526	25.6428	26.1081	25.9966
D5AL55	D5AL55_RHOCB		parC		DNA topoisomerase 4 subunit A	0.000394633	57	55	54	55	55	55	51	46	53	41	51	44	43													28.4604	28.4741	28.5623	28.3764	28.5384	28.3147	28.3728	28.6296	28.0499	28.4448	28.1459	28.2925	28.4604	28.4741	28.5623	28.3764	28.5384	28.3147
D5AL56	D5AL56_RHOCB		tuf1		Elongation factor Tu	0.000394633	130	126	126	125	124	125	128	123	126	127	124	124	128													34.8111	34.7256	34.9224	34.8288	34.9542	34.7213	34.7216	34.8677	35.1177	35.3296	35.0744	35.1206	34.8111	34.7256	34.9224	34.8288	34.9542	34.7213
D5AL57	D5AL57_RHOCB	D5AL57;D5AS80	RCAP_rcc00148	RCAP_rcc00148;RCAP_rcc03378	CDA peptide synthetase III	0.000394633	23	15	12	14	13	13	11	8	9	1	5	1	2	12	10	12	11	10	8	6	7	1	5	0	1	23.9076	23.8838	24.4939	24.1546	23.4386	23.2479	22.4213	22.257	23.4589	24.2045	17.7174	19.8127	23.9076	23.8838	24.4939	24.1546	23.4386	23.2479
D5AL58	D5AL58_RHOCB		RCAP_rcc00149		DUF218 domain-containing protein	0.000394633	2	2	2	2	2	2	2	2	2	2	1	2	2													22.0854	22.0889	22.1841	22.198	21.7832	21.2051	21.8195	21.6029	21.2678	20.683	20.9637	21.0527	22.0854	22.0889	22.1841	22.198	21.7832	21.2051
D5AL59	D5AL59_RHOCB		RCAP_rcc00150		Heme utilization cystosolic carrier protein HutX	0.000394633	4	3	2	3	2	2	2	1	1	2	2	2	2													22.0632	21.9747	22.0978	18.791	19.8556	20.291	20.2614	19.9154	21.3303	20.6823	21.3444	20.6618	22.0632	21.9747	22.0978	18.791	19.8556	20.291
D5AL60	D5AL60_RHOCB		hemN1		Oxygen-independent coproporphyrinogen-III oxidase-1	0.00881057	1	1	1	1	1	0	1	1	1	1	1	1	1													22.1606	22.3026	22.3237	22.4832	NA	21.6948	22.2897	20.1349	22.7112	22.6105	21.9557	22.781	22.1606	22.3026	22.3237	22.4832	22.3655	21.6948
D5AL61	D5AL61_RHOCB		RCAP_rcc00152		Peptide ABC transporter, periplasmic peptide-binding protein	0.000394633	16	7	4	6	8	7	5	4	5	4	4	3	6													22.9087	22.1201	21.6765	22.8696	23.4493	22.6813	21.9603	22.1888	20.9237	21.381	21.3802	22.5218	22.9087	22.1201	21.6765	22.8696	23.4493	22.6813
D5AL65	D5AL65_RHOCB		alsT		Sodium/amino acid symporter	0.000394633	6	2	4	4	4	5	4	5	6	6	5	2	4													22.7229	22.9959	23.225	23.2607	24.8342	25.9558	25.6848	25.4205	24.8966	26.2439	21.8456	23.8979	22.7229	22.9959	23.225	23.2607	24.8342	25.9558
D5AL66	D5AL66_RHOCB		RCAP_rcc00157		AlgX/AlgJ SGNH hydrolase-like domain-containing protein	0.000394633	29	25	25	29	27	26	28	28	27	26	26	24	25													30.7333	30.8005	30.774	30.8014	30.7355	30.8131	30.9198	30.7501	30.8883	30.8451	30.9001	30.9293	30.7333	30.8005	30.774	30.8014	30.7355	30.8131
D5AL67	D5AL67_RHOCB		RCAP_rcc00158		Peptidase, M10 family	0.00881057	1	1	1	1	1	1	1	1	1	1	1	1	1													21.7583	21.6652	21.4019	22.2415	21.9029	21.9652	21.9401	21.331	22.1097	21.7168	22.8224	22.8191	21.7583	21.6652	21.4019	22.2415	21.9029	21.9652
D5AL68	D5AL68_RHOCB		RCAP_rcc00159		Uncharacterized protein	0.000394633	15	14	14	14	14	14	14	14	14	14	14	14	14													28.8447	28.9045	28.8444	28.9819	28.8324	28.957	28.9256	28.7128	29.269	29.1372	29.192	29.2806	28.8447	28.9045	28.8444	28.9819	28.8324	28.957
D5AL69	D5AL69_RHOCB		mtgA		Biosynthetic peptidoglycan transglycosylase	0.000761905	2	2	2	2	2	1	2	1	2	2	2	0	1													18.9256	19.2113	18.2066	19.3833	19.17	19.5671	19.0738	19.5402	18.7381	19.9353	NA	16.9021	18.9256	19.2113	18.2066	19.3833	19.17	19.5671
D5AL70	D5AL70_RHOCB		gltB		Glutamate synthase (NADPH), alpha subunit	0.000394633	128	113	107	116	111	115	106	110	115	99	101	96	93													30.4985	30.4995	30.686	30.5021	30.6923	30.426	30.3553	30.7049	30.1433	30.2911	30.1844	30.1199	30.4985	30.4995	30.686	30.5021	30.6923	30.426
D5AL71	D5AL71_RHOCB		RCAP_rcc00162		DUF1849 family protein	0.000394633	6	6	5	5	6	6	6	6	6	6	6	6	5													24.3189	24.1248	22.8826	24.2107	24.8357	24.7784	24.8226	24.1412	25.0595	24.9868	25.0275	24.6247	24.3189	24.1248	22.8826	24.2107	24.8357	24.7784
D5AL72	D5AL72_RHOCB		gltD		Glutamate synthase (NADPH), beta subunit	0.000394633	33	33	33	32	33	31	32	31	30	31	32	30	30													29.628	29.6804	29.5456	29.6347	29.6148	29.6243	29.5408	29.4014	29.5976	29.5607	29.5505	29.673	29.628	29.6804	29.5456	29.6347	29.6148	29.6243
D5AL74	D5AL74_RHOCB		RCAP_rcc00165		NAD-dependent epimerase/dehydratase family protein	0.000394633	30	27	28	26	26	26	26	24	25	25	26	24	24													28.9299	29.0193	29.6483	28.7389	29.3145	28.9402	28.8893	29.5219	29.0494	29.3109	28.9956	29.336	28.9299	29.0193	29.6483	28.7389	29.3145	28.9402
D5AL75	D5AL75_RHOCB		RCAP_rcc00166		Sulfotransferase family protein	0.000394633	20	17	17	17	17	17	19	18	16	15	15	14	15													28.638	28.6103	28.5178	28.6504	28.8698	28.8636	28.746	28.5578	28.4591	27.9548	28.056	27.8275	28.638	28.6103	28.5178	28.6504	28.8698	28.8636
D5AL76	D5AL76_RHOCB		RCAP_rcc00167		Glycosyl transferase, family 2/group 1	0.000394633	161	147	147	150	146	152	152	145	152	125	137	129	128													31.4402	31.501	31.5567	31.4581	31.6236	31.5137	31.4505	31.703	30.945	31.1208	30.9335	30.9511	31.4402	31.501	31.5567	31.4581	31.6236	31.5137
D5AL77	D5AL77_RHOCB		RCAP_rcc00168		Transport permease protein	0.000394633	2	2	2	2	2	2	2	2	2	2	2	2	2													21.7728	21.6399	22.2043	21.0273	21.8352	21.6324	21.3177	22.2177	21.0799	21.6474	21.482	21.5859	21.7728	21.6399	22.2043	21.0273	21.8352	21.6324
D5AL78	D5AL78_RHOCB		kpsE1		Capsule polysaccharide export inner-membrane protein KpsE-1	0.000394633	17	17	17	17	17	16	16	16	16	13	15	12	12													27.1305	27.1572	27.5151	27.3227	27.1783	27.0606	27.088	27.5229	25.6848	26.1799	25.7888	25.6077	27.1305	27.1572	27.5151	27.3227	27.1783	27.0606
D5AL79	D5AL79_RHOCB		kpsT1		Capsule polysaccharide export ATP-binding protein KpsT-1	0.000394633	8	7	8	8	8	6	7	7	6	5	5	7	6													25.044	25.0159	24.952	24.9427	24.5761	24.6923	24.8675	24.5936	24.6048	24.7086	24.7883	24.8304	25.044	25.0159	24.952	24.9427	24.5761	24.6923
D5AL80	D5AL80_RHOCB		RCAP_rcc00171		DUF2793 domain-containing protein	0.000394633	20	19	19	19	20	15	15	16	15	15	14	17	14													27.2697	27.2673	27.5893	27.5464	26.0232	26.2885	26.2019	25.9943	26.4867	26.2579	26.5406	26.2977	27.2697	27.2673	27.5893	27.5464	26.0232	26.2885
D5AL81	D5AL81_RHOCB		RCAP_rcc00172		Glycosyl transferase family protein	0.000394633	17	12	13	12	13	14	13	12	12	9	9	6	10													26.5103	26.4091	26.2477	26.2781	26.8089	26.4229	26.1808	25.967	25.4968	25.6357	25.795	25.5383	26.5103	26.4091	26.2477	26.2781	26.8089	26.4229
D5AL82	D5AL82_RHOCB		rfbA		Glucose-1-phosphate thymidylyltransferase	0.000394633	20	19	19	20	20	20	18	20	19	17	17	18	19													30.6547	30.6354	30.5101	30.6628	30.5825	30.5963	30.6526	30.5616	30.677	30.5336	30.5695	30.6336	30.6547	30.6354	30.5101	30.6628	30.5825	30.5963
D5AL83	D5AL83_RHOCB		rfbD		dTDP-4-dehydrorhamnose reductase	0.000394633	14	14	14	14	14	14	14	14	14	14	14	14	14													30.686	30.713	30.6113	30.7483	30.7042	30.754	30.8071	30.5782	30.7893	30.7036	30.7567	30.7521	30.686	30.713	30.6113	30.7483	30.7042	30.754
D5AL84	D5AL84_RHOCB		RCAP_rcc00175		Conserved domain protein	0.000394633	13	13	12	11	13	12	11	11	11	10	11	9	9													27.5402	27.4332	27.3096	27.3608	27.3918	27.3245	27.3483	27.1003	26.7459	26.6539	26.7239	26.6745	27.5402	27.4332	27.3096	27.3608	27.3918	27.3245
D5AL85	D5AL85_RHOCB		rfbB		dTDP-glucose 4,6-dehydratase	0.000394633	27	23	24	25	26	25	25	25	26	23	22	22	22													30.4395	30.4474	30.4575	30.4788	30.5155	30.495	30.4838	30.5678	30.4445	30.4322	30.4168	30.338	30.4395	30.4474	30.4575	30.4788	30.5155	30.495
D5AL86	D5AL86_RHOCB		rfbC		dTDP-4-dehydrorhamnose 3,5-epimerase	0.000394633	20	19	18	18	19	18	19	19	19	20	20	20	20													30.4973	30.5281	30.4024	30.5672	30.3432	30.5505	30.5957	30.3885	30.99	30.86	30.9701	30.9439	30.4973	30.5281	30.4024	30.5672	30.3432	30.5505
D5AL88	D5AL88_RHOCB		ilvA		L-threonine dehydratase	0.000394633	32	31	27	30	31	30	27	30	28	22	24	22	21													29.1771	29.0749	29.0827	28.996	28.8387	28.8214	28.875	28.9016	28.2642	28.2924	28.2217	28.2167	29.1771	29.0749	29.0827	28.996	28.8387	28.8214
D5AL91	D5AL91_RHOCB		RCAP_rcc00182		Membrane fusion protein (MFP) family protein	0.000394633	9	5	4	5	7	6	6	7	8	1	2	2	1													23.0761	22.415	23.3089	23.8642	23.1821	22.8159	23.716	24.0149	16.7667	20.6925	19.696	17.562	23.0761	22.415	23.3089	23.8642	23.1821	22.8159
D5AL92	D5AL92_RHOCB		RCAP_rcc00183		ABC transporter, ATP-binding/permease protein	0.000394633	3	3	2	2	3	2	2	2	2	2	2	2	2													23.8165	21.0297	21.1205	23.7555	21.0759	21.1472	20.4095	21.3518	20.1069	20.1252	19.755	20.0631	23.8165	21.0297	21.1205	23.7555	21.0759	21.1472
D5AL93	D5AL93_RHOCB		RCAP_rcc00184		Outer membrane efflux protein	0.000394633	17	14	14	14	13	14	13	13	12	11	12	12	12													26.2519	26.005	26.0994	26.2233	26.5349	26.4333	26.519	26.2866	25.8029	25.3615	25.2205	25.6463	26.2519	26.005	26.0994	26.2233	26.5349	26.4333
D5AL94	D5AL94_RHOCB		RCAP_rcc00185		Bacterial Ig-like domain-containing protein	0.000394633	14	13	12	12	13	14	12	12	12	12	12	12	12													28.6761	28.6793	28.9837	28.8721	28.6237	28.8091	28.8411	28.9238	29.1098	28.8842	28.5972	29.0361	28.6761	28.6793	28.9837	28.8721	28.6237	28.8091
D5AL95	D5AL95_RHOCB		RCAP_rcc00186		Hydrolase, NUDIX family	0.000394633	10	9	8	9	9	10	9	9	10	6	8	10	10													26.0766	25.5443	26.3586	26.0413	26.1476	26.0275	26.28	26.5565	25.7542	25.8375	26.1782	25.9038	26.0766	25.5443	26.3586	26.0413	26.1476	26.0275
D5AL96	D5AL96_RHOCB		hslO		Chaperonin HslO	0.000394633	23	20	19	20	19	22	21	23	21	19	21	20	18													29.4825	29.4849	29.4803	29.5591	29.2995	29.3537	29.3972	29.3795	29.5994	29.5493	29.555	29.5422	29.4825	29.4849	29.4803	29.5591	29.2995	29.3537
D5AL97	D5AL97_RHOCB		RCAP_rcc00188		Hydrolase, NUDIX family	0.000394633	14	11	11	12	11	11	11	12	12	5	6	6	6													25.688	25.3093	25.8832	25.2431	25.8026	25.2507	25.5221	25.5942	24.7989	24.0533	24.567	24.652	25.688	25.3093	25.8832	25.2431	25.8026	25.2507
D5AL98	D5AL98_RHOCB		cca		CCA-adding enzyme	0.000394633	21	20	20	19	21	20	19	21	20	18	21	21	20													26.5054	26.3307	26.2915	26.4993	26.3266	26.4177	26.4273	26.269	26.5566	26.865	26.8924	26.7589	26.5054	26.3307	26.2915	26.4993	26.3266	26.4177
D5AL99	D5AL99_RHOCB	D5AL99;D5AT65	RCAP_rcc00190	RCAP_rcc00190;RCAP_rcc01427	ABC transporter, ATP-binding/permease protein	0.000394633	34	30	31	32	30	31	30	29	30	28	30	25	27	1	1	1	1	1	1	1	1	1	1	1	1	27.7937	28.0995	28.1462	27.8712	27.9548	27.9383	27.9809	28.1983	28.0856	28.0973	28.1459	27.9331	27.7937	28.0995	28.1462	27.8712	27.9548	27.9383
D5ALA0	D5ALA0_RHOCB		RCAP_rcc00191		tRNA (Uracil-5-)-methyltransferase family protein	0.000394633	22	21	20	21	20	20	19	20	20	18	19	18	20													27.2594	27.255	27.3841	27.2809	27.0163	26.9791	27.0537	27.0937	26.5639	26.8903	26.8431	26.5956	27.2594	27.255	27.3841	27.2809	27.0163	26.9791
D5ALA1	D5ALA1_RHOCB		RCAP_rcc00192		ErfK/YbiS/YcfS/YnhG family protein	0.000394633	10	9	10	10	10	9	10	9	9	10	10	10	10													25.2657	25.5247	25.6767	25.2379	25.3512	25.5509	25.835	25.8671	26.3527	26.3392	26.32	26.2371	25.2657	25.5247	25.6767	25.2379	25.3512	25.5509
D5ALA2	D5ALA2_RHOCB		RCAP_rcc00193		SCP-like extracellular protein	0.000394633	10	10	10	10	10	10	10	9	9	10	10	10	10													28.9594	29.0587	28.9656	29.1062	29.0854	29.2482	29.2983	29.0232	29.6312	29.5681	29.5609	29.5537	28.9594	29.0587	28.9656	29.1062	29.0854	29.2482
D5ALA3	D5ALA3_RHOCB		RCAP_rcc00194		ErfK/YbiS/YcfS/YnhG family protein/Tat domain protein	0.000394633	18	18	18	18	18	18	18	18	18	18	18	18	18													28.8149	28.7978	28.7986	28.8996	29.1682	29.1891	29.3213	29.0984	28.8627	28.8281	28.9857	29.0851	28.8149	28.7978	28.7986	28.8996	29.1682	29.1891
D5ALA4	D5ALA4_RHOCB		hemH		Ferrochelatase	0.000394633	30	27	28	28	27	28	28	28	26	27	24	23	23													29.2759	29.2482	29.1473	29.1735	29.116	29.1277	29.1807	28.9435	29.0475	28.8954	29.0324	28.885	29.2759	29.2482	29.1473	29.1735	29.116	29.1277
D5ALA5	D5ALA5_RHOCB		RCAP_rcc00196		Methyltransferase type 11 domain-containing protein	0.000394633	16	15	16	15	15	14	12	12	13	12	13	12	14													27.635	27.5847	27.6224	27.4703	27.3811	27.3556	27.3267	27.4217	27.2722	27.3034	27.3992	27.3642	27.635	27.5847	27.6224	27.4703	27.3811	27.3556
D5ALA6	D5ALA6_RHOCB		comF		Competence protein F	0.000394633	5	3	3	3	4	3	0	1	2	0	1	0	0													21.3617	21.3031	21.3865	21.1646	20.7726	NA	19.4128	20.3776	NA	18.9983	NA	NA	21.3617	21.3031	21.3865	21.1646	20.7726	23.435
D5ALA7	D5ALA7_RHOCB		grxC		Glutaredoxin	0.000394633	7	7	7	6	6	7	6	7	7	6	6	5	7													28.0023	28.1153	27.9766	28.1294	27.9175	27.9966	28.0435	27.8049	28.2245	28.0614	28.108	28.1118	28.0023	28.1153	27.9766	28.1294	27.9175	27.9966
D5ALA8	D5ALA8_RHOCB		RCAP_rcc00199		Hydrolase, carbon-nitrogen family	0.000394633	20	20	20	17	18	17	16	18	17	18	17	16	17													27.3653	27.4537	27.2109	27.414	27.1107	27.1871	27.2663	27.014	27.4606	27.4476	27.3608	27.4141	27.3653	27.4537	27.2109	27.414	27.1107	27.1871
D5ALA9	D5ALA9_RHOCB		RCAP_rcc00200		Transcriptional regulator, MarR family	0.000394633	9	7	8	8	7	8	8	9	9	8	8	8	8													26.4566	26.4777	26.2986	26.4576	26.2351	26.2896	26.3848	26.1212	26.7635	26.5723	26.6994	26.6653	26.4566	26.4777	26.2986	26.4576	26.2351	26.2896
D5ALB0	D5ALB0_RHOCB		RCAP_rcc00201		Methyltransferase	0.000394633	14	7	6	8	7	7	9	8	8	4	3	4	4													24.4118	24.4375	24.3475	24.1205	24.2752	24.7527	24.8955	24.9179	23.1604	23.1296	21.7563	23.0186	24.4118	24.4375	24.3475	24.1205	24.2752	24.7527
D5ALB1	D5ALB1_RHOCB		rnhB		Ribonuclease HII	0.000394633	7	7	7	7	7	7	6	7	6	7	4	6	4													24.5751	24.6043	24.4206	24.6172	24.2092	24.36	24.1218	23.3323	23.948	24.0085	24.5453	22.692	24.5751	24.6043	24.4206	24.6172	24.2092	24.36
D5ALB2	D5ALB2_RHOCB		RCAP_rcc00203		Conserved domain protein	0.000394633	15	13	12	13	14	13	13	13	13	13	14	15	13													27.2671	27.2949	27.5473	27.2801	27.7696	27.9448	28.0869	27.9495	29.2209	29.2523	29.4945	29.4678	27.2671	27.2949	27.5473	27.2801	27.7696	27.9448
D5ALB3	D5ALB3_RHOCB		RCAP_rcc00204		Uncharacterized protein	0.000394633	5	4	4	4	4	4	4	3	3	4	4	3	4													25.1981	25.189	25.087	25.268	24.878	25.0376	25.0933	24.8609	25.691	25.6684	25.6858	25.7735	25.1981	25.189	25.087	25.268	24.878	25.0376
D5ALB4	D5ALB4_RHOCB		RCAP_rcc00205		OmpR/PhoB-type domain-containing protein	0.000394633	12	11	11	11	10	12	10	11	12	12	11	11	12													26.5391	26.6239	26.6241	26.3288	26.4476	26.3561	26.5599	26.7309	27.1685	27.292	27.1846	27.2601	26.5391	26.6239	26.6241	26.3288	26.4476	26.3561
D5ALB5	D5ALB5_RHOCB		nspC		Carboxynorspermidine/carboxyspermidine decarboxylase	0.000394633	38	34	38	37	37	35	36	36	35	37	38	37	35													29.5653	29.6097	29.5473	29.6436	29.5787	29.6915	29.7062	29.5463	30.3544	30.3372	30.4342	30.4216	29.5653	29.6097	29.5473	29.6436	29.5787	29.6915
D5ALB6	D5ALB6_RHOCB		lys1		Saccharopine dehydrogenase (NAD+, L-lysine-forming)	0.000394633	36	35	34	35	35	34	33	34	34	31	32	32	30													29.1649	29.296	29.3695	29.3429	29.2371	29.2297	29.1538	29.3537	29.5335	29.6252	29.5462	29.4751	29.1649	29.296	29.3695	29.3429	29.2371	29.2297
D5ALB7	D5ALB7_RHOCB		argG		Argininosuccinate synthase	0.000394633	61	57	58	53	55	58	58	57	59	52	53	54	54													30.9732	31.0474	31.0983	31.0443	30.9659	30.8407	30.9105	31.1177	30.9277	30.9375	30.8857	30.9021	30.9732	31.0474	31.0983	31.0443	30.9659	30.8407
D5ALB8	D5ALB8_RHOCB		mogA		Molybdopterin biosynthesis mog protein	0.000394633	15	13	15	13	13	12	12	11	12	11	12	12	11													28.241	28.3174	28.0073	28.2722	28.0179	28.1356	28.091	27.8631	28.1778	28.129	28.2711	28.1932	28.241	28.3174	28.0073	28.2722	28.0179	28.1356
D5ALB9	D5ALB9_RHOCB		ubiG		Ubiquinone biosynthesis O-methyltransferase	0.000394633	45	45	45	44	45	43	44	45	44	41	42	42	43													31.2963	31.3335	31.3093	31.4115	31.1866	31.3505	31.3719	31.2227	31.8844	31.7998	31.8051	31.8951	31.2963	31.3335	31.3093	31.4115	31.1866	31.3505
D5ALC0	D5ALC0_RHOCB		pip1		Proline iminopeptidase	0.000394633	30	29	30	30	30	28	28	28	28	24	27	26	25													29.323	29.2834	29.2609	29.2966	29.0936	29.0252	29.0665	29.1359	28.5198	28.7448	28.6566	28.5414	29.323	29.2834	29.2609	29.2966	29.0936	29.0252
D5ALC1	D5ALC1_RHOCB		rimP		Ribosome maturation factor RimP	0.000394633	15	13	13	14	15	15	15	15	15	15	13	15	13													28.8292	28.8641	28.6849	28.8189	28.7764	28.7192	28.7298	28.4881	29.2685	29.2455	29.2675	29.1018	28.8292	28.8641	28.6849	28.8189	28.7764	28.7192
D5ALC2	D5ALC2_RHOCB		nusA		Transcription termination/antitermination protein NusA	0.000394633	50	49	49	48	48	49	49	48	46	48	47	45	48													31.3029	31.3164	31.2375	31.3049	31.2361	31.2934	31.2894	31.1472	31.4139	31.3579	31.4045	31.5735	31.3029	31.3164	31.2375	31.3049	31.2361	31.2934
D5ALC3	D5ALC3_RHOCB		RCAP_rcc00214		YlxR domain-containing protein	0.000394633	15	15	15	14	15	14	14	15	15	11	11	13	10													27.7694	27.623	27.4102	27.3604	27.7261	27.6117	27.6192	27.1662	26.9394	26.8017	27.1295	26.5516	27.7694	27.623	27.4102	27.3604	27.7261	27.6117
D5ALC4	D5ALC4_RHOCB		infB		Translation initiation factor IF-2	0.000394633	77	75	72	74	72	75	73	73	74	72	71	70	73													31.5972	31.5032	31.725	31.5443	31.6236	31.4043	31.4513	31.5442	31.4983	31.5144	31.5733	31.6834	31.5972	31.5032	31.725	31.5443	31.6236	31.4043
D5ALC6	D5ALC6_RHOCB		nudG		CTP pyrophosphohydrolase	0.000394633	9	9	9	9	9	9	9	9	9	9	9	9	9													28.7232	28.7748	28.6156	28.7664	28.8173	28.9754	28.9824	28.777	28.9551	28.9216	28.9914	28.9631	28.7232	28.7748	28.6156	28.7664	28.8173	28.9754
D5ALC7	D5ALC7_RHOCB		argJ		Arginine biosynthesis bifunctional protein ArgJ	0.000394633	50	46	45	47	48	47	48	47	48	49	50	47	50													32.3749	32.4297	32.3651	32.4149	32.4049	32.6126	32.6584	32.4861	33.0868	33.0233	33.1344	33.1322	32.3749	32.4297	32.3651	32.4149	32.4049	32.6126
D5ALC8	D5ALC8_RHOCB		RCAP_rcc00219		Parvulin-like PPIase	0.000394633	33	31	33	32	31	31	33	30	30	31	31	32	32													31.4823	31.5368	31.4257	31.564	31.5806	31.7994	31.8641	31.5981	32.2417	32.1883	32.3023	32.2039	31.4823	31.5368	31.4257	31.564	31.5806	31.7994
D5ALC9	D5ALC9_RHOCB		secA		Protein translocase subunit SecA	0.000394633	101	101	98	99	99	100	100	100	100	97	98	96	101													31.9194	31.9157	32.068	31.9905	31.9256	31.8816	31.9192	32.0227	32.1764	32.2162	32.2127	32.3246	31.9194	31.9157	32.068	31.9905	31.9256	31.8816
D5ALD1	D5ALD1_RHOCB		radC		DNA repair protein RadC	0.000394633	14	14	13	12	13	12	11	11	12	12	12	12	11													27.247	27.2293	27.2091	27.1856	26.3141	26.2369	26.0563	26.053	26.3547	26.3087	26.4232	26.1404	27.247	27.2293	27.2091	27.1856	26.3141	26.2369
D5ALD2	D5ALD2_RHOCB		dnaJ		Chaperone protein DnaJ	0.000394633	37	37	36	37	37	37	37	36	37	36	36	37	36													29.8014	29.8095	29.9484	29.7669	30.0514	30.069	30.0554	30.0613	30.3513	30.4657	30.4595	30.6005	29.8014	29.8095	29.9484	29.7669	30.0514	30.069
D5ALD3	D5ALD3_RHOCB		dnaK		Chaperone protein DnaK	0.000394633	100	95	99	98	96	96	100	99	97	99	100	93	97													33.4637	33.5184	33.4733	33.541	33.4063	33.572	33.6062	33.3836	34.1359	34.0336	34.106	34.0737	33.4637	33.5184	33.4733	33.541	33.4063	33.572
D5ALD4	D5ALD4_RHOCB		alkB		Alpha-ketoglutarate-dependent dioxygenase AlkB	0.000394633	13	10	11	12	13	10	10	11	12	13	13	12	12													26.2202	26.8163	26.9435	27.2018	26.4658	25.7933	26.6527	26.1327	27.3593	27.4097	27.1684	27.3319	26.2202	26.8163	26.9435	27.2018	26.4658	25.7933
D5ALD5	D5ALD5_RHOCB		mutY		Adenine DNA glycosylase	0.000394633	3	1	2	1	3	2	2	1	2	1	2	1	1													19.3191	20.2811	20.1674	20.7907	21.2863	20.8916	20.7526	20.8843	20.7587	20.5897	20.554	19.5416	19.3191	20.2811	20.1674	20.7907	21.2863	20.8916
D5ALD6	D5ALD6_RHOCB		RCAP_rcc00227		DUF721 domain-containing protein	0.000394633	12	10	8	11	11	12	12	12	12	5	7	8	8													24.7863	24.7309	25.1397	25.0385	25.173	25.2864	25.5812	25.0297	22.7386	24.0531	24.5063	24.1454	24.7863	24.7309	25.1397	25.0385	25.173	25.2864
D5ALD7	D5ALD7_RHOCB		RCAP_rcc00228		Oxidoreductase, DSBA family	0.000394633	31	30	30	30	30	31	31	30	30	31	31	31	30													30.9004	30.9107	30.8494	31.0174	31.0619	31.2381	31.3014	31.0031	31.8389	31.7866	31.8653	31.847	30.9004	30.9107	30.8494	31.0174	31.0619	31.2381
D5ALD8	D5ALD8_RHOCB		lpxK		Tetraacyldisaccharide 4'-kinase	0.000394633	22	19	17	17	16	17	16	15	17	10	14	15	15													26.2749	25.9519	26.0511	25.7662	26.4549	26.0465	26.2146	26.024	24.1127	24.737	24.5126	24.7158	26.2749	25.9519	26.0511	25.7662	26.4549	26.0465
D5ALD9	D5ALD9_RHOCB		kdtA1		3-deoxy-D-manno-octulosonic acid transferase	0.000394633	9	6	6	5	5	6	6	6	6	6	6	5	6													25.2029	24.8518	24.908	25.2908	25.4282	25.3898	25.0252	25.1853	25.0954	24.7902	24.9772	25.0243	25.2029	24.8518	24.908	25.2908	25.4282	25.3898
D5ALE0	D5ALE0_RHOCB		RCAP_rcc00231		DUF4170 domain-containing protein	0.000394633	9	9	8	8	8	8	8	8	7	8	7	8	7													30.1139	30.1113	30.0748	30.2349	29.9385	30.0546	30.1172	30.0084	30.6201	30.4879	30.5805	30.7075	30.1139	30.1113	30.0748	30.2349	29.9385	30.0546
D5ALE1	D5ALE1_RHOCB		RCAP_rcc00232		Xylose isomerase-like TIM barrel family protein	0.000394633	32	32	32	32	31	31	32	31	31	30	31	32	30													29.8756	29.9203	29.933	30.0428	29.7637	29.9154	29.9677	29.792	30.4087	30.3389	30.416	30.4594	29.8756	29.9203	29.933	30.0428	29.7637	29.9154
D5ALE2	D5ALE2_RHOCB		RCAP_rcc00233		AFG1-like ATPase family protein	0.000394633	30	26	27	23	24	26	26	23	23	18	20	16	18													27.0186	28.8587	28.3195	28.0528	28.3156	27.9204	27.9912	27.5799	28.1048	28.4018	25.712	28.5789	27.0186	28.8587	28.3195	28.0528	28.3156	27.9204
D5ALE3	D5ALE3_RHOCB		RCAP_rcc00234		Luciferase family protein	0.000394633	18	18	18	17	18	16	16	16	17	18	18	18	17													26.701	26.6834	26.5129	26.7957	26.4111	26.5622	26.8175	26.4629	27.6112	27.152	27.3433	27.3306	26.701	26.6834	26.5129	26.7957	26.4111	26.5622
D5ALE4	D5ALE4_RHOCB		folC		Dihydrofolate synthase/folylpolyglutamate synthase	0.000394633	19	18	18	18	19	17	16	14	16	16	15	17	17													27.2006	27.204	27.3954	27.3479	27.2149	27.1526	27.0016	27.3268	27.1816	27.1333	27.1709	27.3068	27.2006	27.204	27.3954	27.3479	27.2149	27.1526
D5ALE5	D5ALE5_RHOCB		accD		Acetyl-coenzyme A carboxylase carboxyl transferase subunit beta	0.000394633	42	37	37	36	33	37	37	33	33	35	33	30	35													30.2262	30.2697	30.4235	30.303	30.0817	30.1088	30.0916	30.2901	30.3401	30.4062	30.3017	30.3759	30.2262	30.2697	30.4235	30.303	30.0817	30.1088
D5ALE6	D5ALE6_RHOCB		RCAP_rcc00237		Abortive infection protein family	0.000394633	3	1	2	3	2	2	2	2	2	2	2	2	2													22.5808	22.7528	23.3642	22.5219	23.0529	22.4327	22.4047	23.2094	23.1218	23.3082	23.0777	22.7337	22.5808	22.7528	23.3642	22.5219	23.0529	22.4327
D5ALE8	D5ALE8_RHOCB		ansA		L-asparaginase II	0.000394633	14	14	14	14	14	14	14	14	14	13	14	14	14													26.7479	26.8672	26.8883	26.9139	26.5543	26.6044	26.6165	26.5632	26.6153	26.8121	26.8949	26.6779	26.7479	26.8672	26.8883	26.9139	26.5543	26.6044
D5ALE9	D5ALE9_RHOCB		RCAP_rcc00240		Invasion associated locus B family protein	0.000394633	29	27	27	28	27	28	28	28	29	27	28	24	29													31.5814	31.6106	31.5405	31.6903	31.7401	31.8158	31.8789	31.6844	31.5992	31.4858	31.55	31.6898	31.5814	31.6106	31.5405	31.6903	31.7401	31.8158
D5ALF0	D5ALF0_RHOCB		rlmN		Dual-specificity RNA methyltransferase RlmN	0.000394633	34	31	31	31	32	30	30	31	29	28	27	26	27													28.5003	28.5351	28.6036	28.5958	28.6258	28.7144	28.6487	28.4937	28.834	28.8577	28.864	28.831	28.5003	28.5351	28.6036	28.5958	28.6258	28.7144
D5ALF1	D5ALF1_RHOCB		RCAP_rcc00242		Cytokinin riboside 5'-monophosphate phosphoribohydrolase	0.000394633	9	9	9	9	9	9	9	9	9	6	9	8	7													26.5053	26.5118	26.6712	26.4975	26.7038	26.4421	26.4489	26.6865	25.5751	26.36	26.0453	25.4051	26.5053	26.5118	26.6712	26.4975	26.7038	26.4421
D5ALF2	D5ALF2_RHOCB		dapD		2,3,4,5-tetrahydropyridine-2,6-dicarboxylate N-succinyltransferase	0.000394633	23	22	22	23	22	22	23	23	23	23	23	21	21													29.5245	29.4897	29.6661	29.559	29.4262	29.4547	29.4372	29.7038	29.5651	29.5997	29.5429	29.595	29.5245	29.4897	29.6661	29.559	29.4262	29.4547
D5ALF3	D5ALF3_RHOCB		RCAP_rcc00244		Membrane protein, putative	0.000761905	2	2	2	2	2	2	2	2	2	2	2	2	2													23.4523	23.5231	23.6694	23.0537	23.8312	23.4992	23.2736	23.4858	22.2526	22.2196	22.6463	21.9425	23.4523	23.5231	23.6694	23.0537	23.8312	23.4992
D5ALF4	D5ALF4_RHOCB		RCAP_rcc00245		Type II toxin-antitoxin system HicB family antitoxin	0.000394633	14	14	13	14	14	14	14	14	14	13	12	13	11													26.2853	26.353	26.144	26.3398	26.2366	26.3283	26.3317	26.1227	25.9139	25.8851	25.7939	25.892	26.2853	26.353	26.144	26.3398	26.2366	26.3283
D5ALF5	D5ALF5_RHOCB		mltB		Membrane-bound lytic murein transglycosylase B	0.000394633	45	42	43	42	44	42	43	42	42	41	39	41	40													31.0739	31.0911	31.1086	31.1791	31.1129	31.3166	31.4755	31.1888	31.4494	31.4227	31.5234	31.3927	31.0739	31.0911	31.1086	31.1791	31.1129	31.3166
D5ALF8	D5ALF8_RHOCB		hup1		DNA-binding protein HU-1	0.000394633	24	22	22	22	22	22	23	22	21	19	19	21	19													29.9814	29.8419	29.8992	29.9864	29.8318	29.9155	29.9665	29.6368	29.8819	29.7339	29.8396	29.6437	29.9814	29.8419	29.8992	29.9864	29.8318	29.9155
D5ALF9	D5ALF9_RHOCB		amn		AMP nucleosidase	0.000394633	33	33	32	33	33	31	32	31	31	30	31	30	32													29.7854	29.8139	29.6898	29.7708	29.5771	29.607	29.6713	29.6001	30.0551	29.9832	29.981	30.1053	29.7854	29.8139	29.6898	29.7708	29.5771	29.607
D5ALG0	D5ALG0_RHOCB		ade		Adenine deaminase	0.000394633	38	38	37	37	37	38	37	35	37	36	38	37	36													29.8371	29.9373	29.6628	29.8527	29.7159	29.8526	29.8212	29.6665	30.4046	30.3534	30.4102	30.4151	29.8371	29.9373	29.6628	29.8527	29.7159	29.8526
D5ALG1	D5ALG1_RHOCB		RCAP_rcc00252		NAD-dependent epimerase/dehydratase family protein	0.000394633	15	15	15	15	15	15	14	15	14	15	14	15	15													28.4611	28.4295	28.4131	28.4808	28.3237	28.4085	28.49	28.2849	28.6422	28.365	28.6801	28.4797	28.4611	28.4295	28.4131	28.4808	28.3237	28.4085
D5ALG3	D5ALG3_RHOCB		RCAP_rcc00254		HI0933-like protein	0.000394633	9	6	7	6	5	4	5	6	5	4	3	3	2													24.1283	24.0762	23.3872	23.6875	23.5626	24.0093	23.6444	23.3726	22.4259	22.5157	23.0849	21.9816	24.1283	24.0762	23.3872	23.6875	23.5626	24.0093
D5ALG4	D5ALG4_RHOCB		polB		DNA polymerase II	0.000394633	15	12	13	12	13	13	12	11	9	6	5	6	5													25.672	25.5468	25.617	25.2137	25.5303	25.0136	24.9285	24.7335	23.8967	23.923	23.9282	23.5776	25.672	25.5468	25.617	25.2137	25.5303	25.0136
D5ALG5	D5ALG5_RHOCB		RCAP_rcc00256		Lipoprotein, putative	0.000394633	13	13	13	13	13	13	13	13	13	13	13	13	13													28.8894	28.9225	28.9963	29.0031	28.7242	28.7972	28.848	28.6605	29.2441	29.1774	29.2199	29.1882	28.8894	28.9225	28.9963	29.0031	28.7242	28.7972
D5ALG6	D5ALG6_RHOCB		leuS		Leucine--tRNA ligase	0.000394633	73	72	70	72	73	69	67	67	72	64	65	66	67													30.8948	30.9128	31.068	30.9521	30.8162	30.8085	30.8164	31.02	30.9373	30.9948	30.9602	31.0777	30.8948	30.9128	31.068	30.9521	30.8162	30.8085
D5ALG7	D5ALG7_RHOCB		RCAP_rcc00258		Lipoprotein, putative	0.000394633	15	13	13	13	13	13	13	13	13	13	12	11	11													30.0609	30.0419	30.0646	30.042	29.9576	30.0889	30.0873	29.813	30.3058	30.1204	30.2588	30.0174	30.0609	30.0419	30.0646	30.042	29.9576	30.0889
D5ALG8	D5ALG8_RHOCB		RCAP_rcc00259		Porin family protein	0.000394633	31	30	31	30	31	29	29	30	28	30	31	29	29													31.1271	31.0926	31.046	31.2214	31.2532	31.3666	31.3877	30.9988	31.3507	31.364	31.5069	31.4833	31.1271	31.0926	31.046	31.2214	31.2532	31.3666
D5ALG9	D5ALG9_RHOCB		RCAP_rcc00260		Pyridoxal phosphate homeostasis protein	0.000394633	14	14	14	14	14	14	14	14	14	13	14	14	14													28.7688	28.8395	28.8229	28.9114	28.5883	28.77	28.7939	28.5851	29.2306	29.1051	29.1033	29.1731	28.7688	28.8395	28.8229	28.9114	28.5883	28.77
D5ALH0	D5ALH0_RHOCB		RCAP_rcc00261		YkuD domain-containing protein	0.000394633	6	5	4	5	5	5	5	4	5	4	5	5	4													23.6933	23.543	24.5754	23.6372	24.3412	23.5821	23.5692	24.5913	22.4378	24.5983	24.0323	23.9095	23.6933	23.543	24.5754	23.6372	24.3412	23.5821
D5ALH1	D5ALH1_RHOCB		ribA		GTP cyclohydrolase-2	0.000394633	26	25	24	24	23	24	22	21	22	20	20	20	20													27.7003	27.5991	27.7582	27.5333	27.6124	27.6307	27.6187	27.7249	27.575	27.4083	27.3779	27.4772	27.7003	27.5991	27.7582	27.5333	27.6124	27.6307
D5ALH2	D5ALH2_RHOCB		RCAP_rcc00263		Two component transcriptional regulator, winged helix family	0.000394633	20	19	18	20	20	18	18	18	20	18	18	19	18													30.4828	30.4985	30.5525	30.5515	30.5532	30.6437	30.7229	30.5825	31.1259	30.9884	31.0878	30.9284	30.4828	30.4985	30.5525	30.5515	30.5532	30.6437
D5ALH3	D5ALH3_RHOCB		RCAP_rcc00264		DUF3775 domain-containing protein	0.000394633	11	9	10	9	7	11	8	8	10	9	10	10	8													29.678	29.7276	29.655	29.3714	29.3029	29.5021	29.5794	29.3853	30.1487	30.0584	30.1288	30.0355	29.678	29.7276	29.655	29.3714	29.3029	29.5021
D5ALH4	D5ALH4_RHOCB		RCAP_rcc00265		DNA recombination protein RmuC homolog	0.000394633	14	11	13	12	12	14	13	13	13	11	11	11	9													24.7619	25.1316	25.202	24.7872	25.2492	25.1811	25.317	25.3352	24.9595	24.7765	24.5087	24.4649	24.7619	25.1316	25.202	24.7872	25.2492	25.1811
D5ALH5	D5ALH5_RHOCB		mutL		DNA mismatch repair protein MutL	0.000394633	49	48	47	46	47	47	47	48	48	35	37	36	42													28.6012	28.589	28.4348	28.6706	28.5488	28.6072	28.5657	28.3302	27.8007	27.7454	27.807	28.0782	28.6012	28.589	28.4348	28.6706	28.5488	28.6072
D5ALH6	D5ALH6_RHOCB		RCAP_rcc00267		Peptidase, M16 family	0.000394633	41	38	38	39	35	38	39	40	39	41	40	40	41													31.2294	31.2801	31.2666	31.2608	31.5856	31.8611	31.928	31.7016	32.6265	32.5676	32.6585	32.6652	31.2294	31.2801	31.2666	31.2608	31.5856	31.8611
D5ALH7	D5ALH7_RHOCB		RCAP_rcc00268		Peptidase, M16 family	0.000394633	48	44	43	44	44	44	46	46	44	46	48	47	47													31.557	31.6533	31.5513	31.5651	31.9146	32.1721	32.2276	31.9848	32.8622	32.8437	32.9453	32.8924	31.557	31.6533	31.5513	31.5651	31.9146	32.1721
D5ALH8	D5ALH8_RHOCB		RCAP_rcc00269		Lipoprotein, putative	0.000394633	16	16	16	15	15	15	16	16	15	16	15	16	16													29.6614	29.6972	29.6115	29.7398	29.5889	29.7369	29.7647	29.4863	30.0244	29.9557	30.0736	30.0742	29.6614	29.6972	29.6115	29.7398	29.5889	29.7369
D5ALH9	D5ALH9_RHOCB		lspA		Lipoprotein signal peptidase	0.000394633	7	4	5	4	3	5	4	4	4	4	6	4	3													23.317	23.1479	23.3687	22.7141	23.594	23.2483	23.3727	23.3343	22.8959	22.9799	22.4093	22.2337	23.317	23.1479	23.3687	22.7141	23.594	23.2483
D5ALI0	D5ALI0_RHOCB		purH		Bifunctional purine biosynthesis protein PurH	0.000394633	54	50	49	53	52	51	53	51	53	48	49	46	48													31.8545	31.87	31.8588	31.9034	31.749	31.8062	31.7942	31.7869	31.7915	31.768	31.7868	31.8184	31.8545	31.87	31.8588	31.9034	31.749	31.8062
D5ALI1	D5ALI1_RHOCB		RCAP_rcc02312		Cobalt chelatase	0.000761905	1	1	1	1	1	1	1	1	1	0	1	0	0													21.7489	20.2487	21.2413	20.9073	20.141	19.2095	19.3271	20.2471	NA	17.5775	NA	NA	21.7489	20.2487	21.2413	20.9073	20.141	19.2095
D5ALI2	D5ALI2_RHOCB		soxG		Sarcosine oxidase, gamma subunit	0.000394633	14	14	14	13	14	14	13	13	14	14	14	14	14													29.3829	29.469	29.3054	29.4516	29.2859	29.4047	29.4016	29.2498	29.6233	29.5974	29.7685	29.7557	29.3829	29.469	29.3054	29.4516	29.2859	29.4047
D5ALI3	D5ALI3_RHOCB		soxA		Sarcosine oxidase, alpha subunit	0.000394633	63	59	59	61	59	61	61	62	62	60	63	60	63													30.2765	30.3996	30.6132	30.3088	30.5581	30.5286	30.4958	30.8261	30.8178	30.8893	30.7902	30.956	30.2765	30.3996	30.6132	30.3088	30.5581	30.5286
D5ALI4	D5ALI4_RHOCB		soxD		Sarcosine oxidase, delta subunit	0.000394633	6	6	5	6	6	5	5	6	5	4	6	6	5													25.5079	25.4032	25.4405	25.7208	25.3247	25.6176	25.6368	25.806	25.7767	25.7249	25.968	26.0339	25.5079	25.4032	25.4405	25.7208	25.3247	25.6176
D5ALI6	D5ALI6_RHOCB		cycH		Cytochrome c-type biogenesis protein CycH	0.000394633	20	19	19	18	18	18	18	19	17	14	15	15	17													28.2784	28.3235	28.2736	28.2969	28.4626	28.4226	28.4422	28.3994	27.8542	27.9296	27.9717	28.0046	28.2784	28.3235	28.2736	28.2969	28.4626	28.4226
D5ALI8	D5ALI8_RHOCB		RCAP_rcc02319		DUF1289 domain-containing protein	0.000394633	11	10	10	10	11	11	11	11	11	10	10	10	10													27.4497	27.5977	27.3295	27.5633	27.4529	27.5563	27.5145	27.2014	27.4858	27.2709	27.6031	27.7059	27.4497	27.5977	27.3295	27.5633	27.4529	27.5563
D5ALI9	D5ALI9_RHOCB		RCAP_rcc02320		Hedgehog/Intein (Hint) domain-containing protein	0.000394633	10	9	9	9	9	9	8	9	8	7	9	7	7													25.2853	25.363	25.3803	25.3481	25.2497	25.0054	25.1547	25.2018	24.6355	25.0623	24.6368	24.5229	25.2853	25.363	25.3803	25.3481	25.2497	25.0054
D5ALJ1	D5ALJ1_RHOCB		prfC		Peptide chain release factor 3	0.000394633	43	39	38	39	39	38	37	36	37	32	33	33	33													28.7667	28.7398	28.9219	28.8293	28.6203	28.4971	28.5558	28.6889	28.4393	28.639	28.6434	28.5926	28.7667	28.7398	28.9219	28.8293	28.6203	28.4971
D5ALJ2	D5ALJ2_RHOCB		RCAP_rcc02323		Uncharacterized protein	0.000394633	8	8	8	8	7	7	8	8	7	8	8	8	8													29.9376	30.0408	30.0411	30.0576	29.4024	29.7521	29.7825	29.343	30.5177	30.5406	30.6223	30.5443	29.9376	30.0408	30.0411	30.0576	29.4024	29.7521
D5ALJ3	D5ALJ3_RHOCB		dgt		Deoxyguanosinetriphosphate triphosphohydrolase-like protein	0.000394633	24	23	22	22	21	24	22	21	21	18	19	19	20													28.1179	28.0236	28.0272	27.8251	27.8524	27.8102	27.8594	27.8903	27.3785	27.4664	27.3895	27.5153	28.1179	28.0236	28.0272	27.8251	27.8524	27.8102
D5ALJ4	D5ALJ4_RHOCB		RCAP_rcc02325		HesB/YadR/YfhF family protein	0.000394633	3	3	3	3	3	3	3	3	3	3	3	3	3													25.9329	25.9857	25.9895	26.144	26.5279	26.5291	26.3632	26.4396	26.5084	26.1893	25.7615	26.4433	25.9329	25.9857	25.9895	26.144	26.5279	26.5291
D5ALJ5	D5ALJ5_RHOCB		RCAP_rcc02326		Phage integrase	0.000394633	10	6	7	5	5	6	5	6	7	4	3	3	5													23.99	23.9842	23.7571	23.8889	24.3182	24.0112	23.9785	23.898	23.9402	21.4364	23.9186	24.0697	23.99	23.9842	23.7571	23.8889	24.3182	24.0112
D5ALK2	D5ALK2_RHOCB		RCAP_rcc02333		SLATT domain-containing protein	0.000394633	3	2	1	0	3	3	3	3	3	1	2	1	1													17.9361	16.4241	NA	21.4323	21.9213	21.2424	21.489	21.1882	14.7124	20.8367	16.5669	20.511	17.9361	16.4241	22.3621	21.4323	21.9213	21.2424
D5ALK8	D5ALK8_RHOCB		RCAP_rcc02339		DUF930 domain-containing protein	0.000394633	4	3	3	3	3	4	3	2	3	4	3	4	3													21.9154	22.5788	21.4417	22.69	22.6595	22.7557	22.2089	22.3958	23.5043	22.6681	22.8549	23.4753	21.9154	22.5788	21.4417	22.69	22.6595	22.7557
D5ALL2	D5ALL2_RHOCB		RCAP_rcc02343		Ribbon-helix-helix protein, CopG family	0.000394633	18	16	18	16	16	15	15	14	15	16	16	17	15													28.0107	28.8794	27.949	28.0544	27.7178	27.8386	27.9313	28.5351	28.181	28.034	28.0974	28.1299	28.0107	28.8794	27.949	28.0544	27.7178	27.8386
D5ALL4	D5ALL4_RHOCB		RCAP_rcc02345		Uncharacterized protein	0.000394633	7	7	7	7	7	7	7	7	7	7	7	7	7													25.8876	25.7882	25.8476	25.9966	25.771	25.7224	25.8354	25.7287	25.9648	25.8478	25.9242	25.9676	25.8876	25.7882	25.8476	25.9966	25.771	25.7224
D5ALL6	D5ALL6_RHOCB		RCAP_rcc02347		DUF192 domain-containing protein	0.000394633	6	6	6	6	6	6	6	6	6	6	6	6	6													25.9351	26.1413	25.7169	26.0934	25.9967	26.1702	26.1393	25.7972	26.5084	26.2625	26.1922	26.5605	25.9351	26.1413	25.7169	26.0934	25.9967	26.1702
D5ALL7	D5ALL7_RHOCB		RCAP_rcc02348		Cold-shock DNA-binding domain protein	0.000394633	13	12	11	13	12	12	13	13	13	13	13	12	13													28.446	28.6326	28.6318	28.5492	28.4158	28.629	28.5439	28.4975	29.1195	29.0219	29.0654	29.0738	28.446	28.6326	28.6318	28.5492	28.4158	28.629
D5ALL8	D5ALL8_RHOCB		pdxH		Pyridoxine/pyridoxamine 5'-phosphate oxidase	0.000394633	13	13	12	12	13	13	12	12	11	12	10	10	9													28.053	28.0087	28.1716	28.1014	28.0142	27.7755	27.8799	27.9857	27.2859	27.4728	27.7275	27.1401	28.053	28.0087	28.1716	28.1014	28.0142	27.7755
D5ALL9	D5ALL9_RHOCB		fabI1		Enoyl-[acyl-carrier-protein] reductase [NADH]	0.000394633	21	21	21	21	21	21	21	21	21	20	21	21	20													30.1924	30.2556	30.2725	30.3186	30.0626	30.1476	30.1943	30.1869	30.2942	30.253	30.2325	30.1744	30.1924	30.2556	30.2725	30.3186	30.0626	30.1476
D5ALM1	D5ALM1_RHOCB		gpt		Xanthine-guanine phosphoribosyltransferase	0.000394633	14	14	14	14	14	13	14	13	14	14	14	13	14													28.8793	28.9451	28.7611	28.9274	28.3913	28.9376	28.5625	28.7151	29.1506	29.0681	28.7531	29.1483	28.8793	28.9451	28.7611	28.9274	28.3913	28.9376
D5ALM2	D5ALM2_RHOCB		RCAP_rcc02353		Aminotransferase, class I and II	0.000394633	16	15	14	13	13	14	14	14	10	11	12	9	12													28.0343	28.0778	27.9721	28.1322	27.9435	27.9525	28.1079	27.8887	27.9271	27.7792	27.7657	27.9098	28.0343	28.0778	27.9721	28.1322	27.9435	27.9525
D5ALM3	D5ALM3_RHOCB		ppiD		Peptidyl-prolyl cis-trans isomerase D	0.000394633	63	58	61	61	58	60	62	59	60	57	56	56	57													30.9716	30.9986	30.8946	31.0187	30.8126	31.0316	30.9151	30.8636	31.0338	30.8859	30.7959	30.9187	30.9716	30.9986	30.8946	31.0187	30.8126	31.0316
D5ALM4	D5ALM4_RHOCB		trpE		Anthranilate synthase component 1	0.000394633	44	43	42	44	43	43	40	41	41	43	42	40	42													30.1741	30.1979	30.2342	30.1564	30.0487	30.1033	30.1098	30.1382	30.4395	30.3545	30.3567	30.452	30.1741	30.1979	30.2342	30.1564	30.0487	30.1033
D5ALM5	D5ALM5_RHOCB		RCAP_rcc02356		Divergent polysaccharide deacetylase family protein	0.000394633	14	12	12	13	14	12	12	12	14	14	13	13	14													28.3286	28.3639	28.4219	28.4826	28.2555	28.4307	28.461	28.4729	28.6753	28.4969	28.5442	28.6279	28.3286	28.3639	28.4219	28.4826	28.2555	28.4307
D5ALM6	D5ALM6_RHOCB		trpG		Anthranilate synthase component II	0.000394633	12	12	10	11	11	10	11	9	10	10	11	9	10													28.6197	28.4896	28.263	28.7273	28.5768	28.795	28.8016	28.6134	29.0231	28.7561	28.7967	28.9105	28.6197	28.4896	28.263	28.7273	28.5768	28.795
D5ALM7	D5ALM7_RHOCB		trpD		Anthranilate phosphoribosyltransferase	0.000394633	42	42	39	41	40	41	41	39	40	35	37	37	38													30.4086	30.3728	30.4499	30.416	30.2148	30.2542	30.3178	30.3052	30.4596	30.388	30.4468	30.4495	30.4086	30.3728	30.4499	30.416	30.2148	30.2542
D5ALM9	D5ALM9_RHOCB	D5ALM9;D5AP64	moaC	moaC	Cyclic pyranopterin monophosphate synthase	0.000394633	20	19	18	19	19	19	19	17	17	15	15	16	15	2	2	2	2	2	2	2	2	1	2	2	2	27.2162	27.2796	26.9695	27.2673	27.0338	27.1127	27.0724	26.8165	26.6683	26.7896	26.7204	26.7271	27.2162	27.2796	26.9695	27.2673	27.0338	27.1127
D5ALN0	D5ALN0_RHOCB		lexA		LexA repressor	0.000394633	25	22	19	21	19	22	21	21	21	19	19	18	18													27.8804	27.8353	27.8589	27.7345	27.7017	27.5736	27.6897	27.3992	27.9562	27.7691	27.858	27.7762	27.8804	27.8353	27.8589	27.7345	27.7017	27.5736
D5ALN1	D5ALN1_RHOCB		RCAP_rcc02362		Competence protein	0.000394633	3	2	2	2	2	2	2	1	2	0	0	0	0													20.8498	20.8979	21.228	20.5855	20.1867	20.4173	17.9322	20.6113	NA	NA	NA	NA	20.8498	20.8979	21.228	20.5855	20.1867	20.4173
D5ALN2	D5ALN2_RHOCB		gltX2		Glutamate--tRNA ligase	0.000394633	47	45	45	46	43	46	45	45	44	42	43	45	43													30.158	30.1372	30.1817	30.2231	30.066	30.1237	30.1796	30.1234	30.3714	30.3226	30.4423	30.3371	30.158	30.1372	30.1817	30.2231	30.066	30.1237
D5ALN3	D5ALN3_RHOCB		gltA		Citrate synthase	0.000394633	52	51	49	52	51	51	50	51	52	51	51	51	51													33.6658	33.6738	33.7392	33.6896	33.578	33.6724	33.6794	33.657	33.9061	33.9209	33.9862	33.8099	33.6658	33.6738	33.7392	33.6896	33.578	33.6724
D5ALN4	D5ALN4_RHOCB		mdoG2		Glucans biosynthesis protein G-2	0.000394633	19	17	18	18	18	19	19	19	19	18	17	18	17													27.2376	27.2705	27.3674	27.2528	26.9984	26.8433	26.9341	27.0607	27.0175	27.0914	27.0376	27.1263	27.2376	27.2705	27.3674	27.2528	26.9984	26.8433
D5ALN7	D5ALN7_RHOCB		gph4		Phosphoglycolate phosphatase-4	0.000394633	10	10	10	9	9	8	8	8	8	8	9	8	8													26.3746	26.3175	26.0173	26.3177	26.1648	26.1743	26.2437	26.1628	26.589	26.4396	26.3728	26.5116	26.3746	26.3175	26.0173	26.3177	26.1648	26.1743
D5ALN8	D5ALN8_RHOCB		araB		Ribulokinase	0.000394633	28	27	28	28	27	26	26	27	27	26	25	26	28													28.4153	28.5117	28.3589	28.4052	28.2066	28.2978	28.332	28.244	28.5976	28.5114	28.6158	28.746	28.4153	28.5117	28.3589	28.4052	28.2066	28.2978
D5ALN9	D5ALN9_RHOCB		rbtD		Ribitol 2-dehydrogenase	0.000394633	24	24	22	23	22	22	22	23	23	23	23	21	21													29.9166	29.8625	29.8815	29.9137	29.8144	29.9913	29.9895	29.8437	30.3105	30.2313	30.3493	30.4054	29.9166	29.8625	29.8815	29.9137	29.8144	29.9913
D5ALP1	D5ALP1_RHOCB		RCAP_rcc02372		Monosacharide ABC transporter, ATP-binding protein	0.000394633	13	12	13	12	13	13	12	12	12	10	11	12	10													26.4687	26.5575	26.3622	26.4662	26.4512	26.5075	26.4979	26.3269	26.6771	26.4872	26.6994	26.6605	26.4687	26.5575	26.3622	26.4662	26.4512	26.5075
D5ALP2	D5ALP2_RHOCB		RCAP_rcc02373		Monosacharide ABC transporter, periplasmic monosacharide-binding protein	0.000394633	22	19	20	20	20	20	20	20	20	19	20	19	19													30.3486	30.4202	30.1483	30.2942	30.1146	30.2113	30.2007	29.9338	30.6186	30.599	30.7295	30.819	30.3486	30.4202	30.1483	30.2942	30.1146	30.2113
D5ALP3	D5ALP3_RHOCB		RCAP_rcc02374		Transcriptional regulator, LacI family	0.000394633	17	13	17	15	15	15	15	15	15	12	11	9	12													26.6672	26.6421	26.5424	26.6198	26.2571	26.3467	26.3541	26.298	25.9424	25.7457	25.6257	25.9843	26.6672	26.6421	26.5424	26.6198	26.2571	26.3467
D5ALP4	D5ALP4_RHOCB		exbB		Biopolymer transport protein ExbB	0.000394633	4	1	1	1	1	1	0	1	1	0	1	1	0													19.6628	14.5121	16.5199	19.4032	20.0646	NA	19.6331	20.7444	NA	17.4014	19.2024	NA	19.6628	14.5121	16.5199	19.4032	20.0646	20.9315
D5ALP5	D5ALP5_RHOCB		exbD1		Biopolymer transport protein ExbD	0.000394633	4	1	1	1	1	1	1	1	1	0	0	1	1													18.4106	17.7756	17.9775	18.4652	18.8735	19.3683	18.9542	18.5001	NA	NA	15.7747	18.3009	18.4106	17.7756	17.9775	18.4652	18.8735	19.3683
D5ALP6	D5ALP6_RHOCB		tonB		Protein TonB	0.000394633	3	0	0	1	2	1	1	1	1	0	1	0	0													NA	NA	17.1902	19.3343	18.9774	16.0636	15.6882	17.0057	NA	18.279	NA	NA	23.2002	21.134	17.1902	19.3343	18.9774	16.0636
D5ALP9	D5ALP9_RHOCB		ftsI		Peptidoglycan synthetase FtsI	0.000394633	42	34	36	36	35	41	38	37	41	28	30	28	31													26.9791	27.0297	27.4607	26.8263	27.8007	27.6235	27.3938	27.885	27.1459	26.8114	26.9158	26.8559	26.9791	27.0297	27.4607	26.8263	27.8007	27.6235
D5ALQ0	D5ALQ0_RHOCB		RCAP_rcc02381		Uncharacterized protein	0.000394633	4	4	4	4	4	4	4	4	4	4	4	4	3													26.2157	26.2037	26.2572	26.2795	26.3921	26.5233	26.5849	26.3307	25.7699	25.7068	25.7819	25.911	26.2157	26.2037	26.2572	26.2795	26.3921	26.5233
D5ALQ1	D5ALQ1_RHOCB		mraW		Ribosomal RNA small subunit methyltransferase H	0.000394633	18	16	15	18	17	16	15	16	17	14	15	14	15													29.1385	29.092	29.4433	29.1211	29.2343	29.2823	29.3755	29.3359	28.9743	28.9778	29.1659	29.1372	29.1385	29.092	29.4433	29.1211	29.2343	29.2823
D5ALQ2	D5ALQ2_RHOCB		mraZ		Transcriptional regulator MraZ	0.000394633	16	15	15	15	16	15	15	15	15	16	16	15	15													30.4426	30.5387	30.5347	30.5316	30.4391	30.7033	30.7989	30.6066	31.3447	31.2711	31.3569	31.2643	30.4426	30.5387	30.5347	30.5316	30.4391	30.7033
D5ALQ3	D5ALQ3_RHOCB		RCAP_rcc02384		Iron-sulfur cluster carrier protein	0.000394633	43	42	43	43	43	42	43	43	43	42	43	43	43													30.3935	30.388	30.4157	30.4165	30.9783	30.9036	30.9283	30.8007	30.8442	30.8266	30.8098	30.6595	30.3935	30.388	30.4157	30.4165	30.9783	30.9036
D5ALQ5	D5ALQ5_RHOCB		rlmJ		Ribosomal RNA large subunit methyltransferase J	0.000394633	17	15	16	14	15	15	15	16	13	12	11	12	11													25.7339	25.4647	25.8141	25.7171	25.5168	25.6875	25.9815	25.3779	25.9659	25.317	25.5065	25.6021	25.7339	25.4647	25.8141	25.7171	25.5168	25.6875
D5ALQ7	D5ALQ7_RHOCB		ispZ		Inner membrane-spanning protein YciB	0.000394633	2	2	2	2	2	2	2	2	2	2	1	2	1													20.7407	19.9773	20.136	20.3243	20.8206	20.6495	20.3083	20.9451	20.1335	19.9909	20.0915	19.82	20.7407	19.9773	20.136	20.3243	20.8206	20.6495
D5ALQ8	D5ALQ8_RHOCB		ftsY		Signal recognition particle receptor FtsY	0.000394633	25	24	24	23	23	23	23	23	21	22	24	22	23													29.9788	29.9751	29.9239	30.0151	29.724	29.8843	29.8937	29.7143	30.2483	30.0485	30.2055	30.2239	29.9788	29.9751	29.9239	30.0151	29.724	29.8843
D5ALQ9	D5ALQ9_RHOCB		RCAP_rcc02390		Alkane 1-monooxygenase	0.000394633	24	18	19	21	21	22	22	21	24	21	23	22	22													28.8788	28.9	29.3431	28.968	29.1002	28.8234	28.8102	29.4223	29.0677	29.1709	29.0173	29.1649	28.8788	28.9	29.3431	28.968	29.1002	28.8234
D5ALR0	D5ALR0_RHOCB		RCAP_rcc02391		Uncharacterized protein	0.000394633	5	5	5	5	5	5	5	5	4	4	5	5	5													27.6201	27.7299	27.6837	27.6698	27.7765	27.9332	28.0192	27.8653	28.6801	28.6112	28.7609	28.7525	27.6201	27.7299	27.6837	27.6698	27.7765	27.9332
D5ALR1	D5ALR1_RHOCB		xseA		Exodeoxyribonuclease 7 large subunit	0.000394633	19	15	16	18	14	15	10	12	16	11	14	13	8													25.319	25.6506	25.8164	25.318	25.5073	25.3252	24.9706	25.9039	25.0476	25.2157	24.9165	25.1257	25.319	25.6506	25.8164	25.318	25.5073	25.3252
D5ALR2	D5ALR2_RHOCB		purD		Phosphoribosylamine--glycine ligase	0.000394633	21	19	18	19	19	19	18	18	18	18	17	17	17													28.8707	28.9031	28.8912	28.9898	28.7732	28.8415	28.8159	28.7009	28.9768	28.9657	28.9311	29.0036	28.8707	28.9031	28.8912	28.9898	28.7732	28.8415
D5ALR3	D5ALR3_RHOCB		sdaA		L-serine dehydratase	0.000394633	21	19	18	19	18	19	20	20	18	17	18	18	19													27.5491	27.4664	27.3088	27.4765	27.4606	27.2632	27.4232	27.3892	27.6951	27.5116	27.6696	27.6422	27.5491	27.4664	27.3088	27.4765	27.4606	27.2632
D5ALR5	D5ALR5_RHOCB		rpiA		Ribose-5-phosphate isomerase A	0.000394633	24	24	24	23	24	23	23	24	22	23	23	23	23													30.9964	31.0939	30.9779	31.1366	30.8441	31.0053	31.039	30.7792	31.3364	31.2072	31.2339	31.2211	30.9964	31.0939	30.9779	31.1366	30.8441	31.0053
D5ALR6	D5ALR6_RHOCB		RCAP_rcc02397		PH domain-containing protein	0.000394633	2	1	1	2	2	1	1	1	1	1	1	1	1													20.8546	21.0339	23.0478	22.0261	23.5006	23.6931	23.1869	25.0114	25.0114	24.1518	NA	24.6383	20.8546	21.0339	23.0478	22.0261	23.5006	23.6931
D5ALR7	D5ALR7_RHOCB		gor		Glutathione-disulfide reductase	0.000394633	39	35	35	38	36	37	36	34	37	34	32	34	34													28.0145	28.0229	28.1417	27.951	28.1993	28.2255	28.2449	28.3024	28.499	28.0139	28.0133	27.9834	28.0145	28.0229	28.1417	27.951	28.1993	28.2255
D5ALR8	D5ALR8_RHOCB		hflK		Protein HflK	0.000394633	53	51	51	50	51	49	50	49	50	50	50	52	50													32.8483	32.897	32.849	32.9449	32.6088	32.6994	32.7235	32.584	33.3723	33.2684	33.3713	33.4062	32.8483	32.897	32.849	32.9449	32.6088	32.6994
D5ALR9	D5ALR9_RHOCB		hflC		Protein HflC	0.000394633	33	33	33	33	33	33	33	32	33	33	33	32	33													32.3295	32.3535	32.357	32.4377	32.098	32.2013	32.2301	32.1265	32.8642	32.7455	32.7271	32.9021	32.3295	32.3535	32.357	32.4377	32.098	32.2013
D5ALS1	D5ALS1_RHOCB		degP		Periplasmic serine endoprotease DegP-like	0.000394633	63	56	56	58	55	60	60	62	62	62	63	63	61													33.3105	33.3403	33.2676	33.2181	33.9865	34.2786	34.3737	34.126	34.8776	34.8654	35.0465	35.0185	33.3105	33.3403	33.2676	33.2181	33.9865	34.2786
D5ALS2	D5ALS2_RHOCB		RCAP_rcc02403		Peptidoglycan-binding domain 1 protein	0.000394633	6	6	6	6	6	6	6	6	6	6	6	5	6													25.2273	25.1092	24.4853	25.2612	24.9759	25.0228	25.135	24.8737	25.1747	24.9178	25.0867	25.0954	25.2273	25.1092	24.4853	25.2612	24.9759	25.0228
D5ALS3	D5ALS3_RHOCB		fdx		Ferredoxin VI	0.000394633	14	13	13	14	14	12	14	14	13	14	14	14	14													29.0931	29.1049	29.0741	29.1981	28.8712	29.0639	29.1321	28.876	29.4542	29.3628	29.5125	29.3845	29.0931	29.1049	29.0741	29.1981	28.8712	29.0639
D5ALS4	D5ALS4_RHOCB		purU		Formyltetrahydrofolate deformylase	0.000394633	29	25	28	26	28	27	25	27	27	25	26	27	25													28.7452	29.1117	28.8515	29.1285	29.1458	28.7266	29.215	29.4043	28.8625	29.4938	29.2497	28.9253	28.7452	29.1117	28.8515	29.1285	29.1458	28.7266
D5ALS5	D5ALS5_RHOCB		pgi		Glucose-6-phosphate isomerase	0.000394633	42	40	39	40	40	41	41	39	42	40	39	40	39													29.9528	29.9116	30.0295	29.9625	30.0771	30.0929	30.1192	30.2231	30.2894	30.2482	30.2187	30.2623	29.9528	29.9116	30.0295	29.9625	30.0771	30.0929
D5ALS6	D5ALS6_RHOCB		pgl		6-phosphogluconolactonase	0.000394633	25	23	22	24	22	24	22	23	25	24	24	23	25													29.837	29.9189	29.8843	29.9549	29.9041	30.0441	30.1424	30.04	30.7999	30.6728	30.6714	30.7849	29.837	29.9189	29.8843	29.9549	29.9041	30.0441
D5ALS7	D5ALS7_RHOCB		zwf		Glucose-6-phosphate 1-dehydrogenase	0.000394633	43	39	37	40	40	41	42	40	43	38	39	39	38													30.0792	30.0911	30.4101	30.0411	30.2632	30.1992	30.2593	30.6671	30.4686	30.6158	30.5096	30.5465	30.0792	30.0911	30.4101	30.0411	30.2632	30.1992
D5ALS8	D5ALS8_RHOCB		RCAP_rcc02409		PIN domain-containing protein	0.000394633	6	4	3	3	4	5	3	4	4	4	5	4	2													23.1084	22.375	22.7144	24.0717	23.2299	24.3657	24.4259	24.213	24.3837	24.0105	23.5882	23.4047	23.1084	22.375	22.7144	24.0717	23.2299	24.3657
D5ALS9	D5ALS9_RHOCB		RCAP_rcc02410		Class I SAM-dependent rRNA methyltransferase	0.000394633	22	22	20	21	21	21	20	20	18	18	19	16	17													27.6433	27.6612	27.6688	27.5249	27.6934	27.5187	27.5977	27.7868	26.8889	27.1096	26.8481	26.6849	27.6433	27.6612	27.6688	27.5249	27.6934	27.5187
D5ALT0	D5ALT0_RHOCB		edd		Phosphogluconate dehydratase	0.000394633	40	38	37	39	39	40	39	40	39	38	37	38	39													29.7296	29.839	29.9348	29.8081	29.9787	30.2082	30.204	30.2178	30.4928	30.4282	30.3545	30.519	29.7296	29.839	29.9348	29.8081	29.9787	30.2082
D5ALT1	D5ALT1_RHOCB		eda		2-dehydro-3-deoxy-phosphogluconate aldolase	0.000394633	18	17	17	16	17	16	16	16	18	16	16	17	16													31.0477	31.1676	31.0627	31.1888	30.9535	31.1365	31.1412	30.9889	31.6344	31.5638	31.6461	31.6674	31.0477	31.1676	31.0627	31.1888	30.9535	31.1365
D5ALT2	D5ALT2_RHOCB		RCAP_rcc02413		Uncharacterized protein	0.000394633	3	2	2	2	2	2	2	2	3	3	2	3	3													25.1585	25.0644	25.1171	25.3224	25.1624	25.153	25.1089	25.6645	25.9357	25.0931	25.9828	26.1703	25.1585	25.0644	25.1171	25.3224	25.1624	25.153
D5ALT3	D5ALT3_RHOCB		glnE		Glutamate-ammonia-ligase adenylyltransferase	0.000394633	49	47	45	46	45	44	40	43	44	39	41	41	38													28.6328	28.6369	28.7504	28.6473	28.4756	28.3466	28.3652	28.6251	28.3684	28.4882	28.1995	28.0972	28.6328	28.6369	28.7504	28.6473	28.4756	28.3466
D5ALT4	D5ALT4_RHOCB		RCAP_rcc02415		DUF2852 domain-containing protein	0.000394633	25	24	24	24	24	24	24	24	24	25	24	25	24													29.9776	30.073	30.2275	29.7808	30.7006	30.8424	30.9014	31.3025	32.8364	32.6158	32.5346	32.3435	29.9776	30.073	30.2275	29.7808	30.7006	30.8424
D5ALT5	D5ALT5_RHOCB		ate		Aspartate/glutamate leucyltransferase	0.000761905	2	1	1	2	2	1	2	2	2	2	2	1	2													19.0123	19.8554	20.2236	19.4427	18.3298	20.6632	19.8744	21.0802	20.3155	20.683	18.7456	19.4688	19.0123	19.8554	20.2236	19.4427	18.3298	20.6632
D5ALT6	D5ALT6_RHOCB		dctP2		Extracytoplasmic solute receptor protein	0.000394633	35	32	34	31	31	33	33	31	33	32	32	33	31													33.6704	33.7124	33.5125	33.6982	33.3502	33.4014	33.3936	33.0192	33.5593	33.4457	33.5629	33.5945	33.6704	33.7124	33.5125	33.6982	33.3502	33.4014
D5ALT7	D5ALT7_RHOCB		RCAP_rcc02418		Oxidoreductase, short-chain dehydrogenase/reductase family	0.000394633	23	21	21	21	20	22	21	23	22	21	21	20	22													28.5389	28.5049	28.4384	28.6128	28.4235	28.5411	28.5625	28.4715	29.104	28.9913	29.0362	29.1235	28.5389	28.5049	28.4384	28.6128	28.4235	28.5411
D5ALT8	D5ALT8_RHOCB		RCAP_rcc02419		Dihydroneopterin aldolase	0.000394633	6	6	6	6	6	6	6	6	6	6	6	6	5													27.7767	27.8974	27.7791	27.8748	27.5393	27.8181	27.8576	27.6911	28.272	28.2516	28.3114	28.41	27.7767	27.8974	27.7791	27.8748	27.5393	27.8181
D5ALU0	D5ALU0_RHOCB		bglX		Periplasmic beta-glucosidase	0.000394633	64	59	61	61	61	64	62	63	62	62	63	62	61													30.8491	30.9133	30.9917	30.896	30.708	30.8438	30.8957	30.8539	31.1584	31.1804	31.2281	31.2639	30.8491	30.9133	30.9917	30.896	30.708	30.8438
D5ALU1	D5ALU1_RHOCB		RCAP_rcc02422		Glycoamylase-like domain-containing protein	0.000394633	17	15	13	15	13	14	13	14	16	13	13	10	12													26.5692	26.6538	26.5044	26.1824	26.6741	26.411	26.5816	26.3241	25.6351	25.8998	25.3541	25.6694	26.5692	26.6538	26.5044	26.1824	26.6741	26.411
D5ALU2	D5ALU2_RHOCB		RCAP_rcc02423		ABC transporter, permease/ATP-binding protein	0.000394633	15	13	12	14	14	15	14	15	15	14	14	15	14													26.4742	26.5862	26.6101	26.5084	26.8617	26.8826	26.8528	27.3084	27.1136	27.1832	27.0989	27.0595	26.4742	26.5862	26.6101	26.5084	26.8617	26.8826
D5ALU3	D5ALU3_RHOCB		RCAP_rcc02424		Oxidoreductase, short-chain dehydrogenase/reductase family	0.000394633	20	19	19	19	18	19	18	19	19	18	19	18	19													28.8256	28.8697	28.7578	28.8344	28.4529	28.5378	28.5449	28.3769	28.9081	28.9291	28.9334	28.8691	28.8256	28.8697	28.7578	28.8344	28.4529	28.5378
D5ALU4	D5ALU4_RHOCB		surE		5'-nucleotidase SurE	0.000394633	13	13	12	13	11	13	13	12	11	12	12	13	11													27.5491	27.2721	27.6908	27.441	27.2557	27.3566	27.5188	27.2892	27.6089	27.4956	27.5782	27.6691	27.5491	27.2721	27.6908	27.441	27.2557	27.3566
D5ALU5	D5ALU5_RHOCB		pcm1		Protein-L-isoaspartate O-methyltransferase	0.000394633	12	11	10	10	10	10	10	10	10	9	10	10	8													26.7338	26.7432	26.8202	26.854	26.7591	26.7906	26.838	26.5848	26.5144	26.4756	26.5441	26.6203	26.7338	26.7432	26.8202	26.854	26.7591	26.7906
D5ALU6	D5ALU6_RHOCB		RCAP_rcc02427		Peptidase, M23 family/LysM domain protein	0.000394633	45	44	43	41	42	43	42	42	43	41	43	43	41													32.0936	32.1173	32.0856	32.152	31.9577	32.083	32.1624	31.8859	32.4197	32.3629	32.4509	32.4021	32.0936	32.1173	32.0856	32.152	31.9577	32.083
D5ALU7	D5ALU7_RHOCB		RCAP_rcc02428		TrkA domain transport protein	0.000394633	16	14	14	14	12	14	11	13	14	10	12	10	10													27.0418	26.9067	27.2244	27.0177	26.8742	26.8108	26.7243	27.1752	26.6865	26.992	26.6108	26.8649	27.0418	26.9067	27.2244	27.0177	26.8742	26.8108
D5ALU8	D5ALU8_RHOCB		xthA1		Exodeoxyribonuclease III-1	0.000394633	21	21	21	20	21	21	20	20	21	19	19	20	20													29.6661	29.7221	29.6961	29.7295	29.4301	29.4898	29.5511	29.4642	29.5897	29.5388	29.5971	29.7053	29.6661	29.7221	29.6961	29.7295	29.4301	29.4898
D5ALU9	D5ALU9_RHOCB		nahG		Salicylate hydroxylase	0.000394633	27	26	27	27	27	27	26	26	26	25	26	24	25													28.3153	28.2595	28.4242	28.0349	28.2378	28.0646	28.0715	28.3926	28.2076	28.3724	28.1884	28.3102	28.3153	28.2595	28.4242	28.0349	28.2378	28.0646
D5ALV0	D5ALV0_RHOCB		dksA1		RNA polymerase-binding transcription factor DksA	0.000394633	36	35	35	34	34	33	34	33	34	30	28	32	34													30.1786	30.2104	30.1087	30.2623	30.022	30.138	30.1687	29.9607	30.1828	30.0085	30.0945	30.1154	30.1786	30.2104	30.1087	30.2623	30.022	30.138
D5ALV1	D5ALV1_RHOCB		RCAP_rcc02432		ATPase, AAA family	0.000394633	34	33	32	32	33	32	33	32	32	30	29	31	30													29.1038	29.044	29.056	29.0742	28.9182	28.9504	28.9791	28.899	28.6956	28.5776	28.6847	28.5862	29.1038	29.044	29.056	29.0742	28.9182	28.9504
D5ALV2	D5ALV2_RHOCB		RCAP_rcc02433		Uncharacterized protein	0.000394633	10	10	10	10	10	10	10	10	10	10	10	9	8													26.0676	26.1459	26.0039	25.9555	25.8107	26.0062	25.9374	25.8658	25.4996	25.4727	25.9195	25.4274	26.0676	26.1459	26.0039	25.9555	25.8107	26.0062
D5ALV3	D5ALV3_RHOCB		RCAP_rcc02434		Rhamnosyl O-methyltransferase	0.000394633	40	40	40	40	40	38	39	39	39	37	38	38	38													29.4296	29.4014	29.3941	29.4414	29.5364	29.5355	29.5075	29.5333	29.554	29.4718	29.5571	29.5638	29.4296	29.4014	29.3941	29.4414	29.5364	29.5355
D5ALV4	D5ALV4_RHOCB		RCAP_rcc02435		Glycosyl transferase, family 2/macrocin-O-methyltransferase family protein	0.000394633	34	30	30	31	31	31	30	30	29	31	30	31	30													29.0334	28.9505	29.1034	29.0599	29.0288	28.9972	29.0152	29.0055	29.0457	29.0041	29.057	29.1279	29.0334	28.9505	29.1034	29.0599	29.0288	28.9972
D5ALV5	D5ALV5_RHOCB		RCAP_rcc02436		Phosphopantetheine-binding domain protein	0.000394633	4	4	4	4	4	4	4	4	4	4	4	4	4													26.7915	26.8086	26.6939	26.8408	26.5643	26.768	26.657	26.545	26.9702	26.8321	26.8202	26.8049	26.7915	26.8086	26.6939	26.8408	26.5643	26.768
D5ALV6	D5ALV6_RHOCB		RCAP_rcc02437		Cytochrome P450 family protein	0.000394633	44	42	41	38	39	40	37	40	39	27	30	26	26													30.233	30.2127	29.9786	30.1256	30.1517	29.975	29.958	29.7405	28.5259	28.549	28.6138	28.5202	30.233	30.2127	29.9786	30.1256	30.1517	29.975
D5ALV7	D5ALV7_RHOCB		RCAP_rcc02438		AMP-dependent synthetase and ligase family protein	0.000394633	25	22	22	24	19	19	19	17	20	15	16	13	15													26.9233	26.9174	27.0408	26.8404	26.7652	26.6695	26.4864	26.8157	25.8223	26.1764	25.7863	26.1297	26.9233	26.9174	27.0408	26.8404	26.7652	26.6695
D5ALV8	D5ALV8_RHOCB		RCAP_rcc02439		4Fe4S-binding SPASM domain-containing protein	0.000394633	11	8	7	7	7	10	10	9	8	6	7	7	6													24.8257	24.8244	24.2433	24.9458	25.578	25.2633	25.3131	25.0786	24.5228	24.2471	25.0548	24.3862	24.8257	24.8244	24.2433	24.9458	25.578	25.2633
D5ALV9	D5ALV9_RHOCB		RCAP_rcc02440		Transcriptional regulator, AsnC/Lrp family	0.000394633	5	4	5	5	4	4	4	5	4	5	3	3	3													22.827	23.1383	22.9851	23.3885	23.0657	23.2911	23.2648	21.7776	23.173	22.5758	22.1259	22.6894	22.827	23.1383	22.9851	23.3885	23.0657	23.2911
D5ALW0	D5ALW0_RHOCB		RCAP_rcc02441		Transcriptional regulator, GntR family	0.000394633	12	11	12	11	12	11	11	10	10	11	9	9	9													25.5072	25.4379	25.1784	25.5498	25.3233	25.2857	24.983	25.1528	25.5943	24.8748	24.9387	24.9888	25.5072	25.4379	25.1784	25.5498	25.3233	25.2857
D5ALW1	D5ALW1_RHOCB		livJ		Branched-chain amino acid ABC transporter, periplasmic branched-chain amino acid-binding protein LivJ	0.000394633	28	28	28	27	28	28	28	28	27	26	27	28	27													29.5255	29.5853	29.5292	29.6697	29.9536	29.9697	29.9781	29.7345	30.3238	30.1916	30.237	30.3883	29.5255	29.5853	29.5292	29.6697	29.9536	29.9697
D5ALW4	D5ALW4_RHOCB		livG2		Branched-chain amino acid ABC transporter, ATP-binding protein LivG-2	0.000394633	7	7	7	6	6	6	6	5	6	5	5	6	2													24.0204	23.7468	23.8538	23.7873	24.3913	24.0903	23.6964	23.9885	22.7947	22.7553	23.3866	22.1931	24.0204	23.7468	23.8538	23.7873	24.3913	24.0903
D5ALW5	D5ALW5_RHOCB		livF2		Branched-chain amino acid ABC transporter, ATP-binding protein LivF-2	0.000394633	5	4	4	4	4	5	4	5	4	3	3	4	3													23.0391	22.7459	22.6741	23.164	27.0832	22.9226	27.1389	22.8373	21.9028	22.5405	27.1648	21.5521	23.0391	22.7459	22.6741	23.164	27.0832	22.9226
D5ALW6	D5ALW6_RHOCB		hyuE		Hydantoin racemase	0.000394633	8	7	8	8	6	6	8	8	7	7	5	7	8													24.8718	24.9236	24.7251	23.6681	23.7614	25.0896	25.1496	23.5725	24.6534	24.0684	25.0176	24.9684	24.8718	24.9236	24.7251	23.6681	23.7614	25.0896
D5ALW7	D5ALW7_RHOCB		RCAP_rcc00272		Heparinase II/III family protein	0.000394633	31	27	29	29	29	30	27	28	29	24	24	28	20													27.329	27.7052	27.5735	27.4577	27.7212	27.529	27.4812	27.9922	27.3467	27.626	27.4774	27.2122	27.329	27.7052	27.5735	27.4577	27.7212	27.529
D5ALW8	D5ALW8_RHOCB		rsmB1		Ribosomal RNA small subunit methyltransferase B-1	0.000394633	32	32	30	29	31	31	29	29	29	24	23	27	24													28.1272	28.0378	28.0865	28.0301	27.9462	27.8325	27.8997	27.8622	27.3071	27.3145	27.4857	27.1846	28.1272	28.0378	28.0865	28.0301	27.9462	27.8325
D5ALW9	D5ALW9_RHOCB		RCAP_rcc00274		DUF1674 domain-containing protein	0.00560329	1	1	1	1	1	1	1	1	1	1	1	1	1													21.1396	21.1036	21.4687	21.5009	20.79	21.1827	21.2723	21.2775	21.951	21.8382	21.9035	22.0365	21.1396	21.1036	21.4687	21.5009	20.79	21.1827
D5ALX0	D5ALX0_RHOCB		dapB		4-hydroxy-tetrahydrodipicolinate reductase	0.000394633	29	27	27	26	28	27	25	26	26	25	25	26	26													29.203	29.1167	29.231	29.2409	28.9647	28.9437	28.9568	29.0516	29.0439	29.036	29.0558	29.1975	29.203	29.1167	29.231	29.2409	28.9647	28.9437
D5ALX1	D5ALX1_RHOCB		rbfA		Ribosome-binding factor A	0.000394633	19	18	18	17	17	17	17	17	17	18	17	16	17													28.1126	28.0322	28.0266	28.2238	27.9417	28.0909	28.1726	27.9774	28.7956	28.6313	28.7008	28.6859	28.1126	28.0322	28.0266	28.2238	27.9417	28.0909
D5ALX2	D5ALX2_RHOCB		RCAP_rcc00277		Phosphodiester glycosidase domain-containing protein	0.000394633	14	13	13	13	13	13	12	12	12	13	12	12	12													27.3856	27.4991	27.2437	27.3542	27.0293	27.2428	27.1189	26.7399	27.8572	27.7377	27.7768	27.5955	27.3856	27.4991	27.2437	27.3542	27.0293	27.2428
D5ALX3	D5ALX3_RHOCB		truB		tRNA pseudouridine synthase B	0.000394633	19	19	19	19	19	18	15	15	17	14	15	16	16													26.8255	26.7847	26.9394	26.8706	26.6024	26.2136	26.3187	26.5264	26.1189	26.2677	26.3031	26.0524	26.8255	26.7847	26.9394	26.8706	26.6024	26.2136
D5ALX4	D5ALX4_RHOCB		RCAP_rcc00279		DUF1643 domain-containing protein	0.000394633	7	6	5	6	6	7	7	7	6	7	5	6	7													23.7553	23.5884	23.3847	23.5201	23.922	23.8897	24.2147	23.77	23.5719	22.8329	23.6732	23.9158	23.7553	23.5884	23.3847	23.5201	23.922	23.8897
D5ALX6	D5ALX6_RHOCB		rpsO		30S ribosomal protein S15	0.000394633	18	16	13	15	13	14	15	14	11	11	10	13	10													29.4594	28.9247	29.3173	28.5522	29.4274	28.9605	29.1144	28.5044	28.322	28.2537	28.5775	28.4345	29.4594	28.9247	29.3173	28.5522	29.4274	28.9605
D5ALX7	D5ALX7_RHOCB		RCAP_rcc00282		Aldehyde dehydrogenase family protein	0.000394633	42	39	39	38	41	40	41	37	42	38	39	39	41													30.5458	30.628	30.5336	30.5449	30.8221	30.7848	30.7878	30.7588	31.0304	30.9716	31.0345	31.0899	30.5458	30.628	30.5336	30.5449	30.8221	30.7848
D5ALX9	D5ALX9_RHOCB		pnp		Polyribonucleotide nucleotidyltransferase	0.000394633	107	103	106	103	102	106	101	104	107	101	101	96	100													33.0676	33.084	33.1642	33.082	33.1608	33.0635	33.0448	33.2086	33.2738	33.252	33.219	33.3244	33.0676	33.084	33.1642	33.082	33.1608	33.0635
D5ALY0	D5ALY0_RHOCB		secE		Protein translocase subunit SecE	0.000394633	2	2	2	2	2	2	2	2	2	2	2	2	2													26.9903	26.8757	26.8525	26.8196	26.9515	26.8361	26.8193	26.7913	26.2636	26.2397	26.3835	26.2773	26.9903	26.8757	26.8525	26.8196	26.9515	26.8361
D5ALY1	D5ALY1_RHOCB		nusG		Transcription termination/antitermination protein NusG	0.000394633	28	26	26	25	27	27	28	28	25	26	28	28	28													30.7386	30.7131	30.6716	30.804	30.6775	30.7569	30.8262	30.5918	31.1435	31.0536	31.134	31.1029	30.7386	30.7131	30.6716	30.804	30.6775	30.7569
D5ALY2	D5ALY2_RHOCB		rplK		50S ribosomal protein L11	0.000394633	14	11	10	12	11	11	10	11	11	10	11	12	9													29.4535	28.7283	29.5538	29.1449	29.531	28.8337	29.2139	28.7844	28.7271	28.9251	29.0909	28.912	29.4535	28.7283	29.5538	29.1449	29.531	28.8337
D5ALY3	D5ALY3_RHOCB		rplA		50S ribosomal protein L1	0.000394633	31	29	25	30	27	29	27	28	27	22	22	26	24													31.5279	31.1919	31.3198	31.254	31.4878	31.3061	31.3784	30.872	30.7624	30.6103	30.807	30.597	31.5279	31.1919	31.3198	31.254	31.4878	31.3061
D5ALY4	D5ALY4_RHOCB		rplJ		50S ribosomal protein L10	0.000394633	28	24	23	23	22	25	23	24	21	21	20	22	21													30.8967	30.9235	30.6693	30.8335	30.7747	30.8175	30.7729	30.475	30.9537	30.8353	30.9947	31.0116	30.8967	30.9235	30.6693	30.8335	30.7747	30.8175
D5ALY5	D5ALY5_RHOCB		rplL		50S ribosomal protein L7/L12	0.000394633	29	25	25	23	24	27	27	27	24	27	27	26	25													32.3619	32.5592	32.272	32.4491	32.2367	32.3747	32.3308	32.1522	32.6413	32.5089	32.5953	32.662	32.3619	32.5592	32.272	32.4491	32.2367	32.3747
D5ALY6	D5ALY6_RHOCB		rpoB		DNA-directed RNA polymerase subunit beta	0.000394633	177	174	167	172	168	170	162	162	171	157	166	159	160													32.9967	33.0279	33.0874	32.9959	33.1384	33.0463	33.0049	33.171	32.9538	33.052	32.9805	33.0808	32.9967	33.0279	33.0874	32.9959	33.1384	33.0463
D5ALY7	D5ALY7_RHOCB		rpoC		DNA-directed RNA polymerase subunit beta'	0.000394633	209	195	197	200	196	201	202	194	201	181	193	180	186													33.0777	33.0907	33.1476	33.1025	33.2153	33.1241	33.0743	33.2452	32.9798	33.0015	32.9574	33.0468	33.0777	33.0907	33.1476	33.1025	33.2153	33.1241
D5ALY8	D5ALY8_RHOCB		RCAP_rcc00293		Rhamnosyl transferase	0.000394633	28	25	24	25	25	25	23	23	22	18	17	19	16													28.4974	28.3323	28.4243	28.3463	28.3821	28.2609	28.2824	28.3225	27.3137	27.3916	27.3651	26.8927	28.4974	28.3323	28.4243	28.3463	28.3821	28.2609
D5ALY9	D5ALY9_RHOCB		rpsL		30S ribosomal protein S12	0.000394633	10	10	9	10	9	10	9	9	10	9	9	9	9													29.188	29.2746	29.5302	28.7926	29.688	29.2539	29.0055	29.6499	28.8097	29.1206	29.0066	28.8751	29.188	29.2746	29.5302	28.7926	29.688	29.2539
D5ALZ0	D5ALZ0_RHOCB		rpsG		30S ribosomal protein S7	0.000394633	36	24	22	23	23	26	24	23	23	20	21	24	23													30.042	29.9257	30.1822	29.548	30.2937	29.9952	30.0003	29.845	29.9063	30.1165	30.0274	30.1683	30.042	29.9257	30.1822	29.548	30.2937	29.9952
D5ALZ1	D5ALZ1_RHOCB		fusA1		Elongation factor G	0.000394633	96	88	90	91	89	90	89	90	91	85	87	82	88													33.4147	33.4737	33.3991	33.4064	33.4572	33.4478	33.4025	33.3515	33.3828	33.3729	33.3467	33.5918	33.4147	33.4737	33.3991	33.4064	33.4572	33.4478
D5ALZ3	D5ALZ3_RHOCB		rpsJ		30S ribosomal protein S10	0.000394633	17	16	15	15	15	14	16	15	14	13	14	14	14													31.227	31.0587	31.0626	31.0808	31.1938	31.1412	31.109	31.0512	31.3007	30.9004	31.1283	30.9938	31.227	31.0587	31.0626	31.0808	31.1938	31.1412
D5ALZ4	D5ALZ4_RHOCB		rplC		50S ribosomal protein L3	0.000394633	20	12	13	14	12	13	12	12	12	11	12	12	12													29.5879	29.5281	29.9864	29.3974	29.7791	29.4341	29.4302	29.6869	29.4053	29.6033	29.5351	29.8463	29.5879	29.5281	29.9864	29.3974	29.7791	29.4341
D5ALZ5	D5ALZ5_RHOCB		rplD		50S ribosomal protein L4	0.000394633	18	11	13	15	12	14	13	12	14	12	14	11	13													28.2217	28.6442	29.0882	28.2105	28.787	28.5565	28.3159	28.9675	28.2561	28.6797	28.4532	28.9223	28.2217	28.6442	29.0882	28.2105	28.787	28.5565
D5ALZ6	D5ALZ6_RHOCB		rplW		50S ribosomal protein L23	0.000394633	11	9	8	8	9	7	8	8	7	6	6	6	6													29.5139	28.5894	29.3647	29.2404	29.5772	29.017	29.2558	28.8373	28.2967	28.1802	28.4591	28.1233	29.5139	28.5894	29.3647	29.2404	29.5772	29.017
D5ALZ7	D5ALZ7_RHOCB		rplB		50S ribosomal protein L2	0.000394633	39	35	35	36	36	36	36	36	36	33	35	33	33													31.2296	31.2744	31.3673	31.0629	31.5114	31.1422	30.9413	31.4214	30.5032	30.785	30.5463	30.5747	31.2296	31.2744	31.3673	31.0629	31.5114	31.1422
D5ALZ8	D5ALZ8_RHOCB		rpsS		30S ribosomal protein S19	0.000394633	11	8	7	9	9	10	8	7	8	7	9	8	8													27.3181	27.0941	28.034	27.3378	27.6913	27.1959	27.4351	27.4406	27.5595	27.6462	27.7385	28.1053	27.3181	27.0941	28.034	27.3378	27.6913	27.1959
D5ALZ9	D5ALZ9_RHOCB		rplV		50S ribosomal protein L22	0.000394633	10	8	8	10	9	10	9	10	10	9	9	8	9													30.2593	30.4356	30.1659	30.1224	30.4694	30.3615	30.1976	30.2923	30.0425	30.1597	29.9287	29.8947	30.2593	30.4356	30.1659	30.1224	30.4694	30.3615
D5AM00	D5AM00_RHOCB		rpsC		30S ribosomal protein S3	0.000394633	37	32	31	37	33	35	34	34	35	31	33	28	31													30.9847	31.069	31.1446	30.9721	31.3209	30.9804	30.9478	31.3057	30.6095	30.9578	30.6659	30.6461	30.9847	31.069	31.1446	30.9721	31.3209	30.9804
D5AM01	D5AM01_RHOCB		rplP		50S ribosomal protein L16	0.000394633	17	14	15	15	15	15	15	14	15	14	15	14	14													29.9012	30.0577	29.7723	29.7747	30.2298	29.9215	29.8	30.1579	29.3392	29.6326	29.4953	29.3157	29.9012	30.0577	29.7723	29.7747	30.2298	29.9215
D5AM02	D5AM02_RHOCB		RCAP_rcc00307		Uncharacterized protein	0.000394633	12	5	7	6	7	8	7	8	8	6	6	7	4													23.8955	26.0364	23.2512	25.208	25.3518	24.8359	26.3662	25.1433	25.4477	24.7159	25.3642	23.6005	23.8955	26.0364	23.2512	25.208	25.3518	24.8359
D5AM03	D5AM03_RHOCB		rpmC		50S ribosomal protein L29	0.000394633	14	13	14	11	11	12	13	13	11	11	12	12	12													29.3039	29.1283	29.0984	29.1904	29.1892	29.0629	29.1505	28.8134	30.0388	28.847	29.0682	29.0141	29.3039	29.1283	29.0984	29.1904	29.1892	29.0629
D5AM04	D5AM04_RHOCB		rpsQ		30S ribosomal protein S17	0.000394633	14	11	9	12	8	8	8	9	10	7	8	9	9													27.266	27.0589	28.0141	26.9167	27.5192	27.1059	27.0659	27.8081	26.7713	27.2748	27.0758	27.1738	27.266	27.0589	28.0141	26.9167	27.5192	27.1059
D5AM05	D5AM05_RHOCB		rplN		50S ribosomal protein L14	0.000394633	23	16	15	18	16	20	15	17	19	14	15	15	14													28.6749	28.5253	29.2768	28.4247	28.9351	28.3426	28.3804	28.9848	28.0977	28.4912	28.2717	28.5164	28.6749	28.5253	29.2768	28.4247	28.9351	28.3426
D5AM06	D5AM06_RHOCB		rplX		50S ribosomal protein L24	0.000394633	14	12	10	13	12	11	11	12	11	11	11	12	10													30.5655	30.3713	30.4061	30.5511	30.5542	30.5097	30.4905	30.3347	30.7506	30.5812	30.6517	30.7886	30.5655	30.3713	30.4061	30.5511	30.5542	30.5097
D5AM07	D5AM07_RHOCB		rplE		50S ribosomal protein L5	0.000394633	40	36	36	33	35	36	35	34	35	31	32	32	31													32.4261	32.3551	32.1597	32.2318	32.3306	32.2752	32.2437	31.9334	31.8817	31.7122	31.8935	31.6105	32.4261	32.3551	32.1597	32.2318	32.3306	32.2752
D5AM08	D5AM08_RHOCB		rpsN		30S ribosomal protein S14	0.000394633	9	9	9	9	8	9	9	8	9	8	8	8	8													28.668	28.9655	28.868	28.4529	28.9844	28.732	28.505	28.8169	28.0921	28.4611	28.3031	28.3358	28.668	28.9655	28.868	28.4529	28.9844	28.732
D5AM09	D5AM09_RHOCB		rpsH		30S ribosomal protein S8	0.000394633	16	16	16	13	16	14	15	14	15	15	15	14	15													31.6731	31.5118	31.5333	31.6	31.6576	31.5861	31.583	31.2755	31.6527	31.5286	31.6212	31.5819	31.6731	31.5118	31.5333	31.6	31.6576	31.5861
D5AM10	D5AM10_RHOCB		rplF		50S ribosomal protein L6	0.000394633	24	21	18	19	19	22	18	19	18	12	14	15	13													30.0711	29.7359	29.84	29.9159	30.4559	30.1091	30.0605	29.7896	28.8067	29.1277	29.1368	28.9477	30.0711	29.7359	29.84	29.9159	30.4559	30.1091
D5AM11	D5AM11_RHOCB		rplR		50S ribosomal protein L18	0.000394633	11	10	10	10	10	10	10	10	11	10	10	10	10													29.3382	29.6358	29.6086	29.2188	29.727	29.4523	29.2074	29.6546	28.7551	29.1301	28.9001	28.8412	29.3382	29.6358	29.6086	29.2188	29.727	29.4523
D5AM12	D5AM12_RHOCB		rpsE		30S ribosomal protein S5	0.000394633	27	21	21	22	21	23	22	24	25	20	23	20	25													29.2339	29.4376	29.9434	29.0614	29.8267	29.4164	29.2767	29.9796	29.4354	29.8032	29.5024	29.5736	29.2339	29.4376	29.9434	29.0614	29.8267	29.4164
D5AM13	D5AM13_RHOCB		rpmD		50S ribosomal protein L30	0.000394633	7	6	6	6	6	6	6	6	6	6	6	6	6													29.3547	28.4387	29.8961	29.1537	29.5774	28.7531	29.187	28.8292	28.7762	28.4562	28.9434	28.7123	29.3547	28.4387	29.8961	29.1537	29.5774	28.7531
D5AM14	D5AM14_RHOCB		RCAP_rcc00319		Regulator of ribonuclease activity B domain-containing protein	0.000394633	5	5	4	5	4	4	4	4	4	4	4	5	5													29.6161	29.6392	29.5335	29.6864	29.3797	29.5524	29.5665	29.415	30.0778	29.9976	30.1028	30.0572	29.6161	29.6392	29.5335	29.6864	29.3797	29.5524
D5AM16	D5AM16_RHOCB		rplO		50S ribosomal protein L15	0.000394633	11	8	9	9	9	10	9	9	10	9	9	7	8													28.1255	28.2598	28.3919	27.8166	28.5981	28.1917	28.0053	28.5315	27.5878	27.9831	27.7143	27.6859	28.1255	28.2598	28.3919	27.8166	28.5981	28.1917
D5AM17	D5AM17_RHOCB		secY		Protein translocase subunit SecY	0.000394633	19	18	18	19	17	18	18	18	19	17	17	17	17													27.4016	27.2975	27.7198	27.302	27.4963	27.3581	27.3809	27.7797	27.3852	27.5544	27.5094	27.3012	27.4016	27.2975	27.7198	27.302	27.4963	27.3581
D5AM18	D5AM18_RHOCB		adk		Adenylate kinase	0.000394633	24	23	22	22	23	22	24	22	23	23	23	22	22													32.222	32.2917	32.1329	32.312	32.0939	32.1887	32.2037	31.9664	32.531	32.4146	32.5252	32.5199	32.222	32.2917	32.1329	32.312	32.0939	32.1887
D5AM19	D5AM19_RHOCB		rpsM		30S ribosomal protein S13	0.000394633	23	17	18	19	18	18	17	17	20	18	19	17	18													28.965	29.1139	29.6227	28.9871	29.3189	28.9685	28.9932	29.305	29.2166	29.3252	29.3116	29.7325	28.965	29.1139	29.6227	28.9871	29.3189	28.9685
D5AM20	D5AM20_RHOCB		rpsK		30S ribosomal protein S11	0.000394633	20	17	17	17	17	19	18	17	17	16	16	16	16													29.7882	29.7858	29.9891	29.7611	30.0924	29.8155	29.743	29.9226	29.3602	29.517	29.502	29.5753	29.7882	29.7858	29.9891	29.7611	30.0924	29.8155
D5AM21	D5AM21_RHOCB		rpoA		DNA-directed RNA polymerase subunit alpha	0.000394633	42	41	41	38	39	42	40	41	40	40	42	42	42													32.6015	32.6303	32.5021	32.6459	32.6457	32.7324	32.7652	32.5542	33.0558	32.9263	33.0028	33.0528	32.6015	32.6303	32.5021	32.6459	32.6457	32.7324
D5AM22	D5AM22_RHOCB		rplQ		50S ribosomal protein L17	0.000394633	21	18	17	17	17	18	18	17	18	17	17	14	16													28.9198	29.0998	28.5574	28.8229	29.0575	28.834	28.7583	28.7689	28.2482	28.4075	28.3133	28.2579	28.9198	29.0998	28.5574	28.8229	29.0575	28.834
D5AM23	D5AM23_RHOCB		RCAP_rcc00328		Autoinducer-binding transcriptional regulator, LuxR family	0.000394633	23	23	23	23	22	22	23	22	23	22	21	22	21													29.728	29.6062	29.5631	29.5147	29.3276	29.5422	29.3728	29.4307	29.2081	29.1232	29.2328	29.0211	29.728	29.6062	29.5631	29.5147	29.3276	29.5422
D5AM25	D5AM25_RHOCB		RCAP_rcc00330		Replication-associated recombination protein A	0.000394633	25	24	23	24	24	22	23	22	23	22	21	22	22													27.7441	27.7696	27.7697	27.7236	27.4788	27.5691	27.5504	27.4757	27.5369	27.5762	27.5963	27.4228	27.7441	27.7696	27.7697	27.7236	27.4788	27.5691
D5AM27	D5AM27_RHOCB		rluC		Pseudouridine synthase	0.000394633	40	35	36	38	36	37	34	33	35	28	34	34	26													27.5886	27.7761	27.7017	27.6524	27.8033	27.5993	27.5144	28.0123	27.3207	27.6511	27.48	27.1371	27.5886	27.7761	27.7017	27.6524	27.8033	27.5993
D5AM28	D5AM28_RHOCB		gph1		Phosphoglycolate phosphatase-1	0.000394633	9	8	8	9	9	9	9	8	9	8	8	8	8													25.0316	25.0636	25.0142	25.1906	25.0741	25.2753	25.0798	25.3346	25.1994	25.1839	24.9543	25.5858	25.0316	25.0636	25.0142	25.1906	25.0741	25.2753
D5AM29	D5AM29_RHOCB		RCAP_rcc00334		ATP12 chaperone protein family	0.000394633	13	12	13	12	10	12	11	10	9	7	9	10	9													27.8235	28.0049	27.5848	27.842	27.723	27.8413	27.7958	27.5736	27.8705	27.7603	27.9168	27.8984	27.8235	28.0049	27.5848	27.842	27.723	27.8413
D5AM34	D5AM34_RHOCB		sixA		Phosphohistidine phosphatase	0.000394633	7	7	7	7	7	6	7	7	6	6	7	7	7													30.0603	30.064	30.0565	30.1818	29.9451	30.1016	30.1828	29.9692	30.5677	30.4045	30.4983	30.5454	30.0603	30.064	30.0565	30.1818	29.9451	30.1016
D5AM35	D5AM35_RHOCB		RCAP_rcc00340		4Fe-4S ferredoxin-type domain-containing protein	0.000394633	5	5	5	3	4	3	3	4	4	5	5	4	4													25.1149	25.1544	24.9099	24.9486	24.7475	24.8209	24.8523	24.6171	25.181	25.0194	25.2683	25.1238	25.1149	25.1544	24.9099	24.9486	24.7475	24.8209
D5AM36	D5AM36_RHOCB		argB		Acetylglutamate kinase	0.000394633	34	31	34	32	32	31	30	33	30	28	29	29	28													30.1576	30.1923	30.2294	30.2158	30.0494	30.0957	30.1577	30.0947	30.2719	30.1902	30.2512	30.2927	30.1576	30.1923	30.2294	30.2158	30.0494	30.0957
D5AM37	D5AM37_RHOCB		RCAP_rcc00342		Oxidoreductase, short-chain dehydrogenase/reductase family	0.000394633	20	17	19	18	17	18	17	18	18	17	17	16	17													28.7883	28.7904	28.8321	28.4613	28.7203	28.5345	28.5725	28.5916	28.4362	28.6278	28.533	28.3581	28.7883	28.7904	28.8321	28.4613	28.7203	28.5345
D5AM38	D5AM38_RHOCB		engB		Probable GTP-binding protein EngB	0.000394633	13	12	11	12	12	12	10	12	11	7	8	9	5													26.0607	25.6367	26.1848	26.0422	25.9129	26.1629	25.8889	25.8273	24.8188	24.6459	25.0947	23.4794	26.0607	25.6367	26.1848	26.0422	25.9129	26.1629
D5AM39	D5AM39_RHOCB		RCAP_rcc00344		MOSC domain protein	0.000394633	6	6	6	6	6	5	5	6	5	4	5	4	3													24.6546	24.5706	24.7671	24.6408	24.8239	24.4321	24.8595	24.3233	23.519	23.6054	23.1593	23.6767	24.6546	24.5706	24.7671	24.6408	24.8239	24.4321
D5AM40	D5AM40_RHOCB		yidC		Membrane protein insertase YidC	0.000394633	41	37	37	39	38	39	39	36	39	34	37	35	32													29.318	29.359	29.5351	29.3184	29.4451	29.3743	29.4106	29.831	29.4985	29.6153	29.504	29.4474	29.318	29.359	29.5351	29.3184	29.4451	29.3743
D5AM42	D5AM42_RHOCB		ttcA		tRNA-cytidine(32) 2-sulfurtransferase	0.000394633	13	11	11	9	10	11	8	6	8	6	7	8	4													24.4464	24.2674	24.1267	24.321	24.3193	23.7738	23.3815	24.1238	23.6385	23.5017	23.8269	22.5707	24.4464	24.2674	24.1267	24.321	24.3193	23.7738
D5AM43	D5AM43_RHOCB		RCAP_rcc00348		Putative membrane protein insertion efficiency factor	0.000394633	7	5	5	5	5	6	6	5	6	5	4	5	4													22.7823	22.5117	22.5404	22.3579	22.9101	22.9793	22.7134	22.2472	22.7704	21.7867	22.6221	21.7617	22.7823	22.5117	22.5404	22.3579	22.9101	22.9793
D5AM44	D5AM44_RHOCB		rnpA		Ribonuclease P protein component	0.000394633	8	5	6	6	6	8	6	4	7	3	5	4	3													23.8066	23.8767	23.9778	24.0283	24.6642	23.9363	23.0686	24.7518	22.7537	23.5617	23.5074	21.8337	23.8066	23.8767	23.9778	24.0283	24.6642	23.9363
D5AM45	D5AM45_RHOCB		rpmH		50S ribosomal protein L34	0.00486891	1	1	1	1	1	1	1	1	1	1	1	1	1													25.9778	25.5727	25.9225	25.0997	26.4082	25.8665	25.5575	26.0472	25.3061	25.4644	25.5726	25.8138	25.9778	25.5727	25.9225	25.0997	26.4082	25.8665
D5AM46	D5AM46_RHOCB		RCAP_rcc00351		histidine kinase	0.000394633	16	16	15	16	15	15	14	13	15	15	15	16	14													25.4975	25.5982	25.8761	25.4504	25.8796	25.5575	25.309	25.9108	25.7984	25.9115	25.948	25.6756	25.4975	25.5982	25.8761	25.4504	25.8796	25.5575
D5AM47	D5AM47_RHOCB		asnA		Asparaginase	0.000394633	11	10	10	9	10	11	10	10	11	9	10	10	9													26.3225	26.3594	25.7606	26.4426	26.3066	26.3647	26.3456	26.2768	26.6955	26.5204	26.4604	26.6376	26.3225	26.3594	25.7606	26.4426	26.3066	26.3647
D5AM48	D5AM48_RHOCB		RCAP_rcc00353		Membrane protein, putative	0.000394633	14	10	10	11	11	11	11	11	11	11	11	10	11													27.0035	27.1986	27.3027	27.1153	27.5719	27.4871	27.4605	27.5262	27.1603	27.2308	27.1233	27.0574	27.0035	27.1986	27.3027	27.1153	27.5719	27.4871
D5AM49	D5AM49_RHOCB		pepT		Peptidase T	0.000394633	23	21	23	22	23	21	21	21	22	23	21	21	22													29.7536	29.8056	29.7421	29.8223	29.6366	29.7654	29.7824	29.6522	30.1385	29.9933	30.0905	30.1444	29.7536	29.8056	29.7421	29.8223	29.6366	29.7654
D5AM50	D5AM50_RHOCB		RCAP_rcc00355		S1 RNA binding domain protein	0.000394633	56	49	47	52	47	48	49	45	45	33	36	36	36													28.741	28.7373	28.5473	28.6799	28.73	28.606	28.5517	28.66	27.8198	27.8654	27.848	27.8747	28.741	28.7373	28.5473	28.6799	28.73	28.606
D5AM51	D5AM51_RHOCB	D5AM51;D5APM2	RCAP_rcc00356	RCAP_rcc00356;RCAP_rcc02123	CBS domain-containing protein	0.000394633	48	45	46	48	42	47	45	43	47	45	43	44	45	7	9	9	8	8	8	8	7	8	6	8	9	29.5447	29.6089	29.6989	29.5321	29.4667	29.4737	29.4556	29.5051	29.6057	29.6165	29.4786	29.7112	29.5447	29.6089	29.6989	29.5321	29.4667	29.4737
D5AM52	D5AM52_RHOCB		macB		Macrolide export ABC transporter, ATP-binding/permease protein MacB	0.000394633	35	29	30	29	30	32	30	30	33	32	33	35	32													27.2273	27.3174	27.575	27.2137	27.6978	27.652	27.6598	28.1555	28.2083	28.3671	28.2094	28.0405	27.2273	27.3174	27.575	27.2137	27.6978	27.652
D5AM53	D5AM53_RHOCB		macA		Macrolide export ABC transporter, macrolide-specific efflux protein MacA	0.000394633	20	18	17	18	18	16	18	18	18	17	17	19	17													28.6918	28.6738	28.8971	28.7404	28.7298	28.8755	28.9246	29.0051	29.2682	29.2108	29.2293	29.1161	28.6918	28.6738	28.8971	28.7404	28.7298	28.8755
D5AM55	D5AM55_RHOCB		mipZ		Chromosome partitioning protein MipZ	0.000394633	22	21	22	22	22	21	22	22	22	21	21	20	20													28.3588	28.3698	28.3329	28.3101	28.1974	28.1976	28.3184	28.1871	28.3557	28.2846	28.4017	28.2838	28.3588	28.3698	28.3329	28.3101	28.1974	28.1976
D5AM56	D5AM56_RHOCB		rpmE		50S ribosomal protein L31	0.000394633	18	18	18	17	17	17	16	15	16	15	18	17	15													29.7937	29.8122	29.5283	29.7573	29.695	29.6705	29.6914	29.3106	29.6279	29.5958	29.6875	29.7513	29.7937	29.8122	29.5283	29.7573	29.695	29.6705
D5AM57	D5AM57_RHOCB		rplS		50S ribosomal protein L19	0.000394633	21	20	20	19	21	19	20	20	20	19	20	20	20													29.4369	29.6302	29.5418	29.4446	29.7364	29.4827	29.4046	29.857	29.2592	29.5776	29.2862	29.2589	29.4369	29.6302	29.5418	29.4446	29.7364	29.4827
D5AM58	D5AM58_RHOCB		RCAP_rcc00363		ClbS/DfsB family four-helix bundle protein	0.000394633	5	5	5	5	5	5	5	5	4	5	5	4	5													24.489	24.306	24.4842	24.4601	24.3995	24.4946	24.6233	24.0423	23.7451	23.1643	23.7795	23.6562	24.489	24.306	24.4842	24.4601	24.3995	24.4946
D5AM59	D5AM59_RHOCB		trmD		tRNA (guanine-N(1)-)-methyltransferase	0.000394633	17	12	12	10	12	12	10	12	6	9	8	9	8													25.5147	25.3321	25.2386	25.1247	25.461	24.6585	25.1383	24.76	24.8276	24.4725	25.1332	24.9812	25.5147	25.3321	25.2386	25.1247	25.461	24.6585
D5AM60	D5AM60_RHOCB		RCAP_rcc00365		Sulfotransferase family protein	0.000394633	14	9	10	10	11	11	9	9	9	8	4	7	4													24.0909	24.0435	23.5656	24.1533	24.332	23.7545	24.0658	23.4106	23.2169	21.3779	22.6783	21.3247	24.0909	24.0435	23.5656	24.1533	24.332	23.7545
D5AM61	D5AM61_RHOCB		rimM		Ribosome maturation factor RimM	0.000394633	15	14	14	13	14	14	13	14	13	13	13	14	13													26.8813	27.0001	26.9797	27.0172	26.7995	26.9756	27.0981	26.7182	27.1804	27.1576	27.0645	26.9225	26.8813	27.0001	26.9797	27.0172	26.7995	26.9756
D5AM62	D5AM62_RHOCB		rpsP		30S ribosomal protein S16	0.000394633	16	11	11	13	12	12	11	11	11	9	11	11	11													29.2168	28.6689	29.6333	29.3017	29.5575	28.9607	29.3693	29.1927	29.1336	29.0866	29.161	29.0178	29.2168	28.6689	29.6333	29.3017	29.5575	28.9607
D5AM63	D5AM63_RHOCB		aroH		chorismate mutase	0.000394633	9	8	9	7	9	9	9	9	9	7	9	9	9													27.089	26.7015	26.7909	27.1741	27.0764	26.9603	26.9706	26.5644	26.7824	26.8986	26.9284	26.9784	27.089	26.7015	26.7909	27.1741	27.0764	26.9603
D5AM64	D5AM64_RHOCB		RCAP_rcc00369		Acetyltransferase, GNAT family	0.000394633	7	7	7	7	7	4	6	5	5	5	4	5	6													26.6236	26.5182	26.3783	26.5976	26.1205	26.1543	26.2264	25.7213	26.0355	25.8466	25.4998	25.6756	26.6236	26.5182	26.3783	26.5976	26.1205	26.1543
D5AM65	D5AM65_RHOCB		ffh		Signal recognition particle protein	0.000394633	53	48	47	47	46	45	40	42	42	40	40	37	42													29.7467	29.8064	29.6599	29.5523	29.5848	29.5459	29.3986	29.4709	29.238	29.4166	29.3223	29.5113	29.7467	29.8064	29.6599	29.5523	29.5848	29.5459
D5AM66	D5AM66_RHOCB		RCAP_rcc00371		Transcriptional regulator, LysR family	0.000394633	14	13	14	13	14	13	13	12	13	14	14	14	14													27.4868	27.4865	27.5352	27.5311	27.2694	27.402	27.483	27.2769	28.4265	28.2992	28.3795	28.424	27.4868	27.4865	27.5352	27.5311	27.2694	27.402
D5AM67	D5AM67_RHOCB		RCAP_rcc00372		Membrane protein, putative	0.000761905	2	0	1	2	0	1	2	1	2	2	1	2	1													NA	22.8135	22.5667	NA	20.4	26.1078	19.4964	26.4342	24.2855	20.1964	23.9744	21.1121	23.2257	22.8135	22.5667	21.6101	20.4	26.1078
D5AM68	D5AM68_RHOCB		mdoH		Glucans biosynthesis glucosyltransferase H	0.000394633	21	18	19	18	19	21	21	19	20	16	17	17	19													27.0722	27.0617	27.0527	27.0716	27.5889	27.4497	27.3577	27.5999	27.127	27.2537	27.2365	27.2548	27.0722	27.0617	27.0527	27.0716	27.5889	27.4497
D5AM70	D5AM70_RHOCB		mdoG1		Glucans biosynthesis protein G-1	0.000394633	61	61	60	60	60	60	60	61	61	58	58	58	61													32.4518	32.4726	32.4342	32.4653	32.5136	32.5997	32.6295	32.5819	32.7925	32.8397	32.8411	32.7727	32.4518	32.4726	32.4342	32.4653	32.5136	32.5997
D5AM71	D5AM71_RHOCB		RCAP_rcc00376		Divalent ion symporter	0.000394633	11	10	10	9	10	10	10	10	11	10	10	10	11													25.4645	25.5432	25.9636	25.3666	26.9935	26.48	26.5745	27.1517	26.3584	26.6251	26.4112	26.3605	25.4645	25.5432	25.9636	25.3666	26.9935	26.48
D5AM72	D5AM72_RHOCB		hemL		Glutamate-1-semialdehyde 2,1-aminomutase	0.000394633	20	18	18	17	19	18	19	16	17	15	15	13	13													27.0206	27.1052	27.0758	26.7971	26.9828	26.9275	26.719	26.9721	26.4279	26.8271	26.6542	26.4498	27.0206	27.1052	27.0758	26.7971	26.9828	26.9275
D5AM73	D5AM73_RHOCB		glnA1		Glutamine synthetase-1	0.000394633	27	24	24	26	24	24	25	24	25	24	26	25	26													28.2538	28.2585	28.3851	28.1737	28.3119	28.269	28.3677	28.4662	28.7345	28.696	28.681	28.8732	28.2538	28.2585	28.3851	28.1737	28.3119	28.269
D5AM74	D5AM74_RHOCB		dapA		4-hydroxy-tetrahydrodipicolinate synthase	0.000394633	29	28	28	28	29	27	28	29	27	27	29	28	26													30.3191	30.3753	30.3053	30.4263	30.2455	30.4041	30.4654	30.2648	30.9626	30.8901	31.0257	30.976	30.3191	30.3753	30.3053	30.4263	30.2455	30.4041
D5AM75	D5AM75_RHOCB		RCAP_rcc00380		Transglycosylase, Slt family	0.000394633	38	35	36	35	35	37	38	37	38	35	36	36	35													28.1061	28.2279	27.8107	28.0985	29.1051	29.1715	29.1733	28.9291	28.6607	28.5997	28.6251	28.6576	28.1061	28.2279	27.8107	28.0985	29.1051	29.1715
D5AM77	D5AM77_RHOCB		RCAP_rcc00382		MnmC-like methyltransferase domain-containing protein	0.000394633	15	14	14	14	15	15	15	14	15	13	11	12	12													26.137	26.2625	26.441	26.4479	26.5457	26.5702	26.5672	26.5839	26.1018	26.0634	26.2965	26.1776	26.137	26.2625	26.441	26.4479	26.5457	26.5702
D5AM78	D5AM78_RHOCB		RCAP_rcc00383		FAD dependent oxidoreductase	0.000394633	18	16	17	18	18	16	18	17	17	17	15	17	16													28.3024	28.2762	28.2775	28.3809	28.0471	28.1992	28.2308	28.0874	28.5459	28.4564	28.6011	28.4545	28.3024	28.2762	28.2775	28.3809	28.0471	28.1992
D5AM79	D5AM79_RHOCB		gshA		Glutamate--cysteine ligase	0.000394633	23	18	20	22	21	23	22	21	23	20	20	19	21													27.9779	28.0494	28.1794	28.0465	28.1296	28.1691	28.2308	28.3573	28.6271	28.6271	28.6696	28.7368	27.9779	28.0494	28.1794	28.0465	28.1296	28.1691
D5AM80	D5AM80_RHOCB		RCAP_rcc00385		Uncharacterized protein	0.000394633	7	7	7	7	7	7	7	6	5	6	7	5	5													24.2821	24.1189	23.9052	24.2403	24.3228	24.3082	24.4278	24.1634	24.2957	24.3108	24.0329	23.9006	24.2821	24.1189	23.9052	24.2403	24.3228	24.3082
D5AM81	D5AM81_RHOCB		RCAP_rcc00386		Ribosomal RNA small subunit methyltransferase E	0.000394633	12	12	12	12	11	12	10	11	12	11	11	10	8													26.7384	26.792	26.9244	26.805	26.5755	26.646	26.6722	26.7153	26.9069	26.91	26.8016	27.0319	26.7384	26.792	26.9244	26.805	26.5755	26.646
D5AM82	D5AM82_RHOCB		ubiA		4-hydroxybenzoate octaprenyltransferase	0.000394633	10	6	8	8	6	7	5	8	9	5	8	7	7													22.9397	23.2132	23.4031	22.8235	23.5769	23.0724	23.5845	23.9425	22.7218	23.9321	23.4253	23.4581	22.9397	23.2132	23.4031	22.8235	23.5769	23.0724
D5AM83	D5AM83_RHOCB		RCAP_rcc00388		OmpA/MotB domain protein	0.000394633	63	61	60	61	60	61	63	60	61	61	61	61	60													31.0122	31.0519	30.881	31.0188	31.1894	31.2397	31.1931	31.0464	30.9968	30.917	30.9362	31.0168	31.0122	31.0519	30.881	31.0188	31.1894	31.2397
D5AM84	D5AM84_RHOCB		RCAP_rcc00389		Membrane-bound metallopeptidase	0.000394633	6	6	6	6	6	6	6	6	6	6	5	5	6													27.0774	27.0167	27.1787	27.0691	27.2708	27.2221	27.1983	27.3868	27.1658	27.1407	27.0105	27.1453	27.0774	27.0167	27.1787	27.0691	27.2708	27.2221
D5AM85	D5AM85_RHOCB		RCAP_rcc00390		Peptidase, S49 family	0.000394633	8	8	8	8	7	7	6	7	7	7	7	8	7													25.1558	25.1773	26.0707	24.8887	25.511	24.6692	25.228	26.1699	25.8335	26.251	26.0894	26.1418	25.1558	25.1773	26.0707	24.8887	25.511	24.6692
D5AM86	D5AM86_RHOCB		RCAP_rcc00391		Short-chain dehydrogenase	0.000394633	2	1	1	2	0	1	0	0	2	0	1	1	0													18.0226	18.9801	19.9084	NA	17.3546	NA	NA	18.4549	NA	15.8024	16.1451	NA	18.0226	18.9801	19.9084	23.0825	17.3546	21.6603
D5AM87	D5AM87_RHOCB		RCAP_rcc00392		Conserved domain protein	0.000394633	7	6	6	6	6	6	6	7	6	6	6	6	6													27.0501	27.1483	26.996	27.1641	26.9137	27.0997	27.1245	26.8764	27.9248	27.8308	27.9233	27.828	27.0501	27.1483	26.996	27.1641	26.9137	27.0997
D5AM88	D5AM88_RHOCB		uvrC		UvrABC system protein C	0.000394633	6	3	3	3	3	3	3	3	3	4	3	3	3													22.4541	21.9884	22.8556	22.3459	22.8047	22.5355	22.6149	23.2717	22.6401	22.6647	22.3878	22.7611	22.4541	21.9884	22.8556	22.3459	22.8047	22.5355
D5AM89	D5AM89_RHOCB		kamA		L-lysine 2,3-aminomutase	0.000394633	11	10	9	10	8	10	9	8	8	4	5	6	5													24.9794	24.8464	25.1316	24.5661	25.2487	25.5666	24.5506	24.3031	23.2623	23.1523	23.2101	22.5977	24.9794	24.8464	25.1316	24.5661	25.2487	25.5666
D5AM90	D5AM90_RHOCB		pgsA		CDP-diacylglycerol--glycerol-3-phosphate 3-phosphatidyltransferase	0.000394633	4	4	3	4	4	2	3	3	4	2	3	4	1													25.0782	24.7267	24.9614	24.5924	24.546	24.6692	23.8299	24.507	23.6748	23.5815	24.556	23.435	25.0782	24.7267	24.9614	24.5924	24.546	24.6692
D5AM91	D5AM91_RHOCB		plsY		Glycerol-3-phosphate acyltransferase	0.000394633	9	8	8	8	8	8	7	8	9	7	6	7	6													27.5416	27.643	27.8463	27.6238	27.8087	27.6608	27.653	27.8942	27.5672	27.7334	27.4354	27.4345	27.5416	27.643	27.8463	27.6238	27.8087	27.6608
D5AM92	D5AM92_RHOCB		pyrC1		Dihydroorotase-1	0.000394633	26	26	26	26	25	25	25	24	25	26	26	26	26													30.0647	30.148	30.1484	30.1467	30.0627	30.1196	30.005	29.9281	30.5315	30.4391	30.537	30.4208	30.0647	30.148	30.1484	30.1467	30.0627	30.1196
D5AM93	D5AM93_RHOCB		RCAP_rcc00398		PH domain-containing protein	0.000394633	8	4	5	5	6	5	4	4	5	4	5	4	3													22.9847	23.2352	23.9448	22.8309	24.2212	22.6564	23.0218	24.4621	21.7556	23.3525	22.6731	22.1469	22.9847	23.2352	23.9448	22.8309	24.2212	22.6564
D5AM94	D5AM94_RHOCB		RCAP_rcc00399		PH domain-containing protein	0.000394633	10	9	8	8	8	9	8	9	7	5	6	5	4													27.3324	27.0941	26.6683	26.8082	27.2728	27.0086	27.0702	26.511	25.1413	24.866	25.3081	24.5579	27.3324	27.0941	26.6683	26.8082	27.2728	27.0086
D5AM95	D5AM95_RHOCB		pyrB		Aspartate carbamoyltransferase	0.000394633	51	41	40	43	39	45	42	40	44	34	40	39	36													28.9345	28.8719	29.2947	28.9261	28.9673	28.8976	28.958	29.3252	28.9142	29.0355	28.9237	28.8847	28.9345	28.8719	29.2947	28.9261	28.9673	28.8976
D5AM96	D5AM96_RHOCB		udgA		Type-4 uracil-DNA glycosylase	0.000394633	12	12	11	11	10	10	11	11	10	10	10	11	9													26.122	26.2003	26.1143	26.2228	25.8904	25.89	25.9644	25.6351	25.9264	25.7678	26.1217	25.8094	26.122	26.2003	26.1143	26.2228	25.8904	25.89
D5AM97	D5AM97_RHOCB		RCAP_rcc00402		Thiol:disulfide interchange protein DsbD N-terminal domain-containing protein	0.000394633	13	12	12	13	12	13	13	13	12	13	13	13	12													27.3558	27.3669	27.2958	27.3624	27.5907	27.7645	27.8458	27.5385	28.1767	28.0963	28.2085	28.1387	27.3558	27.3669	27.2958	27.3624	27.5907	27.7645
D5AM98	D5AM98_RHOCB		RCAP_rcc00403		UPF0301 protein RCAP_rcc00403	0.000394633	8	8	8	8	8	8	8	7	6	7	8	7	5													26.6111	26.5608	26.5095	26.6193	26.7357	26.8856	26.8664	26.627	27.0981	27.0543	27.0721	27.1732	26.6111	26.5608	26.5095	26.6193	26.7357	26.8856
D5AM99	D5AM99_RHOCB		RCAP_rcc00404		Threonylcarbamoyl-AMP synthase	0.000394633	15	15	14	15	15	15	14	15	14	13	15	13	14													27.9061	27.9307	28.0909	28.0927	28.0562	28.1045	28.1639	28.0944	28.3603	28.1879	28.1422	28.3179	27.9061	27.9307	28.0909	28.0927	28.0562	28.1045
D5AMA0	D5AMA0_RHOCB		RCAP_rcc00405		Acyl-CoA dehydrogenase domain protein	0.000394633	49	44	46	43	44	45	44	42	43	43	40	43	40													29.456	29.486	29.3793	29.4471	29.1533	29.1684	29.1694	29.1779	29.5115	29.3203	29.3027	29.4325	29.456	29.486	29.3793	29.4471	29.1533	29.1684
D5AMA1	D5AMA1_RHOCB		RCAP_rcc00406		Metallo-beta-lactamase family protein	0.000394633	23	21	18	19	20	19	19	19	19	17	17	18	20													27.0514	27.1314	27.0283	27.1795	26.8037	27.0164	27.1115	26.9661	27.3796	27.198	27.3834	27.1769	27.0514	27.1314	27.0283	27.1795	26.8037	27.0164
D5AMA2	D5AMA2_RHOCB		aldH2		Aldehyde dehydrogenase-2 (NAD(+))	0.000394633	24	21	23	21	22	24	23	22	23	20	20	22	22													28.0768	28.2688	28.0026	28.1006	28.5916	28.5862	28.5661	28.3961	28.5371	28.513	28.5153	28.5197	28.0768	28.2688	28.0026	28.1006	28.5916	28.5862
D5AMA5	D5AMA5_RHOCB		potA4		Polyamine ABC transporter, ATP-binding protein PotA-4	0.000394633	10	7	7	8	8	10	8	9	8	5	6	6	3													24.3649	24.2023	23.9148	23.8889	25.0958	24.9635	24.5307	24.3841	22.1489	22.037	22.6708	20.4244	24.3649	24.2023	23.9148	23.8889	25.0958	24.9635
D5AMA6	D5AMA6_RHOCB		potD4		Polyamine ABC transporter, periplasmic polyamine-binding protein PotD-4	0.000394633	29	27	27	28	29	29	28	28	28	27	27	28	28													29.0399	29.1416	28.9704	29.0672	29.3574	29.4463	29.4246	29.1139	29.5848	29.4972	29.589	29.6094	29.0399	29.1416	28.9704	29.0672	29.3574	29.4463
D5AMA7	D5AMA7_RHOCB		RCAP_rcc02453		Sigma54 specific transcriptional regulator, Fis family	0.000394633	8	6	7	8	6	6	5	7	8	2	2	3	4													24.3926	22.4932	25.4073	23.9297	23.1117	22.5729	22.9796	25.3603	20.1387	20.7737	21.3349	25.8012	24.3926	22.4932	25.4073	23.9297	23.1117	22.5729
D5AMA8	D5AMA8_RHOCB		RCAP_rcc02454		PAS domain protein	0.000394633	10	8	7	10	10	8	10	7	10	8	8	7	8													23.5391	23.7965	23.9235	23.644	23.7449	23.9092	23.6838	24.0751	23.6641	23.703	23.2676	23.6182	23.5391	23.7965	23.9235	23.644	23.7449	23.9092
D5AMA9	D5AMA9_RHOCB		RCAP_rcc02455		FAD dependent oxidoreductase	0.000394633	22	22	22	22	21	22	22	21	20	22	22	22	17													27.4485	27.2856	27.5499	27.1841	27.4059	27.3057	27.2555	27.3949	27.0916	27.513	27.1435	26.6388	27.4485	27.2856	27.5499	27.1841	27.4059	27.3057
D5AMB0	D5AMB0_RHOCB		lolE		Lipoprotein-releasing system transmembrane protein LolE	0.000394633	17	16	15	16	16	16	16	16	16	16	16	16	16													27.1674	27.2175	27.6079	27.2602	27.8055	27.6409	27.6799	28.1752	28.0178	28.2083	27.9761	28.0474	27.1674	27.2175	27.6079	27.2602	27.8055	27.6409
D5AMB1	D5AMB1_RHOCB		lolD2		Lipoprotein-releasing system ATP-binding protein LolD-2	0.000394633	15	13	12	14	14	14	15	14	15	15	15	14	15													28.0439	27.9263	28.0393	27.9978	28.1984	28.3823	28.2065	28.3277	28.5225	28.4743	28.5248	28.6274	28.0439	27.9263	28.0393	27.9978	28.1984	28.3823
D5AMB2	D5AMB2_RHOCB		RCAP_rcc02458		ArsC family protein	0.000394633	8	7	5	6	7	6	5	7	6	6	6	6	5													25.5904	25.6583	25.4885	25.6741	26.0549	25.9923	25.9208	25.7115	25.6539	25.457	25.4551	25.3657	25.5904	25.6583	25.4885	25.6741	26.0549	25.9923
D5AMB4	D5AMB4_RHOCB	D5AMB4;D5AR60	cspA2	cspA2;cspD	Cold shock protein CspA-2	0.000394633	12	11	12	12	11	10	11	12	12	12	12	10	10	2	2	2	2	2	2	2	2	2	2	2	2	32.7624	32.7172	32.6176	32.8212	32.6249	32.7084	32.7329	32.545	32.918	32.7908	32.9439	32.9659	32.7624	32.7172	32.6176	32.8212	32.6249	32.7084
D5AMB5	D5AMB5_RHOCB		thrS		Threonine--tRNA ligase	0.000394633	92	90	89	91	90	90	89	91	92	89	91	87	92													31.946	31.9803	32.1121	32.0316	31.9201	32.0515	32.0884	32.1173	32.53	32.5462	32.5679	32.4975	31.946	31.9803	32.1121	32.0316	31.9201	32.0515
D5AMB6	D5AMB6_RHOCB		RCAP_rcc02462		Membrane protein, putative	0.000394633	16	15	15	15	14	15	15	16	15	16	16	16	16													31.9115	32.0643	31.9831	31.7432	32.7719	33.2534	33.2506	33.057	33.6532	34.1175	34.0631	33.959	31.9115	32.0643	31.9831	31.7432	32.7719	33.2534
D5AMB7	D5AMB7_RHOCB		RCAP_rcc02463		Hemolysin-type calcium-binding repeat family protein	0.000761905	2	2	2	2	2	1	2	2	2	2	2	2	2													21.149	21.3686	21.1106	21.0626	21.6472	21.9295	22.5166	21.7025	22.6516	21.9476	21.2919	23.1823	21.149	21.3686	21.1106	21.0626	21.6472	21.9295
D5AMB8	D5AMB8_RHOCB		proS		Proline--tRNA ligase	0.000394633	67	66	63	62	61	64	62	63	61	60	60	58	63													31.556	31.5096	31.6364	31.5316	31.4034	31.379	31.3981	31.4342	31.0849	31.0978	31.1312	31.23	31.556	31.5096	31.6364	31.5316	31.4034	31.379
D5AMB9	D5AMB9_RHOCB		RCAP_rcc02465		TIGR02300 family protein	0.000394633	5	4	4	4	4	4	4	3	3	3	3	5	2													24.9537	25.0614	24.9717	25.1839	25.0989	25.237	25.0975	25.1216	25.5848	25.4423	25.4845	25.5689	24.9537	25.0614	24.9717	25.1839	25.0989	25.237
D5AMC0	D5AMC0_RHOCB		RCAP_rcc02466		YgjP-like metallopeptidase domain-containing protein	0.000394633	9	8	8	9	7	8	7	7	8	5	5	6	6													25.6257	25.8263	26.0153	25.7534	25.9731	25.8362	25.7815	26.0911	25.4923	25.4071	25.0001	24.3557	25.6257	25.8263	26.0153	25.7534	25.9731	25.8362
D5AMC1	D5AMC1_RHOCB		RCAP_rcc02467		Transcriptional regulator, GntR family	0.000394633	18	17	16	15	14	15	16	15	13	10	12	11	9													27.3615	27.2522	27.2268	27.0744	27.1893	27.2438	27.0651	26.4047	25.4175	25.6593	25.8157	25.2335	27.3615	27.2522	27.2268	27.0744	27.1893	27.2438
D5AMC2	D5AMC2_RHOCB		RCAP_rcc02468		Thioesterase superfamily protein	0.000394633	32	32	29	29	29	29	24	27	30	26	26	24	28													29.0028	29.0356	28.9928	29.0654	28.8241	28.7958	28.8656	28.8406	29.0559	29.0005	29.0917	29.0498	29.0028	29.0356	28.9928	29.0654	28.8241	28.7958
D5AMC3	D5AMC3_RHOCB		RCAP_rcc02469		ErfK/YbiS/YcfS/YnhG family protein	0.000394633	25	25	24	25	25	23	23	23	23	23	23	20	22													29.0835	29.0081	28.9704	29.1119	28.959	28.9849	29.0192	28.7561	28.8978	28.816	28.8653	28.7057	29.0835	29.0081	28.9704	29.1119	28.959	28.9849
D5AMC4	D5AMC4_RHOCB		selU		tRNA 2-selenouridine synthase	0.000394633	20	15	13	14	11	15	14	14	14	14	14	12	12													25.4045	25.5427	25.53	24.8837	25.3921	25.3361	25.6027	25.7452	25.298	25.5462	25.1976	25.0886	25.4045	25.5427	25.53	24.8837	25.3921	25.3361
D5AMC8	D5AMC8_RHOCB		RCAP_rcc02474		Fe/B12 periplasmic-binding domain-containing protein	0.000761905	2	1	2	0	2	2	1	0	1	2	1	1	1													15.2813	18.2282	NA	18.5049	18.4631	17.4995	NA	16.6701	19.2165	18.8351	19.1097	18.6453	15.2813	18.2282	21.6461	18.5049	18.4631	17.4995
D5AMC9	D5AMC9_RHOCB		RCAP_rcc02475		Conserved domain protein	0.000394633	11	7	8	6	4	7	4	5	8	3	4	2	3													22.9062	22.8621	22.9428	22.5724	22.8643	22.7461	22.2468	23.252	22.1002	21.7875	21.0025	22.2607	22.9062	22.8621	22.9428	22.5724	22.8643	22.7461
D5AMD0	D5AMD0_RHOCB		ppaC		inorganic diphosphatase	0.000394633	36	34	33	33	34	35	34	34	35	35	35	34	36													31.3605	31.4358	31.3527	31.4843	31.2464	31.3984	31.4277	31.2342	31.7857	31.6839	31.7584	31.7461	31.3605	31.4358	31.3527	31.4843	31.2464	31.3984
D5AMD1	D5AMD1_RHOCB		groS		Co-chaperonin GroES	0.000394633	22	22	21	21	21	21	20	21	20	21	21	22	21													33.4708	33.5585	33.4005	33.5078	33.5384	33.6597	33.6942	33.3345	33.8918	33.8255	33.9601	33.9166	33.4708	33.5585	33.4005	33.5078	33.5384	33.6597
D5AMD2	D5AMD2_RHOCB		groL		Chaperonin GroEL	0.000394633	125	121	121	121	121	124	124	123	120	120	117	122	120													34.862	34.9852	34.8971	34.9361	35.0315	35.1243	35.1537	34.982	35.5322	35.359	35.4507	35.5192	34.862	34.9852	34.8971	34.9361	35.0315	35.1243
D5AMD4	D5AMD4_RHOCB		polA		DNA polymerase I	0.000394633	67	66	65	67	64	61	59	62	62	59	59	64	58													29.8307	29.8318	29.9039	29.8855	29.5803	29.5869	29.6207	29.7264	29.6679	29.682	29.7473	29.6958	29.8307	29.8318	29.9039	29.8855	29.5803	29.5869
D5AMD5	D5AMD5_RHOCB		RCAP_rcc02481		Zinc finger CHCC-type domain-containing protein	0.000394633	7	6	6	6	6	6	6	6	7	7	7	6	7													29.0777	29.0381	28.9789	29.1887	28.9333	29.0681	29.06	28.8075	29.1612	29.0085	29.0862	29.0621	29.0777	29.0381	28.9789	29.1887	28.9333	29.0681
D5AMD6	D5AMD6_RHOCB		RCAP_rcc02482		HIT family protein	0.000394633	13	11	12	13	12	11	13	13	13	13	12	12	13													29.5721	29.6046	29.4682	29.618	29.3791	29.5895	29.6245	29.3833	29.8797	29.7587	29.9052	29.9496	29.5721	29.6046	29.4682	29.618	29.3791	29.5895
D5AMD7	D5AMD7_RHOCB		RCAP_rcc02483		Glycosyl transferase, family 14	0.000394633	23	22	21	22	22	20	18	19	22	16	17	15	13													25.4368	25.5418	26.0111	25.6041	25.6846	25.2857	25.5577	26.0642	25.2051	25.4431	25.1854	25.29	25.4368	25.5418	26.0111	25.6041	25.6846	25.2857
D5AMD8	D5AMD8_RHOCB		RCAP_rcc02484		Sulfotransferase family protein	0.000394633	25	24	24	24	23	22	23	21	23	18	21	21	20													27.8069	27.7058	27.9081	27.8019	27.6765	27.5629	27.6159	27.7764	27.3305	27.461	27.469	27.3022	27.8069	27.7058	27.9081	27.8019	27.6765	27.5629
D5AMD9	D5AMD9_RHOCB		RCAP_rcc02485		Methyltransferase, type 12 family	0.000394633	4	4	4	4	4	3	3	3	3	3	4	3	3													22.3927	22.0961	21.8763	22.5161	21.9718	21.9149	21.4391	21.7891	21.4475	21.659	20.8314	21.477	22.3927	22.0961	21.8763	22.5161	21.9718	21.9149
D5AME0	D5AME0_RHOCB		RCAP_rcc02486		Carbohydrate/purine kinase family protein	0.000394633	23	21	22	23	23	22	23	23	22	22	23	22	21													30.5075	30.5693	30.4363	30.6204	30.3772	30.4611	30.5022	30.2876	30.6807	30.5604	30.6403	30.6127	30.5075	30.5693	30.4363	30.6204	30.3772	30.4611
D5AME1	D5AME1_RHOCB		nth		Endonuclease III	0.000394633	12	12	12	12	11	10	10	10	12	7	7	6	7													26.1344	25.9688	26.125	25.8896	25.9689	25.9244	25.9605	25.8569	24.8005	25.0547	24.355	24.1234	26.1344	25.9688	26.125	25.8896	25.9689	25.9244
D5AME3	D5AME3_RHOCB		ada		Methylated-DNA--[protein]-cysteine S-methyltransferase Ada	0.000394633	13	12	11	11	10	10	11	8	11	2	2	4	4													25.3014	25.2986	24.9864	24.489	25.0558	24.6284	23.8255	24.6294	20.4987	19.2994	21.312	20.8713	25.3014	25.2986	24.9864	24.489	25.0558	24.6284
D5AME4	D5AME4_RHOCB		RCAP_rcc02490		OmpA family protein	0.000394633	30	30	30	29	30	30	28	29	29	29	29	30	29													33.16	33.1788	33.0673	33.1539	33.2176	33.3456	33.4128	33.1895	33.6629	33.5753	33.6398	33.7633	33.16	33.1788	33.0673	33.1539	33.2176	33.3456
D5AME5	D5AME5_RHOCB		RCAP_rcc02491		Transcriptional regulator, GntR family	0.000394633	15	12	13	13	12	14	13	12	11	13	11	12	14													28.2033	28.3235	28.1281	28.1849	28.2141	28.238	28.2741	28.061	28.6834	28.5342	28.6673	28.6999	28.2033	28.3235	28.1281	28.1849	28.2141	28.238
D5AME6	D5AME6_RHOCB		RCAP_rcc02492		DUF4087 domain-containing protein	0.000394633	2	2	2	2	2	2	2	2	2	2	2	2	2													24.6509	24.7462	24.5446	24.6675	24.4122	24.5512	24.6244	24.1824	24.7963	24.6059	24.7689	24.7409	24.6509	24.7462	24.5446	24.6675	24.4122	24.5512
D5AME7	D5AME7_RHOCB		RCAP_rcc02493		Transcriptional regulator, Crp/Fnr family	0.000394633	38	38	37	37	35	33	35	33	35	36	35	33	33													29.8407	29.784	29.9893	29.8359	29.6972	29.5233	29.6345	29.7616	29.8315	29.8809	29.9025	30.0187	29.8407	29.784	29.9893	29.8359	29.6972	29.5233
D5AME8	D5AME8_RHOCB		hemN2		Coproporphyrinogen-III oxidase	0.000394633	52	49	48	49	49	49	48	49	49	47	47	46	47													31.7804	31.8122	31.8059	31.7917	31.7495	31.7748	31.8176	31.7398	31.9038	31.8209	31.9099	31.9194	31.7804	31.8122	31.8059	31.7917	31.7495	31.7748
D5AMF0	D5AMF0_RHOCB		RCAP_rcc02496		Glycosyl transferase, group 1	0.000394633	26	22	21	23	21	23	20	22	21	14	15	15	16													27.3654	27.3123	27.2294	27.0319	27.6577	27.5268	27.6095	27.335	26.5313	26.5048	26.4186	26.8148	27.3654	27.3123	27.2294	27.0319	27.6577	27.5268
D5AMF1	D5AMF1_RHOCB	D5AL18;D5AMF1;D5APA0	RCAP_rcc02497	RCAP_rcc02497;oppD2;oppF	ABC transporter, ATP-binding protein	0.000394633	41	41	39	38	36	40	38	38	39	35	38	37	36	2	2	2	2	2	2	2	2	2	2	2	2	28.5031	28.7047	28.6937	28.5484	29.0353	28.9778	28.9542	29.0958	28.7681	28.9231	28.8927	28.8201	28.5031	28.7047	28.6937	28.5484	29.0353	28.9778
D5AMF2	D5AMF2_RHOCB		RCAP_rcc02498		ABC transporter, permease protein	0.000394633	8	7	7	8	8	8	8	8	8	8	8	7	6													23.5124	24.0347	24.1008	23.8108	24.4814	24.1964	24.259	24.8132	24.248	24.4549	24.0282	23.2899	23.5124	24.0347	24.1008	23.8108	24.4814	24.1964
D5AMF3	D5AMF3_RHOCB		RCAP_rcc02499		ABC transporter, permease protein	0.000394633	6	5	5	5	5	5	4	5	6	4	5	5	5													23.9091	23.951	24.1279	23.4918	23.9414	23.9379	24.3793	24.719	23.8992	24.445	24.5185	24.2148	23.9091	23.951	24.1279	23.4918	23.9414	23.9379
D5AMF4	D5AMF4_RHOCB		RCAP_rcc02500		ABC transporter, periplasmic substrate-binding protein	0.000394633	60	56	56	56	57	57	56	56	56	53	56	56	55													31.0839	31.1066	31.1374	31.0982	31.1299	31.2565	31.3129	31.2268	31.4229	31.4917	31.5084	31.5417	31.0839	31.1066	31.1374	31.0982	31.1299	31.2565
D5AMF6	D5AMF6_RHOCB		pheA		prephenate dehydratase	0.000394633	31	25	26	27	27	27	28	24	24	23	27	26	25													29.6604	29.7124	29.7357	29.7624	29.2681	29.3807	29.4425	29.3448	29.693	29.6545	29.6892	29.7608	29.6604	29.7124	29.7357	29.7624	29.2681	29.3807
D5AMF7	D5AMF7_RHOCB		RCAP_rcc02503		SRPBCC family protein	0.000394633	8	7	7	7	6	7	7	7	7	6	6	4	4													25.7042	25.7721	26.0775	25.5167	26.3835	26.0447	26.0564	26.4988	25.1662	25.441	25.1309	24.9831	25.7042	25.7721	26.0775	25.5167	26.3835	26.0447
D5AMF8	D5AMF8_RHOCB		nudC		NAD(+) diphosphatase	0.000394633	12	12	12	11	10	11	12	10	8	8	10	9	7													25.4305	25.3759	25.5209	24.5692	25.1093	25.1627	24.1961	24.1778	25.2513	24.2589	25.4924	23.9167	25.4305	25.3759	25.5209	24.5692	25.1093	25.1627
D5AMF9	D5AMF9_RHOCB		tadA		tRNA-specific adenosine deaminase	0.000394633	12	10	10	11	10	11	11	11	12	11	10	10	11													25.6873	25.691	25.6018	25.6883	25.3494	25.4536	25.5617	25.4402	26.2833	26.2198	26.2464	26.2771	25.6873	25.691	25.6018	25.6883	25.3494	25.4536
D5AMG0	D5AMG0_RHOCB		rluB		Pseudouridine synthase	0.000394633	23	22	21	21	22	23	18	19	20	16	17	18	18													27.2969	27.2758	27.0281	27.1159	27.2312	27.1575	27.1144	26.9717	26.8896	26.8583	27.0036	27.0751	27.2969	27.2758	27.0281	27.1159	27.2312	27.1575
D5AMG1	D5AMG1_RHOCB		RCAP_rcc02507		Membrane protein, putative	0.000394633	20	19	18	20	19	19	20	18	20	17	17	16	16													26.9995	27.0361	27.558	26.8111	27.5016	27.2513	27.0743	27.6354	26.5627	26.9911	26.6358	26.3248	26.9995	27.0361	27.558	26.8111	27.5016	27.2513
D5AMG3	D5AMG3_RHOCB		RCAP_rcc02509		Toxic anion resistance protein, TelA family	0.000394633	39	38	37	38	38	38	38	38	38	37	38	37	37													31.8925	31.9331	31.8408	31.9636	31.861	31.9714	32.0311	31.8205	32.3974	32.2842	32.3767	32.3418	31.8925	31.9331	31.8408	31.9636	31.861	31.9714
D5AMG4	D5AMG4_RHOCB		RCAP_rcc02510		Lipoprotein, putative	0.000394633	13	11	11	12	11	10	11	11	11	11	11	10	12													26.888	27.0486	27.153	26.964	26.8345	26.9125	27.0669	26.8157	27.1192	27.0202	27.0075	27.0295	26.888	27.0486	27.153	26.964	26.8345	26.9125
D5AMG5	D5AMG5_RHOCB		RCAP_rcc02511		Antifreeze protein	0.000394633	19	18	16	17	16	16	16	15	16	15	15	13	16													28.9492	28.8821	29.0097	29.0413	28.9225	28.9178	28.9926	28.9946	28.9734	28.8251	28.8882	29.0235	28.9492	28.8821	29.0097	29.0413	28.9225	28.9178
D5AMG6	D5AMG6_RHOCB		RCAP_rcc02512		Primosomal protein N' (Replication factor Y)-superfamily II helicase	0.000394633	21	19	20	21	20	21	21	21	21	20	21	20	20													28.4296	28.4704	28.6992	28.4911	28.4783	28.3773	28.4448	28.5451	28.3287	28.337	28.3529	28.3689	28.4296	28.4704	28.6992	28.4911	28.4783	28.3773
D5AMG7	D5AMG7_RHOCB		cscK		Fructokinase	0.000394633	28	23	25	22	20	22	22	21	24	23	21	21	24													27.8184	27.7911	27.6789	27.6859	27.7784	27.786	27.7708	27.7704	28.1978	27.8844	27.8269	28.0128	27.8184	27.7911	27.6789	27.6859	27.7784	27.786
D5AMG8	D5AMG8_RHOCB		dtd		D-aminoacyl-tRNA deacylase	0.000394633	4	4	4	4	4	4	4	4	4	4	4	4	4													26.2037	26.2348	26.0655	26.1218	26.0433	26.1557	26.1592	26.0221	26.4904	26.315	26.4197	26.5377	26.2037	26.2348	26.0655	26.1218	26.0433	26.1557
D5AMG9	D5AMG9_RHOCB		rhlE		ATP-dependent RNA helicase RhlE	0.000394633	33	29	28	30	29	26	27	27	29	27	25	23	26													27.2856	27.4349	27.9288	27.1168	26.7505	26.9835	26.9932	27.629	27.1725	27.0111	27.0646	27.3429	27.2856	27.4349	27.9288	27.1168	26.7505	26.9835
D5AMH0	D5AMH0_RHOCB		tdk		Thymidine kinase	0.000394633	4	4	4	4	3	3	3	4	4	3	2	3	3													23.5219	23.6636	23.3825	22.7194	22.5237	22.4666	22.9606	22.7445	23.0167	22.9388	23.1174	23.2759	23.5219	23.6636	23.3825	22.7194	22.5237	22.4666
D5AMH1	D5AMH1_RHOCB		trxC		Thioredoxin	0.000394633	11	11	11	11	10	11	11	10	10	11	11	11	11													26.244	25.9931	26.3826	26.255	25.9875	26.03	26.0659	25.6876	26.7366	26.622	26.7878	26.2327	26.244	25.9931	26.3826	26.255	25.9875	26.03
D5AMH2	D5AMH2_RHOCB		RCAP_rcc02518		Methyltransferase, type 12 family	0.000394633	27	25	24	25	25	25	26	24	26	24	24	23	22													27.8697	27.942	28.0627	27.8898	27.9931	27.8358	27.7781	28.1697	27.6869	27.8452	27.7115	27.6146	27.8697	27.942	28.0627	27.8898	27.9931	27.8358
D5AMH3	D5AMH3_RHOCB		RCAP_rcc02519		Diguanylate cyclase/phosphodiesterase with PAS/PAC sensor	0.000394633	15	14	14	13	11	15	12	12	12	8	8	10	9													25.212	24.7897	25.2137	25.2546	25.2171	24.9256	25.0604	25.0591	24.6713	24.331	24.9667	24.4512	25.212	24.7897	25.2137	25.2546	25.2171	24.9256
D5AMH5	D5AMH5_RHOCB		RCAP_rcc02521		Pyrimidine ABC transporter, periplasmic pyrimidine-binding protein	0.000394633	30	27	29	29	29	30	30	30	28	27	28	28	29													32.8049	32.8739	32.6724	32.8413	32.8819	32.8925	32.8749	32.6012	33.125	33.1116	33.1338	33.221	32.8049	32.8739	32.6724	32.8413	32.8819	32.8925
D5AMH6	D5AMH6_RHOCB		RCAP_rcc02522		Pyrimidine ABC transporter, permease protein	0.000394633	2	2	2	2	2	1	2	2	2	2	2	2	2													21.9397	22.4253	22.5065	21.8285	21.7284	22.222	22.0136	22.7683	22.6245	22.6961	22.3792	21.752	21.9397	22.4253	22.5065	21.8285	21.7284	22.222
D5AMH7	D5AMH7_RHOCB		RCAP_rcc02523		Pyrimidine ABC transporter, permease protein	0.000394633	4	3	4	4	2	4	4	4	4	3	4	3	4													21.5608	22.1842	23.3784	21.7684	23.4056	22.8237	22.8689	23.6471	22.6137	23.0318	22.1843	22.8579	21.5608	22.1842	23.3784	21.7684	23.4056	22.8237
D5AMH8	D5AMH8_RHOCB		RCAP_rcc02524		Pyrimidine ABC transporter, ATP-binding protein	0.000394633	24	24	24	23	24	24	24	24	23	22	23	23	23													29.2102	29.1666	28.9638	29.0896	29.4953	29.5065	29.4453	29.1965	29.3232	29.1646	29.3915	29.0841	29.2102	29.1666	28.9638	29.0896	29.4953	29.5065
D5AMH9	D5AMH9_RHOCB		dht		Dihydropyrimidinase	0.000394633	38	37	36	33	35	35	36	34	37	37	38	37	38													29.7554	29.8204	29.7038	29.8646	30.1731	30.1511	30.1699	29.9887	30.6953	30.6458	30.6744	30.7321	29.7554	29.8204	29.7038	29.8646	30.1731	30.1511
D5AMI0	D5AMI0_RHOCB		amaB		N-carbamoyl-L-amino acid amidohydrolase	0.000394633	40	38	38	39	40	38	39	39	37	37	40	39	37													29.8108	29.918	29.821	29.9002	30.1304	30.2063	30.2096	30.0078	30.8711	30.8389	30.877	30.8424	29.8108	29.918	29.821	29.9002	30.1304	30.2063
D5AMI1	D5AMI1_RHOCB		RCAP_rcc02527		Transcriptional regulator, XRE family	0.000394633	4	4	4	4	4	4	4	4	4	2	2	3	2													25.3821	25.4147	25.3002	25.5682	25.553	25.7356	25.9377	25.5886	23.2092	23.0845	23.0863	22.8351	25.3821	25.4147	25.3002	25.5682	25.553	25.7356
D5AMI2	D5AMI2_RHOCB		RCAP_rcc02528		Dihydrothymine dehydrogenase	0.000394633	27	25	26	24	26	26	19	25	22	22	22	21	23													28.1289	28.1199	28.0715	28.3066	28.1937	27.7942	27.6841	27.6804	27.9865	27.8581	27.4965	27.8701	28.1289	28.1199	28.0715	28.3066	28.1937	27.7942
D5AMI3	D5AMI3_RHOCB		RCAP_rcc02529		Pyridine nucleotide-disulfide oxidoreductase family protein	0.000394633	33	32	31	32	33	32	30	31	31	33	30	30	26													28.7697	28.7806	28.5667	28.794	28.6292	28.1909	28.0936	28.0395	28.2438	28.1055	28.0836	28.2019	28.7697	28.7806	28.5667	28.794	28.6292	28.1909
D5AMI4	D5AMI4_RHOCB		pucB		Antenna pigment protein beta chain	0.000394633	13	10	10	10	9	13	10	10	11	10	10	10	12													29.5584	29.6695	29.1772	29.0884	30.4482	30.022	30.0797	29.8017	32.5838	29.6172	29.7187	30.0929	29.5584	29.6695	29.1772	29.0884	30.4482	30.022
D5AMI6	D5AMI6_RHOCB		pucC2		Protein PucC-2	0.000394633	4	3	3	3	3	4	2	3	4	3	3	3	2													24.0133	23.9897	24.0088	23.8397	24.3748	24.0281	23.985	24.2975	23.9687	24.2472	24.1456	23.9702	24.0133	23.9897	24.0088	23.8397	24.3748	24.0281
D5AMI7	D5AMI7_RHOCB		pucDE		Light-harvesting protein B-800/850, gamma chain	0.000394633	46	32	29	30	30	35	34	31	31	29	28	29	28													33.8309	33.6628	33.2756	33.4595	33.9942	34.1816	34.1514	33.8379	34.3045	33.2025	33.5621	33.4736	33.8309	33.6628	33.2756	33.4595	33.9942	34.1816
D5AMI8	D5AMI8_RHOCB		cysA		Sulfate ABC transporter, ATP-binding protein CysA	0.00301545	2	1	1	0	1	1	1	1	1	0	0	0	0													20.1411	20.9508	NA	19.8514	20.5812	20.288	19.9818	18.0227	NA	NA	NA	NA	20.1411	20.9508	20.4253	19.8514	20.5812	20.288
D5AMJ1	D5AMJ1_RHOCB		cysK1		Cysteine synthase	0.000394633	38	34	35	34	37	37	38	36	35	34	35	32	32													32.4862	32.506	32.5412	32.6614	32.8953	32.8648	32.8773	32.6698	32.6793	32.5555	32.468	32.5599	32.4862	32.506	32.5412	32.6614	32.8953	32.8648
D5AMJ2	D5AMJ2_RHOCB		trpB		Tryptophan synthase beta chain	0.000394633	32	30	30	29	30	30	30	31	30	29	29	29	30													30.9555	30.9632	30.9585	30.9435	30.8427	30.8539	30.909	30.8911	31.2093	31.0942	31.2094	31.2975	30.9555	30.9632	30.9585	30.9435	30.8427	30.8539
D5AMJ4	D5AMJ4_RHOCB		RCAP_rcc02540		Diguanylate cyclase/phosphodiesterase with PAS/PAC sensor	0.000394633	11	6	7	8	8	8	10	9	10	5	5	5	4													24.7877	25.0647	25.1694	25.4242	25.4333	25.3935	25.1505	25.1984	25.167	25.1147	25.1138	24.9886	24.7877	25.0647	25.1694	25.4242	25.4333	25.3935
D5AMJ5	D5AMJ5_RHOCB		fruA		PTS system, fructose-specific EIIBC component	0.000394633	13	7	8	9	5	7	10	7	8	7	9	8	7													24.8933	25.1288	25.0734	24.8762	25.0019	25.3775	25.1866	25.2741	25.8596	25.7112	25.6404	25.2689	24.8933	25.1288	25.0734	24.8762	25.0019	25.3775
D5AMJ6	D5AMJ6_RHOCB		fruK		Phosphofructokinase	0.000394633	4	1	2	4	2	2	2	3	4	4	4	2	4													21.972	23.7433	23.6776	23.3715	23.4529	23.9602	24.1069	23.9144	24.8051	24.6737	22.9554	24.101	21.972	23.7433	23.6776	23.3715	23.4529	23.9602
D5AMJ7	D5AMJ7_RHOCB		fruB		Multiphosphoryl transfer protein	0.000394633	41	34	33	29	29	29	31	32	31	32	34	36	32													28.0874	28.2426	28.1025	28.0318	27.9539	28.1615	28.2533	28.0554	28.2399	28.227	28.2492	28.354	28.0874	28.2426	28.1025	28.0318	27.9539	28.1615
D5AMJ8	D5AMJ8_RHOCB		RCAP_rcc02544		ABC transporter, substrate-binding protein	0.000394633	16	15	14	14	15	14	13	14	14	13	15	13	14													26.6991	26.6962	26.845	26.8205	26.5468	26.5524	26.6183	26.5007	26.8728	26.8417	26.9179	27.0959	26.6991	26.6962	26.845	26.8205	26.5468	26.5524
D5AMJ9	D5AMJ9_RHOCB		RCAP_rcc02545		histidine kinase	0.000394633	38	38	36	37	38	36	36	36	35	36	36	35	37													27.6837	27.5856	27.7766	27.6627	27.4672	27.5118	27.493	27.4414	27.6869	27.5902	27.694	27.7172	27.6837	27.5856	27.7766	27.6627	27.4672	27.5118
D5AMK0	D5AMK0_RHOCB		RCAP_rcc02546		Two component transcriptional regulator, winged helix family	0.000394633	16	15	14	15	14	16	14	13	15	12	14	13	14													26.6964	26.6373	26.7843	26.7092	26.609	26.4957	26.615	26.6155	26.483	26.5861	26.5405	26.6432	26.6964	26.6373	26.7843	26.7092	26.609	26.4957
D5AMK1	D5AMK1_RHOCB		yacG		DNA gyrase inhibitor YacG	0.00301545	2	0	1	1	1	0	1	0	1	0	0	1	0													NA	18.4058	20.1026	20.5451	NA	19.5698	NA	17.9694	NA	NA	16.8891	NA	21.7205	18.4058	20.1026	20.5451	22.1769	19.5698
D5AMK2	D5AMK2_RHOCB		rng		Ribonuclease G	0.000394633	17	13	14	16	13	16	15	14	15	10	9	9	11													26.9768	26.8333	27.1303	26.8497	27.0021	26.7908	26.7165	26.9249	25.8647	25.8634	25.8678	25.9025	26.9768	26.8333	27.1303	26.8497	27.0021	26.7908
D5AMK3	D5AMK3_RHOCB		maf		dTTP/UTP pyrophosphatase	0.000394633	10	10	10	9	10	9	8	8	9	9	9	8	10													26.9378	26.9664	26.8784	26.9793	26.7298	26.7724	26.849	26.6484	26.8958	26.7512	26.784	27.0049	26.9378	26.9664	26.8784	26.9793	26.7298	26.7724
D5AMK4	D5AMK4_RHOCB		infA		Translation initiation factor IF-1	0.000394633	16	16	15	15	15	14	15	15	15	15	14	15	13													29.8159	29.7861	29.763	29.905	29.5937	29.7194	29.7484	29.4965	29.9497	29.83	29.9135	29.8765	29.8159	29.7861	29.763	29.905	29.5937	29.7194
D5AMK5	D5AMK5_RHOCB		RCAP_rcc02551		Hydrolase, carbon-nitrogen family	0.000394633	17	16	16	16	16	16	16	16	16	16	16	16	17													28.8535	28.8961	28.782	28.8827	28.6626	28.8026	28.8172	28.6482	29.0913	29.0083	29.0377	29.109	28.8535	28.8961	28.782	28.8827	28.6626	28.8026
D5AMK6	D5AMK6_RHOCB		RCAP_rcc02552		Acetyltransferase, GNAT family	0.000394633	9	9	7	8	8	8	8	8	7	7	7	7	7													25.4956	25.192	25.2825	25.3503	25.2988	25.2462	25.3843	25.1729	25.4116	25.4347	25.4192	25.1695	25.4956	25.192	25.2825	25.3503	25.2988	25.2462
D5AMK7	D5AMK7_RHOCB		RCAP_rcc02553		SnoaL-like domain-containing protein	0.000394633	22	17	19	19	20	19	18	19	20	18	19	18	18													28.3768	28.4749	28.3453	28.4796	28.2696	28.2871	28.3941	28.2574	28.7843	28.6941	28.6482	28.8476	28.3768	28.4749	28.3453	28.4796	28.2696	28.2871
D5AMK8	D5AMK8_RHOCB		RCAP_rcc02554		NmrA family protein	0.000394633	9	8	9	8	8	8	9	8	8	8	9	8	8													26.774	26.8258	26.7492	26.9697	26.7592	26.9432	26.962	26.7453	27.7638	27.6049	27.6691	27.8583	26.774	26.8258	26.7492	26.9697	26.7592	26.9432
D5AMK9	D5AMK9_RHOCB		RCAP_rcc02555		Transcriptional regulator, HxlR family	0.00227273	3	2	2	2	2	2	2	2	2	2	2	1	2													22.9603	22.4159	22.9728	23.0616	22.7829	23.1884	23.0278	22.4202	22.9671	22.9366	20.0152	22.7613	22.9603	22.4159	22.9728	23.0616	22.7829	23.1884
D5AML0	D5AML0_RHOCB		arsC		protein-tyrosine-phosphatase	0.000394633	8	8	7	8	8	7	7	7	7	8	8	8	7													25.9544	26.1216	26.0086	26.0179	25.5992	25.809	25.8107	25.4802	26.2655	26.2234	26.3385	26.3164	25.9544	26.1216	26.0086	26.0179	25.5992	25.809
D5AML1	D5AML1_RHOCB		RCAP_rcc02557		UPF0262 protein RCAP_rcc02557	0.000394633	22	22	21	21	22	20	22	22	21	21	22	21	21													28.8288	28.8354	28.7008	28.8679	28.5433	28.7386	28.7954	28.5769	29.114	29.0524	29.2114	29.1066	28.8288	28.8354	28.7008	28.8679	28.5433	28.7386
D5AML2	D5AML2_RHOCB		hisD		Histidinol dehydrogenase	0.000394633	38	36	36	36	34	35	33	34	36	32	33	34	33													30.1445	30.1854	30.188	30.1959	29.9319	30.023	30.0261	29.9463	30.1857	30.2007	30.1782	30.2546	30.1445	30.1854	30.188	30.1959	29.9319	30.023
D5AML3	D5AML3_RHOCB		RCAP_rcc02559		Acetyltransferase, GNAT family	0.000394633	6	3	3	3	2	4	3	2	3	1	3	2	3													22.0137	22.2674	21.6643	20.3792	22.0871	21.3313	21.321	20.9462	20.6863	19.6401	21.5253	20.604	22.0137	22.2674	21.6643	20.3792	22.0871	21.3313
D5AML4	D5AML4_RHOCB		RCAP_rcc02560		DUF2948 family protein	0.000394633	15	12	14	13	12	13	13	13	11	14	15	15	13													27.6106	27.7559	27.5726	27.7081	27.7408	27.9489	27.9303	27.7164	28.503	28.3437	28.2186	28.3204	27.6106	27.7559	27.5726	27.7081	27.7408	27.9489
D5AML5	D5AML5_RHOCB		murA		UDP-N-acetylglucosamine 1-carboxyvinyltransferase	0.000394633	30	29	27	28	27	27	28	27	29	24	26	23	26													28.6502	28.6923	28.8188	28.7654	28.6838	28.6704	28.6945	28.8399	28.5776	28.5626	28.4077	28.662	28.6502	28.6923	28.8188	28.7654	28.6838	28.6704
D5AML6	D5AML6_RHOCB		RCAP_rcc02562		Uncharacterized protein	0.000761905	1	1	1	1	1	1	1	1	0	1	1	1	1													17.6161	17.7841	17.0926	17.5467	16.5453	17.1685	17.0231	NA	16.2056	16.0628	15.043	15.7138	17.6161	17.7841	17.0926	17.5467	16.5453	17.1685
D5AMM1	D5AMM1_RHOCB		RCAP_rcc02567		Resolvase family protein	0.000394633	5	4	4	3	3	3	2	3	2	2	2	2	0													22.3183	22.704	22.0153	22.125	22.5968	21.6108	21.603	21.7325	21.2748	20.9066	21.0025	NA	22.3183	22.704	22.0153	22.125	22.5968	21.6108
D5AMM2	D5AMM2_RHOCB		RCAP_rcc02568		Uncharacterized protein	0.00881057	1	1	1	1	1	1	1	1	1	1	1	1	1													22.8714	22.3262	22.2643	20.4157	22.5584	22.154	22.1161	22.0427	20.9525	21.689	21.9857	18.7059	22.8714	22.3262	22.2643	20.4157	22.5584	22.154
D5AMM6	D5AMM6_RHOCB		RCAP_rcc02572		Uncharacterized protein	0.00881057	1	1	1	1	1	1	1	1	1	1	1	1	1													17.8636	17.8183	17.0848	18.5698	19.093	20.023	20.3434	19.8971	20.4205	18.587	18.2523	20.6373	17.8636	17.8183	17.0848	18.5698	19.093	20.023
D5AMN1	D5AMN1_RHOCB		RCAP_rcc02577		Phage integrase	0.000394633	4	3	4	4	3	4	4	4	4	3	3	3	4													22.182	22.7441	22.4111	22.5845	22.9138	22.869	22.898	23.0549	22.5743	22.942	22.619	22.8687	22.182	22.7441	22.4111	22.5845	22.9138	22.869
D5AMN2	D5AMN2_RHOCB		RCAP_rcc02578		Iron(III) ABC transporter, periplasmic iron(III)-compound-binding protein	0.000394633	12	11	11	11	12	10	10	9	8	9	11	10	10													25.5255	25.6005	25.571	25.7947	24.9183	25.3146	24.8379	24.8957	25.6192	25.4081	25.5603	25.7417	25.5255	25.6005	25.571	25.7947	24.9183	25.3146
D5AMN3	D5AMN3_RHOCB		RCAP_rcc00407		Lipoprotein, putative	0.000394633	13	13	13	13	13	12	12	13	12	12	13	11	13													28.5934	28.6263	28.5582	28.716	28.4722	28.6173	28.6502	28.4028	28.9319	28.8526	28.9316	28.8379	28.5934	28.6263	28.5582	28.716	28.4722	28.6173
D5AMN6	D5AMN6_RHOCB		RCAP_rcc00410		Acetyltransferase, GNAT family	0.000761905	2	0	1	1	0	0	1	0	0	0	0	1	0													NA	19.0614	20.1059	NA	NA	18.5531	NA	NA	NA	NA	18.7015	NA	21.9503	19.0614	20.1059	22.3758	21.2784	18.5531
D5AMN7	D5AMN7_RHOCB		RCAP_rcc00411		Peptidase, S58 family	0.000394633	16	15	15	15	14	15	16	16	15	16	16	15	16													28.093	28.1467	28.0626	28.2115	27.9484	28.0089	28.1659	27.8051	28.5941	28.4401	28.5761	28.6358	28.093	28.1467	28.0626	28.2115	27.9484	28.0089
D5AMN8	D5AMN8_RHOCB		RCAP_rcc00412		Arylformamidase	0.000394633	26	26	26	25	25	26	23	25	24	24	25	26	25													28.3743	28.3247	28.3051	28.3377	28.3162	28.3939	28.5345	28.3394	28.6625	28.5758	28.6685	28.6111	28.3743	28.3247	28.3051	28.3377	28.3162	28.3939
D5AMN9	D5AMN9_RHOCB		gabD		Succinate-semialdehyde dehydrogenase (NAD(P)(+))	0.000394633	62	59	59	61	60	59	60	62	60	60	61	60	59													32.0501	32.0803	32.0613	31.9924	32.1583	32.165	32.1888	32.2284	32.343	32.2363	32.3603	32.3885	32.0501	32.0803	32.0613	31.9924	32.1583	32.165
D5AMP0	D5AMP0_RHOCB		RCAP_rcc00414		DUF1178 family protein	0.000394633	6	6	6	6	6	5	6	6	3	6	4	5	5													24.3565	24.4021	23.6944	23.9892	23.8065	24.3049	24.1051	23.3888	24.2452	24.0857	23.8631	24.3917	24.3565	24.4021	23.6944	23.9892	23.8065	24.3049
D5AMP1	D5AMP1_RHOCB		RCAP_rcc00415		Oxidoreductase, short-chain dehydrogenase/reductase family	0.000394633	16	15	14	15	16	16	15	15	14	14	15	15	14													30.281	30.3403	30.2609	30.3831	30.0386	30.1675	30.1955	30.0681	30.2239	30.1273	30.1682	30.1949	30.281	30.3403	30.2609	30.3831	30.0386	30.1675
D5AMP2	D5AMP2_RHOCB		RCAP_rcc00416		Transcriptional regulator, LysR family	0.000394633	7	7	7	7	7	6	6	4	7	4	5	5	2													21.8868	21.7124	21.7679	22.369	21.9138	22.2823	21.5382	22.5983	21.1837	21.808	21.364	19.3348	21.8868	21.7124	21.7679	22.369	21.9138	22.2823
D5AMP4	D5AMP4_RHOCB		RCAP_rcc00418		Transcriptional regulator, TetR family	0.000394633	4	3	2	4	4	2	3	2	3	3	2	2	1													23.2722	23.1111	23.095	23.1745	22.7584	22.735	22.7113	22.7846	22.7726	22.6658	22.3156	22.533	23.2722	23.1111	23.095	23.1745	22.7584	22.735
D5AMP5	D5AMP5_RHOCB		RCAP_rcc00419		NADH:flavin oxidoreductase/NADH oxidase	0.000394633	21	19	18	21	18	19	19	20	20	13	16	12	17													25.6036	25.7468	25.7977	25.7073	25.7402	25.7413	25.8201	26.1251	25.2942	25.718	25.5549	25.595	25.6036	25.7468	25.7977	25.7073	25.7402	25.7413
D5AMP6	D5AMP6_RHOCB		pykA1		Pyruvate kinase	0.000394633	53	51	52	52	53	53	52	52	52	48	50	47	51													31.3754	31.3388	31.2311	31.439	31.5171	31.1617	31.0703	31.1406	30.9494	30.9573	31.0323	31.3587	31.3754	31.3388	31.2311	31.439	31.5171	31.1617
D5AMP7	D5AMP7_RHOCB		lysC		Aspartokinase	0.000394633	42	41	40	40	41	41	41	39	39	38	38	37	38													31.4635	31.5384	31.576	31.6056	31.3986	31.4827	31.4892	31.5681	31.5822	31.5793	31.5054	31.5628	31.4635	31.5384	31.576	31.6056	31.3986	31.4827
D5AMP8	D5AMP8_RHOCB		ptsP		phosphoenolpyruvate--protein phosphotransferase	0.000394633	74	74	69	74	72	72	73	73	74	69	72	67	70													30.0226	30.0023	30.179	30.0077	29.974	29.9063	29.9671	30.1061	30.0452	30.123	30.114	30.1826	30.0226	30.0023	30.179	30.0077	29.974	29.9063
D5AMQ0	D5AMQ0_RHOCB		RCAP_rcc00424		DUF6455 domain-containing protein	0.000761905	1	1	1	1	1	1	1	1	1	1	1	1	1													21.7852	21.8467	22.0587	22.0979	22.1236	22.2602	22.2919	21.1028	21.6725	21.5968	21.6501	21.8102	21.7852	21.8467	22.0587	22.0979	22.1236	22.2602
D5AMQ1	D5AMQ1_RHOCB		RCAP_rcc00425		Peptidase, M48 family	0.000394633	10	10	10	10	10	10	10	10	10	10	9	10	10													27.4477	27.4042	27.236	27.3482	27.3934	27.4879	27.5279	27.1228	27.6161	27.5027	27.652	27.6239	27.4477	27.4042	27.236	27.3482	27.3934	27.4879
D5AMQ2	D5AMQ2_RHOCB		RCAP_rcc00426		Phosphomannomutase	0.000394633	4	4	4	4	4	4	4	4	4	4	4	4	4													26.3068	26.3798	26.2851	26.4215	25.8863	26.1111	26.2392	25.909	26.3926	26.148	26.3204	25.8889	26.3068	26.3798	26.2851	26.4215	25.8863	26.1111
D5AMQ3	D5AMQ3_RHOCB		panC		Pantothenate synthetase	0.000394633	33	28	29	28	28	27	29	27	28	28	28	26	28													29.139	29.213	29.1538	29.1394	29.0361	29.11	29.1428	29.081	29.2563	29.2494	29.2822	29.4018	29.139	29.213	29.1538	29.1394	29.0361	29.11
D5AMQ4	D5AMQ4_RHOCB		panB		3-methyl-2-oxobutanoate hydroxymethyltransferase	0.000394633	19	17	15	18	16	17	18	18	17	16	17	17	16													28.2313	28.255	28.2288	28.2269	28.2385	28.3554	28.3761	28.2532	28.5265	28.4271	28.5311	28.5155	28.2313	28.255	28.2288	28.2269	28.2385	28.3554
D5AMQ5	D5AMQ5_RHOCB		RCAP_rcc00429		(S)-ureidoglycine aminohydrolase cupin domain-containing protein	0.000394633	10	10	10	9	10	10	10	10	10	9	9	10	10													27.4962	27.5181	27.4402	27.6051	27.3544	27.5123	27.5548	27.3603	27.8762	27.8067	27.8797	27.8351	27.4962	27.5181	27.4402	27.6051	27.3544	27.5123
D5AMQ6	D5AMQ6_RHOCB		RCAP_rcc00430		ErfK/YbiS/YcfS/YnhG family protein	0.000394633	21	20	20	20	20	20	20	20	19	19	20	20	20													29.0078	28.9136	28.8439	28.9221	28.7961	28.8108	28.7998	28.5272	28.788	28.694	28.9147	28.6118	29.0078	28.9136	28.8439	28.9221	28.7961	28.8108
D5AMQ7	D5AMQ7_RHOCB		creA		Creatinase	0.000394633	21	19	21	20	19	20	20	21	20	18	20	19	20													27.3351	27.4126	27.5817	27.3504	27.4792	27.4252	27.4195	27.5178	27.9339	27.8975	27.7818	27.9581	27.3351	27.4126	27.5817	27.3504	27.4792	27.4252
D5AMQ8	D5AMQ8_RHOCB		mdtB		Multidrug resistance protein MdtB	0.000394633	32	30	29	30	32	26	30	27	29	26	27	23	24													29.0306	29.0678	29.3788	29.1837	28.9612	28.9838	28.9732	29.2198	28.8892	29.0339	28.8225	28.8294	29.0306	29.0678	29.3788	29.1837	28.9612	28.9838
D5AMQ9	D5AMQ9_RHOCB		RCAP_rcc00433		Efflux transporter, RND family, MFP subunit	0.000394633	29	27	27	29	28	26	28	28	28	27	27	29	27													30.236	30.1876	30.4786	30.3149	30.0893	30.1625	30.1553	30.2888	30.3238	30.2837	30.287	30.2552	30.236	30.1876	30.4786	30.3149	30.0893	30.1625
D5AMR0	D5AMR0_RHOCB		RCAP_rcc00434		Uncharacterized protein	0.000394633	4	4	4	4	4	4	3	3	3	4	4	4	4													26.1814	26.1016	26.2544	26.2596	24.7818	24.3261	24.9345	23.5198	25.5432	25.5059	25.6465	25.375	26.1814	26.1016	26.2544	26.2596	24.7818	24.3261
D5AMR2	D5AMR2_RHOCB		cytB		Cytochrome B561	0.000394633	4	4	4	4	4	4	4	4	4	4	4	4	4													27.2508	27.332	27.4649	27.2177	27.4333	27.0928	27.0729	27.489	26.9302	27.0749	27.1166	26.9252	27.2508	27.332	27.4649	27.2177	27.4333	27.0928
D5AMR3	D5AMR3_RHOCB		RCAP_rcc00437		Hydrolase, alpha/beta fold family	0.000394633	19	17	18	18	18	18	18	17	16	17	17	18	17													27.0812	27.1257	27.0683	27.2086	27.0166	27.0927	27.0946	26.8772	27.3972	27.3314	27.3697	27.2356	27.0812	27.1257	27.0683	27.2086	27.0166	27.0927
D5AMR4	D5AMR4_RHOCB		glyA		Serine hydroxymethyltransferase	0.000394633	48	47	44	48	47	44	47	46	47	47	48	45	46													32.6441	32.6729	32.6239	32.7238	32.5023	32.6079	32.6686	32.5272	33.1533	33.0342	33.1276	33.1359	32.6441	32.6729	32.6239	32.7238	32.5023	32.6079
D5AMR5	D5AMR5_RHOCB		ppnk		NAD kinase	0.000394633	18	16	15	16	17	17	16	17	17	16	16	16	16													28.1188	28.1179	28.1592	28.1899	28.0019	28.1647	28.1603	28	28.607	28.5428	28.503	28.6489	28.1188	28.1179	28.1592	28.1899	28.0019	28.1647
D5AMR6	D5AMR6_RHOCB		zraR		Transcriptional regulatory protein ZraR	0.000394633	21	18	17	17	16	18	17	18	19	14	16	15	18													26.6978	26.4779	26.6698	26.5413	26.6275	26.5004	26.638	26.7584	26.4386	26.454	26.2868	26.6549	26.6978	26.4779	26.6698	26.5413	26.6275	26.5004
D5AMR7	D5AMR7_RHOCB		RCAP_rcc00441		histidine kinase	0.000394633	9	8	9	7	7	8	7	9	9	4	3	4	4													23.4056	23.6715	23.238	23.137	23.8352	23.3158	24.2725	23.6821	21.586	21.4084	21.7517	21.7727	23.4056	23.6715	23.238	23.137	23.8352	23.3158
D5AMR8	D5AMR8_RHOCB		prpE		Propionate--CoA ligase	0.000394633	42	33	33	30	33	35	31	25	32	28	27	25	26													27.8602	27.8689	27.5174	27.7565	27.8511	27.4829	27.1982	27.6551	27.0975	27.0952	27.1995	27.1801	27.8602	27.8689	27.5174	27.7565	27.8511	27.4829
D5AMR9	D5AMR9_RHOCB		maeB1		Malate dehydrogenase-1 (Oxaloacetate-decarboxylating) (NADP(+))	0.000394633	43	37	38	38	32	37	38	33	39	34	32	31	33													27.4838	27.5193	27.5367	27.3207	27.384	27.3399	27.3286	27.5113	27.34	27.2459	27.2406	27.3767	27.4838	27.5193	27.5367	27.3207	27.384	27.3399
D5AMS0	D5AMS0_RHOCB		cdd		Cytidine deaminase	0.000394633	8	8	8	8	8	8	8	8	8	8	8	8	8													29.2143	29.2597	29.211	29.3163	29.0207	29.1946	29.2301	28.9762	29.8055	29.7081	29.7717	29.7043	29.2143	29.2597	29.211	29.3163	29.0207	29.1946
D5AMS1	D5AMS1_RHOCB		deoA		Thymidine phosphorylase	0.000394633	37	37	36	35	35	35	35	35	33	33	34	32	33													29.6535	29.7609	29.6866	29.6666	29.5691	29.6419	29.5872	29.4832	29.9126	29.8929	29.8112	29.9428	29.6535	29.7609	29.6866	29.6666	29.5691	29.6419
D5AMS2	D5AMS2_RHOCB		deoB		Phosphopentomutase	0.000394633	15	15	15	15	15	15	15	15	15	15	15	15	15													27.83	27.8424	27.7841	27.8979	27.7042	27.8045	27.8521	27.6649	28.2287	28.1412	28.1939	28.1923	27.83	27.8424	27.7841	27.8979	27.7042	27.8045
D5AMS3	D5AMS3_RHOCB		upp		Uracil phosphoribosyltransferase	0.000394633	41	41	40	39	41	40	40	40	39	35	33	36	39													31.3356	31.3777	31.3182	31.4195	31.2225	31.358	31.3546	31.2326	31.5628	31.4475	31.4856	31.6476	31.3356	31.3777	31.3182	31.4195	31.2225	31.358
D5AMS4	D5AMS4_RHOCB		RCAP_rcc00448		Sporulation domain protein	0.000394633	21	19	19	18	19	19	20	20	18	19	20	21	19													28.4948	28.529	28.3244	28.5618	28.9498	28.7867	28.7341	28.3828	28.8055	28.6397	28.5657	28.8134	28.4948	28.529	28.3244	28.5618	28.9498	28.7867
D5AMS5	D5AMS5_RHOCB		RCAP_rcc00449		Uncharacterized protein	0.000394633	9	9	8	9	9	9	9	9	9	9	9	9	9													26.1659	26.3575	26.3226	26.411	26.5977	26.5832	26.5816	26.7483	26.0816	26.1383	26.0939	26.2585	26.1659	26.3575	26.3226	26.411	26.5977	26.5832
D5AMS8	D5AMS8_RHOCB		RCAP_rcc00452		Amino acid ABC transporter, permease protein	0.000394633	4	3	4	3	1	2	1	1	2	2	2	2	2													21.7284	22.0946	21.7024	20.4534	21.8848	20.7261	20.4311	21.4156	21.3498	21.5177	21.2604	21.5852	21.7284	22.0946	21.7024	20.4534	21.8848	20.7261
D5AMS9	D5AMS9_RHOCB		RCAP_rcc00453		Amino acid ABC transporter, periplasmic amino acid-binding protein	0.000394633	26	24	23	26	25	24	25	26	23	21	22	21	23													29.843	29.8379	29.7689	29.8659	29.6548	29.7886	29.7749	29.5132	30.0703	29.9467	30.0207	30.0176	29.843	29.8379	29.7689	29.8659	29.6548	29.7886
D5AMT0	D5AMT0_RHOCB		moeB1		Molybdenum cofactor biosynthesis protein B-1	0.000394633	7	5	4	7	5	6	6	6	7	6	6	4	5													23.699	23.8302	24.5657	23.9965	24.3533	24.352	23.8212	24.7831	24.1246	24.3818	23.3359	24.0837	23.699	23.8302	24.5657	23.9965	24.3533	24.352
D5AMT1	D5AMT1_RHOCB		dut		Deoxyuridine 5'-triphosphate nucleotidohydrolase	0.000394633	13	13	11	12	12	12	10	11	11	11	12	12	13													28.694	28.7274	28.599	28.7826	28.6771	28.76	28.9006	28.5798	29.2173	29.093	29.1734	29.1582	28.694	28.7274	28.599	28.7826	28.6771	28.76
D5AMT2	D5AMT2_RHOCB		coaBC		Coenzyme A biosynthesis bifunctional protein CoaBC	0.000394633	24	22	22	22	23	22	22	22	23	20	22	22	21													28.0343	28.0768	28.2998	28.1224	28.1956	28.0836	28.1853	28.3044	27.9546	28.0384	27.9517	28.0343	28.0343	28.0768	28.2998	28.1224	28.1956	28.0836
D5AMT3	D5AMT3_RHOCB		RCAP_rcc00457		Haem-binding uptake Tiki superfamily ChaN domain-containing protein	0.000394633	13	12	12	13	13	12	13	12	12	13	13	13	13													28.6041	28.686	28.5583	28.6588	28.5157	28.797	28.7735	28.5952	29.6319	29.5278	29.6355	29.5968	28.6041	28.686	28.5583	28.6588	28.5157	28.797
D5AMT4	D5AMT4_RHOCB		rpoH1		RNA polymerase sigma-32 factor-1	0.000394633	6	2	3	2	3	6	4	3	3	5	3	2	2													21.5571	21.3719	20.9931	22.1607	23.6747	22.7558	21.5768	21.6891	22.6828	22.0639	21.8113	22.06	21.5571	21.3719	20.9931	22.1607	23.6747	22.7558
D5AMT5	D5AMT5_RHOCB		RCAP_rcc00459		Glutathione S-transferase family protein	0.000394633	27	26	26	26	26	26	26	26	26	25	26	25	26													30.5178	30.5009	30.4698	30.5006	30.0958	30.2698	30.349	30.1978	30.702	30.5633	30.6287	30.6799	30.5178	30.5009	30.4698	30.5006	30.0958	30.2698
D5AMT6	D5AMT6_RHOCB		comM		Competence protein ComM	0.000394633	33	28	29	30	25	28	26	25	27	22	22	24	21													27.4793	27.3842	27.7212	27.4866	27.2761	27.0911	27.0898	27.4752	26.8408	26.8395	26.8213	26.7226	27.4793	27.3842	27.7212	27.4866	27.2761	27.0911
D5AMT7	D5AMT7_RHOCB		est		Esterase	0.000394633	13	12	12	12	12	11	11	12	12	8	8	10	8													26.8817	26.7313	26.8247	26.4397	26.6815	26.5886	26.382	26.8005	25.4709	26.1975	25.8645	25.8199	26.8817	26.7313	26.8247	26.4397	26.6815	26.5886
D5AMT8	D5AMT8_RHOCB		gshB		Glutathione synthetase	0.000394633	42	40	41	42	40	39	39	41	40	40	38	39	40													30.1541	30.2402	30.2979	30.2238	30.0221	30.1276	30.1397	30.1207	30.6246	30.6049	30.5737	30.6498	30.1541	30.2402	30.2979	30.2238	30.0221	30.1276
D5AMU0	D5AMU0_RHOCB		rsmI		Ribosomal RNA small subunit methyltransferase I	0.000394633	27	24	22	25	25	23	24	23	24	24	25	26	25													28.9262	28.9468	28.8545	29.0005	28.7959	28.9038	28.9867	28.6752	29.2366	29.2633	29.3542	29.2117	28.9262	28.9468	28.8545	29.0005	28.7959	28.9038
D5AMU1	D5AMU1_RHOCB		RCAP_rcc00465		Extracellular ligand-binding receptor family protein	0.000394633	22	21	22	22	21	21	21	20	22	20	20	21	20													30.3538	30.6704	30.6341	30.4961	30.2861	30.6262	30.3973	30.4029	30.6078	30.5265	30.8559	30.6364	30.3538	30.6704	30.6341	30.4961	30.2861	30.6262
D5AMU2	D5AMU2_RHOCB		glnD		Bifunctional uridylyltransferase/uridylyl-removing enzyme	0.000394633	60	58	57	60	58	56	59	54	56	48	52	49	48													28.4809	28.543	28.6377	28.4924	28.6438	28.6016	28.449	28.8769	28.2418	28.5024	28.2307	28.3282	28.4809	28.543	28.6377	28.4924	28.6438	28.6016
D5AMU3	D5AMU3_RHOCB		mviN		Probable lipid II flippase MurJ	0.000761905	2	2	2	2	2	1	1	1	1	2	2	2	2													22.1566	22.2936	21.293	22.2847	22.5107	22.5276	22.2572	22.4502	23.2193	22.8376	22.844	23.0003	22.1566	22.2936	21.293	22.2847	22.5107	22.5276
D5AMU4	D5AMU4_RHOCB		RCAP_rcc00468		Rhomboid family protein	0.000394633	2	2	2	2	2	2	2	2	2	2	2	2	2													23.819	23.793	24.1545	23.7908	24.0796	23.9436	23.9083	24.368	24.2483	24.3406	24.2473	24.2008	23.819	23.793	24.1545	23.7908	24.0796	23.9436
D5AMU5	D5AMU5_RHOCB		trpS		Tryptophan--tRNA ligase	0.000394633	27	25	24	26	26	26	26	27	24	25	25	26	25													30.3647	30.4107	30.3736	30.434	30.1754	30.3556	30.4134	30.2633	30.8243	30.7148	30.7756	30.8095	30.3647	30.4107	30.3736	30.434	30.1754	30.3556
D5AMU6	D5AMU6_RHOCB		RCAP_rcc00470		Probable multidrug resistance protein NorM	0.000761905	2	2	2	2	2	2	2	2	2	2	2	2	2													22.7221	22.729	22.9119	22.83	23.1384	22.4538	22.9051	23.1679	23.441	23.0507	23.3836	22.1713	22.7221	22.729	22.9119	22.83	23.1384	22.4538
D5AMU7	D5AMU7_RHOCB		RCAP_rcc00471		Thioesterase superfamily protein	0.000394633	19	19	17	18	18	19	16	18	16	14	14	14	13													28.7918	28.3698	28.9205	28.6608	28.7863	28.5252	28.7298	28.5907	27.8362	27.7514	27.897	27.6067	28.7918	28.3698	28.9205	28.6608	28.7863	28.5252
D5AMU8	D5AMU8_RHOCB		RCAP_rcc00472		Thioesterase superfamily protein	0.000394633	6	6	6	6	6	6	6	6	6	6	6	6	6													28.1326	28.0845	27.984	28.1125	27.8469	28.0057	28.0323	27.8256	28.2493	28.2055	28.2853	28.201	28.1326	28.0845	27.984	28.1125	27.8469	28.0057
D5AMU9	D5AMU9_RHOCB		RCAP_rcc00473		Transcriptional regulator, MerR family	0.000394633	10	10	10	10	10	10	10	10	10	10	10	10	10													28.1104	28.0481	27.8605	28.0306	28.1732	28.2004	28.2429	28.0218	28.123	27.9468	28.0925	28.1062	28.1104	28.0481	27.8605	28.0306	28.1732	28.2004
D5AMV0	D5AMV0_RHOCB		RCAP_rcc00474		Transcriptional regulator, MerR family	0.000394633	10	9	9	9	9	9	9	9	9	9	9	8	8													27.1914	27.1716	27.4184	27.1269	27.1977	27.1154	27.111	27.3348	27.4155	27.3382	27.092	27.2026	27.1914	27.1716	27.4184	27.1269	27.1977	27.1154
D5AMV1	D5AMV1_RHOCB		RCAP_rcc00475		Acyl-CoA dehydrogenase domain protein	0.000394633	47	37	39	38	40	40	40	40	41	37	39	39	38													29.2155	29.2254	29.1637	29.2131	29.2443	29.2973	29.2788	29.2921	29.5334	29.4818	29.503	29.6258	29.2155	29.2254	29.1637	29.2131	29.2443	29.2973
D5AMV2	D5AMV2_RHOCB		RCAP_rcc00476		DUF1013 domain-containing protein	0.000394633	45	44	42	44	45	43	44	42	43	44	42	44	41													31.2124	31.2538	31.1385	31.2598	31.1366	31.2534	31.3018	30.9912	31.3586	31.2758	31.4265	31.3198	31.2124	31.2538	31.1385	31.2598	31.1366	31.2534
D5AMV3	D5AMV3_RHOCB		RCAP_rcc00477		Ribonuclease T2 family protein	0.000394633	6	5	5	5	4	4	4	4	5	5	4	4	6													23.3093	23.4111	23.0306	23.0443	23.1132	22.7027	22.7063	22.6096	23.481	23.4736	22.7672	24.1076	23.3093	23.4111	23.0306	23.0443	23.1132	22.7027
D5AMV4	D5AMV4_RHOCB		RCAP_rcc00478		Alcohol dehydrogenase, zinc-binding domain protein	0.000394633	27	26	27	26	26	24	26	26	26	23	22	24	22													28.7553	28.7828	28.7862	28.7786	28.6471	28.675	28.7023	28.762	28.6765	28.5934	28.6637	28.477	28.7553	28.7828	28.7862	28.7786	28.6471	28.675
D5AMV5	D5AMV5_RHOCB		RCAP_rcc00479		Ubiquinone biosynthesis protein, COQ9 family	0.000394633	12	12	12	12	11	12	12	12	12	11	12	12	12													28.8062	28.8333	28.9752	28.7769	28.8057	28.8522	28.8413	28.9415	29.031	28.9844	28.8719	29.1173	28.8062	28.8333	28.9752	28.7769	28.8057	28.8522
D5AMV6	D5AMV6_RHOCB		rpsU		30S ribosomal protein S21	0.000394633	4	2	2	2	2	2	1	2	3	3	2	2	2													26.7499	27.0326	26.7298	26.5531	27.0303	26.7835	26.5843	26.9068	26.4402	26.652	26.5655	26.5656	26.7499	27.0326	26.7298	26.5531	27.0303	26.7835
D5AMV9	D5AMV9_RHOCB		RCAP_rcc00483		Transcriptional regulator, AsnC/Lrp family	0.000394633	12	12	12	12	12	12	12	12	11	12	11	12	10													26.8837	27.0427	26.8674	26.9346	27.1505	27.1804	27.117	26.7613	27.2944	27.1705	27.2854	27.2061	26.8837	27.0427	26.8674	26.9346	27.1505	27.1804
D5AMW0	D5AMW0_RHOCB		ald		Alanine dehydrogenase	0.000394633	41	36	38	36	36	38	39	39	38	40	40	39	41													31.2114	31.3986	31.3242	31.1108	31.7364	31.9798	32.0152	32.0912	32.7844	32.56	32.6738	32.8908	31.2114	31.3986	31.3242	31.1108	31.7364	31.9798
D5AMW1	D5AMW1_RHOCB		gst		Glutathione S-transferase	0.000394633	13	11	11	11	12	11	11	11	12	13	12	11	13													30.4591	30.5296	30.4101	30.5358	30.297	30.4203	30.4245	30.1882	30.999	30.901	31.0415	31.0381	30.4591	30.5296	30.4101	30.5358	30.297	30.4203
D5AMW3	D5AMW3_RHOCB		suhB		Inositol-1-monophosphatase	0.000394633	31	30	27	29	29	30	27	28	29	24	27	25	25													30.1419	30.0545	30.2227	30.1101	30.0294	29.9834	30.2418	30.145	30.3052	30.2943	30.1405	30.0378	30.1419	30.0545	30.2227	30.1101	30.0294	29.9834
D5AMW5	D5AMW5_RHOCB		RCAP_rcc00489		HTH-type transcriptional regulator MetR	0.000394633	14	11	12	11	13	10	10	11	9	7	9	6	6													25.4795	25.2258	25.3955	25.5263	25.2458	25.2989	25.1114	25.2211	24.3321	24.5177	23.4665	23.9827	25.4795	25.2258	25.3955	25.5263	25.2458	25.2989
D5AMW6	D5AMW6_RHOCB		metF		Methylenetetrahydrofolate reductase	0.000394633	17	17	17	16	16	17	16	16	16	14	17	15	16													28.8691	28.8657	28.5778	28.9526	29.372	29.3266	29.1176	28.7843	28.5565	28.5094	28.4718	28.6936	28.8691	28.8657	28.5778	28.9526	29.372	29.3266
D5AMW7	D5AMW7_RHOCB		RCAP_rcc00491		Thioesterase superfamily protein	0.000394633	5	4	3	5	5	4	4	5	4	5	4	3	4													25.4142	25.384	25.4058	25.5507	25.0397	24.9889	25.1888	24.9646	25.3939	25.1487	25.1008	25.3149	25.4142	25.384	25.4058	25.5507	25.0397	24.9889
D5AMW8	D5AMW8_RHOCB		RCAP_rcc00492		DUF2235 domain-containing protein	0.000394633	5	5	2	3	3	4	2	2	3	2	2	2	2													20.4756	18.9988	20.3983	18.9368	20.228	19.7264	19.9457	19.7334	18.8883	19.3047	19.3992	19.297	20.4756	18.9988	20.3983	18.9368	20.228	19.7264
D5AMW9	D5AMW9_RHOCB		ldc		Lysine/ornithine decarboxylase	0.000394633	42	41	42	42	42	41	42	42	42	41	40	40	41													30.1291	30.0953	30.3763	30.4521	29.6545	30.1572	30.2928	30.0511	29.8045	29.6899	29.7469	29.76	30.1291	30.0953	30.3763	30.4521	29.6545	30.1572
D5AMX0	D5AMX0_RHOCB		RCAP_rcc00494		Transcriptional regulator, AsnC/Lrp family	0.000394633	11	11	10	10	11	9	9	10	10	9	11	9	11													27.0934	27.0518	27.1907	27.2402	26.8642	26.8801	26.8917	26.7661	27.0846	26.8762	27.04	26.8479	27.0934	27.0518	27.1907	27.2402	26.8642	26.8801
D5AMX1	D5AMX1_RHOCB		RCAP_rcc00495		Glyoxalase/bleomycin resistance protein/dioxygenase	0.000394633	10	10	10	10	10	10	10	10	10	10	10	10	10													28.2701	28.4389	28.4478	28.4732	28.2667	28.3815	28.4655	28.2493	29.3593	29.2444	29.2133	29.3218	28.2701	28.4389	28.4478	28.4732	28.2667	28.3815
D5AMX2	D5AMX2_RHOCB		valS		Valine--tRNA ligase	0.000394633	88	84	84	79	81	82	79	80	81	78	81	81	77													30.9771	31.0367	31.0836	31.0119	30.9164	30.9322	30.9816	31.0273	31.1772	31.199	31.1728	31.1783	30.9771	31.0367	31.0836	31.0119	30.9164	30.9322
D5AMX3	D5AMX3_RHOCB		RCAP_rcc00497		UbiA prenyltransferase family protein	0.000394633	16	15	14	16	16	16	14	15	16	13	16	15	13													25.7928	25.8301	26.1126	25.9336	26.2458	26.0045	26.1036	26.4038	26.1226	26.2326	26.0434	25.8921	25.7928	25.8301	26.1126	25.9336	26.2458	26.0045
D5AMX4	D5AMX4_RHOCB		RCAP_rcc00498		Transglycosylase, Slt family	0.000394633	3	2	3	3	3	3	3	3	3	3	3	3	3													23.6768	23.5752	22.4366	23.2241	23.859	23.8406	23.7988	23.6515	23.776	23.7413	23.7315	23.8511	23.6768	23.5752	22.4366	23.2241	23.859	23.8406
D5AMX5	D5AMX5_RHOCB		RCAP_rcc00499		Uncharacterized protein	0.000761905	1	1	1	1	1	1	1	1	1	1	1	1	1													26.285	26.473	26.1497	26.3332	26.9432	26.6875	26.6718	26.4376	25.2402	25.3176	25.5129	25.7942	26.285	26.473	26.1497	26.3332	26.9432	26.6875
D5AMX7	D5AMX7_RHOCB		cpaB		Flp pilus assembly protein CpaB	0.000394633	12	9	9	11	9	10	9	8	9	6	6	8	8													26.0855	25.5784	26.2992	26.0733	26.2946	26.2052	25.8417	26.4038	24.7087	24.7665	24.8317	25.1875	26.0855	25.5784	26.2992	26.0733	26.2946	26.2052
D5AMX8	D5AMX8_RHOCB		RCAP_rcc00502		Type II and III secretion system protein	0.000394633	23	19	20	22	22	21	23	20	19	15	18	15	15													29.1539	29.1483	29.0782	29.2597	28.9285	29.0038	28.9598	28.8028	28.6391	28.4869	28.5524	28.6708	29.1539	29.1483	29.0782	29.2597	28.9285	29.0038
D5AMX9	D5AMX9_RHOCB		RCAP_rcc00503		OmpA/MotB domain protein	0.000394633	22	22	22	21	22	22	21	22	21	21	21	22	21													29.0308	28.9804	28.9199	29.0203	29.0693	29.0984	29.1919	28.9612	28.9869	28.8158	28.9741	28.9491	29.0308	28.9804	28.9199	29.0203	29.0693	29.0984
D5AMY0	D5AMY0_RHOCB		RCAP_rcc00504		ATPase, PP-loop family	0.000394633	11	11	11	11	11	10	10	9	10	9	10	10	9													26.3989	26.6113	26.2881	26.448	26.557	26.8686	26.9953	26.8744	26.8223	26.8539	26.8758	26.8588	26.3989	26.6113	26.2881	26.448	26.557	26.8686
D5AMY1	D5AMY1_RHOCB		RCAP_rcc00505		Type II secretion system protein E	0.000394633	14	4	3	4	5	6	5	6	5	2	5	3	1													22.1068	21.4012	21.9843	22.3837	22.8441	22.369	22.7818	22.8366	18.5783	21.6547	21.607	17.4065	22.1068	21.4012	21.9843	22.3837	22.8441	22.369
D5AMY2	D5AMY2_RHOCB		RCAP_rcc00506		Type II secretion system protein	0.000394633	4	0	0	1	0	0	1	0	2	1	0	0	0													NA	NA	19.0145	NA	NA	20.4073	NA	21.3844	17.4487	NA	NA	NA	21.1917	20.3023	19.0145	22.3517	21.0952	20.4073
D5AMY3	D5AMY3_RHOCB		RCAP_rcc00507		Type II secretion system protein	0.000394633	3	2	1	1	1	2	2	2	3	1	1	1	1													21.0473	20.3612	18.8401	19.7828	21.7032	21.0365	21.1863	22.5723	20.264	19.435	18.8371	19.6673	21.0473	20.3612	18.8401	19.7828	21.7032	21.0365
D5AMY4	D5AMY4_RHOCB		RCAP_rcc00508		TPR repeat domain protein	0.000394633	12	11	12	12	12	12	12	11	12	11	12	11	10													26.7821	26.793	26.3608	26.7495	26.7166	26.7024	26.7405	26.5179	26.7953	26.8472	26.8686	26.9208	26.7821	26.793	26.3608	26.7495	26.7166	26.7024
D5AMY5	D5AMY5_RHOCB		RCAP_rcc00509		TPR repeat domain protein	0.000394633	25	22	23	24	21	22	22	23	23	21	20	19	20													28.3582	28.3948	28.3755	28.5776	28.5281	28.5835	28.74	28.4588	28.3938	28.4854	28.3221	28.3438	28.3582	28.3948	28.3755	28.5776	28.5281	28.5835
D5AMY6	D5AMY6_RHOCB		RCAP_rcc00510		Peptidase, subfamily A24A, prepilin type IV	0.00486891	1	1	0	1	1	1	1	1	1	1	1	1	0													18.097	NA	19.4415	14.4329	19.4443	20.1463	19.7876	20.4038	18.7484	19.0139	15.9554	NA	18.097	22.2758	19.4415	14.4329	19.4443	20.1463
D5AMY7	D5AMY7_RHOCB		ispE		4-diphosphocytidyl-2-C-methyl-D-erythritol kinase	0.000394633	17	16	14	15	16	13	16	14	15	14	13	14	14													28.9594	28.9486	28.826	28.9575	29.1538	29.3287	29.3968	29.1506	29.5069	29.4035	29.6081	29.5619	28.9594	28.9486	28.826	28.9575	29.1538	29.3287
D5AMY8	D5AMY8_RHOCB		RCAP_rcc00512		TPR repeat domain protein	0.000394633	59	56	57	55	54	56	55	56	57	57	55	53	58													30.5953	30.6595	30.5912	30.707	30.8278	30.9832	31.0383	30.8494	31.1758	31.1183	31.1324	31.2029	30.5953	30.6595	30.5912	30.707	30.8278	30.9832
D5AMY9	D5AMY9_RHOCB		etfD		Electron transfer flavoprotein-ubiquinone oxidoreductase	0.000394633	56	53	53	55	52	55	52	50	53	48	51	47	49													30.0711	30.0715	30.1514	30.0677	30.1203	30.0471	30.0285	30.1476	30.3438	30.3611	30.3451	30.3386	30.0711	30.0715	30.1514	30.0677	30.1203	30.0471
D5AMZ0	D5AMZ0_RHOCB		greA		Transcription elongation factor GreA	0.000394633	16	16	16	16	16	16	16	16	16	16	16	16	16													30.4885	30.5054	30.3836	30.5217	30.4331	30.5758	30.6331	30.4163	30.9121	30.8258	30.8737	30.8712	30.4885	30.5054	30.3836	30.5217	30.4331	30.5758
D5AMZ1	D5AMZ1_RHOCB		RCAP_rcc00515		Uncharacterized protein	0.000394633	20	19	18	18	18	19	18	19	16	15	15	16	16													27.6778	27.4839	27.8348	27.3828	27.7917	27.5782	27.6309	27.7221	27.3638	27.3045	27.3433	27.2413	27.6778	27.4839	27.8348	27.3828	27.7917	27.5782
D5AMZ2	D5AMZ2_RHOCB		tpl		Tyrosine phenol-lyase	0.000394633	51	47	48	47	48	49	49	46	50	47	45	47	48													30.0227	30.0355	30.1896	30.0103	30.3353	30.2465	30.2274	30.4395	30.4692	30.4102	30.4269	30.5441	30.0227	30.0355	30.1896	30.0103	30.3353	30.2465
D5AMZ3	D5AMZ3_RHOCB		RCAP_rcc00517		Uncharacterized protein	0.000394633	2	2	2	2	2	2	2	2	2	2	2	2	2													22.95	22.0846	22.6256	21.7324	22.3205	22.5178	21.9677	21.9476	21.4352	22.2711	21.8835	21.4789	22.95	22.0846	22.6256	21.7324	22.3205	22.5178
D5AMZ4	D5AMZ4_RHOCB		fadA		Fatty acid oxidation complex, beta subunit	0.000394633	38	35	36	33	37	37	35	34	33	34	36	34	37													28.9209	28.9064	28.7047	28.8786	28.7638	28.9586	28.825	28.721	29.3829	29.3224	29.3324	29.4232	28.9209	28.9064	28.7047	28.8786	28.7638	28.9586
D5AMZ5	D5AMZ5_RHOCB		RCAP_rcc00519		Cupin domain protein	0.000394633	7	5	5	5	7	5	4	4	4	6	6	4	6													23.4769	23.5587	23.5871	23.8125	23.3979	23.7688	23.7088	23.6128	24.5184	24.409	24.3668	24.6667	23.4769	23.5587	23.5871	23.8125	23.3979	23.7688
D5AMZ6	D5AMZ6_RHOCB		fadB		3-hydroxyacyl-CoA dehydrogenase	0.000394633	52	44	45	50	43	46	44	42	48	40	44	45	45													28.443	28.3662	28.5595	28.2427	28.4448	28.3937	28.4587	28.7162	28.9484	28.9955	28.929	28.9394	28.443	28.3662	28.5595	28.2427	28.4448	28.3937
D5AMZ7	D5AMZ7_RHOCB		dcp		Peptidyl-dipeptidase Dcp	0.000394633	40	38	38	36	38	37	39	40	39	40	40	36	40													29.6838	29.7088	29.7534	29.6876	29.7889	29.8369	29.842	29.8116	30.1458	30.098	30.0351	30.1819	29.6838	29.7088	29.7534	29.6876	29.7889	29.8369
D5AMZ8	D5AMZ8_RHOCB		fieF		Ferrous-iron efflux pump FieF	0.000394633	2	1	2	2	2	2	2	2	2	2	2	2	2													18.5325	19.4387	21.585	20.6634	20.3758	20.4207	19.2451	21.5163	21.6939	21.3654	20.6721	20.0895	18.5325	19.4387	21.585	20.6634	20.3758	20.4207
D5AMZ9	D5AMZ9_RHOCB		RCAP_rcc00523		SH3-like domain-containing protein	0.000394633	12	12	11	11	11	12	12	12	12	9	9	11	10													26.9385	26.9036	26.8086	27.0269	27.0147	27.0974	27.187	27.0037	26.5518	26.4299	26.5997	26.5934	26.9385	26.9036	26.8086	27.0269	27.0147	27.0974
D5AN00	D5AN00_RHOCB		gyaR1		Glyoxylate reductase-1	0.000394633	50	44	43	43	42	45	42	42	43	40	41	41	42													29.5647	29.5153	29.4772	29.3561	29.4306	29.5446	29.483	29.3528	29.4675	29.5631	29.6015	29.5464	29.5647	29.5153	29.4772	29.3561	29.4306	29.5446
D5AN01	D5AN01_RHOCB		RCAP_rcc00525		Uncharacterized protein	0.000761905	2	1	1	1	1	1	2	0	1	0	1	0	0													19.3143	19.5107	19.4591	18.0382	18.6599	19.3284	NA	17.8232	NA	18.1562	NA	NA	19.3143	19.5107	19.4591	18.0382	18.6599	19.3284
D5AN02	D5AN02_RHOCB		RCAP_rcc00526		Dimethylglycine dehydrogenase	0.000394633	49	45	46	47	49	48	46	47	49	46	47	48	46													28.8715	28.9415	29.162	29.6417	28.962	28.9959	28.989	29.2586	29.212	29.8168	29.8191	29.8768	28.8715	28.9415	29.162	29.6417	28.962	28.9959
D5AN03	D5AN03_RHOCB		RCAP_rcc00527		Glycosyl hydrolase, family 25	0.000394633	18	18	18	17	17	17	17	17	16	16	18	18	16													29.5031	29.4466	29.3614	29.4948	29.5401	29.6157	29.7089	29.3584	29.407	29.3087	29.5063	29.3678	29.5031	29.4466	29.3614	29.4948	29.5401	29.6157
D5AN04	D5AN04_RHOCB		RCAP_rcc00528		Carboxymuconolactone decarboxylase family protein	0.000394633	8	6	8	5	5	5	5	7	5	7	8	7	7													25.1125	25.0381	24.9257	24.8575	24.1609	24.4719	25.2158	24.0578	25.4906	25.2282	25.3154	25.4454	25.1125	25.0381	24.9257	24.8575	24.1609	24.4719
D5AN05	D5AN05_RHOCB		RCAP_rcc00529		FAD dependent oxidoreductase	0.000394633	20	18	18	19	20	18	18	18	19	17	19	19	18													28.7161	28.7441	28.6834	28.7775	28.3129	28.5551	28.6382	28.4599	28.9177	28.8879	28.895	28.9315	28.7161	28.7441	28.6834	28.7775	28.3129	28.5551
D5AN06	D5AN06_RHOCB		RCAP_rcc00530		Porin family protein	0.000394633	10	10	9	10	9	9	10	10	10	10	9	10	10													29.1438	29.2211	29.082	29.141	29.231	29.526	29.5721	29.2817	30.0253	29.9425	30.048	30.0108	29.1438	29.2211	29.082	29.141	29.231	29.526
D5AN07	D5AN07_RHOCB		carB		Carbamoyl-phosphate synthase large chain	0.000394633	111	106	105	104	101	100	97	100	100	94	94	94	97													31.6261	31.6816	31.7154	31.6916	31.4369	31.4612	31.4448	31.5253	31.5463	31.5735	31.5866	31.607	31.6261	31.6816	31.7154	31.6916	31.4369	31.4612
D5AN08	D5AN08_RHOCB		aspS		Aspartate--tRNA(Asp/Asn) ligase	0.000394633	82	77	80	80	82	79	78	76	78	74	76	73	71													31.4908	31.5106	31.5744	31.5111	31.4447	31.4651	31.4478	31.5403	31.5835	31.5886	31.5596	31.6338	31.4908	31.5106	31.5744	31.5111	31.4447	31.4651
D5AN09	D5AN09_RHOCB		RCAP_rcc00533		DUF1800 domain-containing protein	0.000394633	36	34	34	34	35	33	36	35	34	32	35	33	33													29.1525	29.0978	29.1829	29.2123	29.9333	29.869	29.8888	29.834	29.6537	29.6943	29.7134	29.7109	29.1525	29.0978	29.1829	29.2123	29.9333	29.869
D5AN10	D5AN10_RHOCB		RCAP_rcc00534		DUF1501 domain-containing protein	0.000394633	38	34	36	34	33	38	37	37	35	36	36	36	36													28.7072	28.6622	28.6851	28.7458	29.5678	29.5925	29.6261	29.4417	29.8079	29.6446	29.8074	29.9242	28.7072	28.6622	28.6851	28.7458	29.5678	29.5925
D5AN12	D5AN12_RHOCB		RCAP_rcc00536		Acetyltransferase, GNAT family	0.000394633	16	14	15	15	14	14	13	14	15	13	12	14	15													29.0958	29.0996	28.9326	28.9907	29.2748	29.0632	27.7681	29.0063	29.4007	29.6959	28.9499	29.5676	29.0958	29.0996	28.9326	28.9907	29.2748	29.0632
D5AN14	D5AN14_RHOCB		RCAP_rcc00538		Methylmalonyl-CoA epimerase	0.000394633	14	13	13	12	13	13	12	11	12	12	12	13	12													29.2662	29.2787	29.2524	29.4007	29.0669	29.1872	29.2465	29.0695	29.6132	29.4927	29.4979	29.6327	29.2662	29.2787	29.2524	29.4007	29.0669	29.1872
D5AN15	D5AN15_RHOCB		RCAP_rcc00539		CysZ-like protein	0.000394633	4	3	3	4	4	3	3	3	4	4	4	4	4													23.2856	23.2964	24.0392	23.6478	23.8488	23.6738	23.6144	24.0965	25.2362	25.01	25.0765	25.1075	23.2856	23.2964	24.0392	23.6478	23.8488	23.6738
D5AN16	D5AN16_RHOCB		RCAP_rcc00540		Putative NAD(P)H nitroreductase	0.000394633	17	17	17	16	16	16	16	17	17	16	17	17	17													30.9606	31.0181	30.9826	31.0796	30.743	30.8669	30.9352	30.7346	31.4892	31.4593	31.5287	31.5363	30.9606	31.0181	30.9826	31.0796	30.743	30.8669
D5AN17	D5AN17_RHOCB		RCAP_rcc00541		UPF0235 protein RCAP_rcc00541	0.000394633	2	2	2	2	2	2	2	2	2	2	2	2	2													24.0301	24.0577	23.9537	24.1791	24.224	23.9249	23.9655	23.7276	24.0207	23.661	24.5335	23.7872	24.0301	24.0577	23.9537	24.1791	24.224	23.9249
D5AN18	D5AN18_RHOCB		RCAP_rcc00542		Membrane protein, putative	0.000761905	2	1	1	1	2	1	1	1	1	1	1	1	1													21.3853	20.7531	20.6887	20.384	20.8807	20.7554	21.4444	21.8464	18.5528	20.787	19.8783	20.8621	21.3853	20.7531	20.6887	20.384	20.8807	20.7554
D5AN20	D5AN20_RHOCB		RCAP_rcc02580		Metallo-beta-lactamase family protein	0.000394633	20	17	18	17	18	18	18	18	18	18	19	18	18													27.5069	27.4804	27.3797	27.6112	27.4712	27.5715	27.6062	27.4314	27.4962	27.3891	27.4595	27.5042	27.5069	27.4804	27.3797	27.6112	27.4712	27.5715
D5AN21	D5AN21_RHOCB		RCAP_rcc02581		histidine kinase	0.000394633	23	21	19	21	19	16	16	18	19	13	15	17	13													25.6507	25.4802	25.8379	25.286	25.4453	25.053	25.1037	25.6342	25.059	25.5768	25.5522	24.5556	25.6507	25.4802	25.8379	25.286	25.4453	25.053
D5AN23	D5AN23_RHOCB		lon		Lon protease	0.000394633	82	72	79	74	72	73	72	71	74	67	68	67	67													30.1053	30.1993	30.2883	30.1291	30.4702	30.2886	30.2764	30.4823	30.2622	30.3918	30.3434	30.3841	30.1053	30.1993	30.2883	30.1291	30.4702	30.2886
D5AN24	D5AN24_RHOCB		hup3		DNA-binding protein HU-3	0.000394633	11	10	10	11	11	10	9	10	9	8	9	9	9													27.7252	27.4657	27.8515	27.8187	27.5647	27.4195	27.5106	27.5501	27.0252	26.9518	27.0756	27.1946	27.7252	27.4657	27.8515	27.8187	27.5647	27.4195
D5AN25	D5AN25_RHOCB		ndh		NADH dehydrogenase, cyclic nucleotide-regulated	0.000394633	66	60	63	65	65	66	61	64	65	59	64	62	58													30.3869	30.4628	30.6024	30.6795	30.7214	30.3313	30.5608	30.9155	30.2244	30.6451	30.5294	30.423	30.3869	30.4628	30.6024	30.6795	30.7214	30.3313
D5AN26	D5AN26_RHOCB		RCAP_rcc02586		Uncharacterized protein	0.000394633	22	22	22	21	21	22	22	19	20	22	22	22	20													29.472	29.5321	29.4301	29.4709	29.2758	29.3635	29.4028	29.2581	29.8513	29.7911	29.8742	29.8489	29.472	29.5321	29.4301	29.4709	29.2758	29.3635
D5AN27	D5AN27_RHOCB		RCAP_rcc02587		GapR-like DNA-binding domain-containing protein	0.000394633	14	14	14	14	14	14	13	14	13	14	14	14	13													28.4907	28.5028	28.2595	28.5025	28.1671	28.3363	28.3717	28.0066	28.5797	28.5377	28.5958	28.4965	28.4907	28.5028	28.2595	28.5025	28.1671	28.3363
D5AN28	D5AN28_RHOCB		RCAP_rcc02588		Membrane protein, putative	0.000761905	2	2	2	2	2	1	1	1	2	1	1	1	1													23.2043	23.0582	23.1108	22.8362	21.856	21.8856	21.9259	22.7382	21.1892	21.7502	20.7968	21.2309	23.2043	23.0582	23.1108	22.8362	21.856	21.8856
D5AN29	D5AN29_RHOCB		fadJ		Fatty acid oxidation complex, alpha subunit	0.000394633	33	32	31	31	31	31	29	27	28	22	28	25	24													28.3242	28.2151	28.5306	28.2283	28.3547	28.1457	28.02	28.2365	27.5295	27.6893	27.5111	27.5404	28.3242	28.2151	28.5306	28.2283	28.3547	28.1457
D5AN30	D5AN30_RHOCB		dksA2		DnaK suppressor protein-2	0.000394633	4	4	4	3	4	3	2	3	3	2	4	4	3													24.2609	24.4596	23.4877	24.3641	23.2206	22.8357	23.1257	23.0875	23.3418	24.2555	24.0996	23.2112	24.2609	24.4596	23.4877	24.3641	23.2206	22.8357
D5AN31	D5AN31_RHOCB		RCAP_rcc02591		Surface presentation of antigens protein family	0.000761905	2	1	1	1	1	1	1	0	0	0	0	0	0													18.8992	18.6311	17.8	18.5569	17.6354	17.1317	NA	NA	NA	NA	NA	NA	18.8992	18.6311	17.8	18.5569	17.6354	17.1317
D5AN32	D5AN32_RHOCB		RCAP_rcc02592		histidine kinase	0.000394633	18	11	13	14	12	15	12	12	15	8	7	11	8													23.9489	23.9096	24.6	23.9146	25.725	24.2833	24.0856	24.7864	23.2232	22.885	23.6445	23.0975	23.9489	23.9096	24.6	23.9146	25.725	24.2833
D5AN33	D5AN33_RHOCB		RCAP_rcc02593		DUF3311 domain-containing protein	0.00189466	2	0	0	0	0	0	0	0	0	0	0	0	0													NA	NA	NA	NA	NA	NA	NA	NA	NA	NA	NA	NA	22.6411	21.8858	21.8138	21.8555	21.6729	22.4835
D5AN34	D5AN34_RHOCB		RCAP_rcc02594		Response regulator receiver protein	0.000394633	6	6	4	5	6	6	6	6	6	4	4	4	5													26.9476	26.752	26.5834	26.8888	26.8615	26.9884	26.968	26.5376	26.6524	26.5862	26.7197	26.8729	26.9476	26.752	26.5834	26.8888	26.8615	26.9884
D5AN35	D5AN35_RHOCB		RCAP_rcc02595		Transcriptional regulator, XRE family	0.000394633	17	14	13	14	12	14	10	11	15	10	11	8	13													25.5954	25.3058	25.8792	25.1591	25.7119	24.7717	25.1612	25.9512	24.5017	24.964	24.8043	24.9861	25.5954	25.3058	25.8792	25.1591	25.7119	24.7717
D5AN38	D5AN38_RHOCB		RCAP_rcc02598		Beta-alanine--pyruvate transaminase	0.000394633	40	39	37	38	36	37	38	35	40	35	36	38	37													30.4505	30.4348	30.3234	30.3929	30.3632	30.3229	30.3198	30.2583	30.1549	30.0927	30.2192	30.1926	30.4505	30.4348	30.3234	30.3929	30.3632	30.3229
D5AN39	D5AN39_RHOCB		RCAP_rcc02599		Transcriptional regulator, TetR family	0.000394633	9	7	8	6	9	9	9	8	8	7	7	7	7													26.0226	25.9877	25.719	25.9631	26.324	26.2988	26.2962	26.086	26.3781	26.3511	26.3441	26.4349	26.0226	25.9877	25.719	25.9631	26.324	26.2988
D5AN41	D5AN41_RHOCB		accB		Biotin carboxyl carrier protein of acetyl-CoA carboxylase	0.000394633	8	5	5	5	5	5	6	6	5	6	7	8	7													28.8299	28.8618	28.7218	28.8266	28.5325	28.7052	28.7278	28.5215	29.2853	29.2086	29.2593	29.3592	28.8299	28.8618	28.7218	28.8266	28.5325	28.7052
D5AN42	D5AN42_RHOCB		accC		Biotin carboxylase	0.000394633	41	38	40	39	36	39	37	38	36	35	37	33	35													30.7858	30.8095	30.7696	30.7812	30.7235	30.7423	30.7462	30.7061	30.8548	30.8302	30.8705	30.9624	30.7858	30.8095	30.7696	30.7812	30.7235	30.7423
D5AN43	D5AN43_RHOCB		RCAP_rcc02603		Uncharacterized protein	0.000394633	22	20	17	19	18	20	19	20	19	12	11	11	10													26.9651	26.8441	26.8606	26.7561	27.1098	26.8206	26.8785	26.7262	25.5322	25.5575	25.6989	25.5967	26.9651	26.8441	26.8606	26.7561	27.1098	26.8206
D5AN44	D5AN44_RHOCB		aat		Leucyl/phenylalanyl-tRNA--protein transferase	0.000394633	7	7	6	7	7	7	7	6	6	5	5	5	5													24.9497	24.9229	24.682	25.0183	25.0434	24.9761	24.9431	24.5464	23.3735	23.3076	23.9172	23.0551	24.9497	24.9229	24.682	25.0183	25.0434	24.9761
D5AN45	D5AN45_RHOCB		RCAP_rcc02605		DUF2155 domain-containing protein	0.000394633	5	5	5	4	4	5	4	4	5	4	5	4	4													25.9194	25.9457	26.1008	26.0855	26.294	26.3664	26.3451	26.1366	26.3705	26.1569	26.0541	26.3817	25.9194	25.9457	26.1008	26.0855	26.294	26.3664
D5AN46	D5AN46_RHOCB		RCAP_rcc02606		Mammalian cell entry related domain protein	0.000394633	3	2	3	2	2	3	2	3	2	2	2	2	2													26.1866	26.247	26.0707	26.2111	26.315	26.332	26.3286	26.2314	25.9463	25.8139	25.6622	25.8737	26.1866	26.247	26.0707	26.2111	26.315	26.332
D5AN47	D5AN47_RHOCB		RCAP_rcc02607		NADH ubiquinone oxidoreductase subunit, NDUFA12 family	0.000394633	6	6	6	6	6	6	6	6	6	6	6	6	6													27.7447	27.6955	27.61	27.7955	27.6422	27.6109	27.7625	27.4927	27.8049	27.7419	27.9484	27.9599	27.7447	27.6955	27.61	27.7955	27.6422	27.6109
D5AN48	D5AN48_RHOCB		clpX		ATP-dependent Clp protease ATP-binding subunit ClpX	0.000394633	57	56	57	56	56	56	55	53	53	51	49	49	49													32.9779	32.9549	33.0344	33.0188	32.9124	32.8162	32.8566	32.8762	32.4828	32.4618	32.471	32.5166	32.9779	32.9549	33.0344	33.0188	32.9124	32.8162
D5AN49	D5AN49_RHOCB		clpP		ATP-dependent Clp protease proteolytic subunit	0.000394633	28	26	26	27	27	26	27	27	28	25	26	27	27													32.4726	32.4669	32.4826	32.5486	32.5934	32.6738	32.7272	32.6044	33.1038	33.0066	33.0512	33.1775	32.4726	32.4669	32.4826	32.5486	32.5934	32.6738
D5AN50	D5AN50_RHOCB		RCAP_rcc02610		DUF3887 domain-containing protein	0.000761905	1	1	1	1	1	1	1	1	1	1	1	0	1													21.9004	21.9092	21.3159	21.6808	19.1677	20.3459	19.1187	19.802	18.6079	19.2845	NA	20.5026	21.9004	21.9092	21.3159	21.6808	19.1677	20.3459
D5AN51	D5AN51_RHOCB		mcpA3		Methyl-accepting chemotaxis protein McpA-3	0.000761905	3	0	0	0	1	2	2	1	2	1	2	2	1													NA	NA	NA	13.4191	17.6418	18.7159	21.7144	17.6458	17.7755	18.6857	18.0128	16.0095	22.8865	20.2688	22.183	13.4191	17.6418	18.7159
D5AN52	D5AN52_RHOCB		RCAP_rcc02612		5-hydroxyisourate hydrolase	0.000394633	9	9	8	7	7	7	7	7	7	6	7	8	8													26.8375	26.863	26.6406	26.8958	26.652	26.7564	26.8088	26.6154	26.9677	27.0137	27.1045	27.141	26.8375	26.863	26.6406	26.8958	26.652	26.7564
D5AN53	D5AN53_RHOCB		RCAP_rcc02613		Chitooligosaccharide deacetylase	0.000394633	37	35	37	36	33	33	34	34	36	36	34	34	36													28.713	28.2504	28.808	28.724	28.585	28.5766	28.226	28.387	28.7175	28.1821	28.7073	28.5518	28.713	28.2504	28.808	28.724	28.585	28.5766
D5AN54	D5AN54_RHOCB		RCAP_rcc02614		Cupin domain protein	0.000394633	15	15	15	15	15	15	15	15	15	15	15	14	15													28.3856	28.3944	28.4813	28.4121	28.185	28.2743	28.308	28.3589	28.3959	28.4544	28.3108	28.4862	28.3856	28.3944	28.4813	28.4121	28.185	28.2743
D5AN55	D5AN55_RHOCB		ttuD		Hydroxypyruvate reductase	0.000394633	19	18	17	17	18	18	17	15	16	13	15	14	13													26.6565	26.607	26.7595	26.652	26.3595	26.3205	26.2095	26.413	25.6974	25.95	25.8312	25.6949	26.6565	26.607	26.7595	26.652	26.3595	26.3205
D5AN56	D5AN56_RHOCB		RCAP_rcc02616		D-lyxose/D-mannose family sugar isomerase	0.000394633	14	14	14	14	13	13	13	14	14	14	14	14	13													28.2668	28.2995	28.2037	28.3335	27.8029	27.8617	27.9804	27.8018	28.6581	28.5747	28.6183	28.73	28.2668	28.2995	28.2037	28.3335	27.8029	27.8617
D5AN57	D5AN57_RHOCB		ushA		5'-nucleotidase	0.000394633	57	56	57	55	54	56	53	54	52	53	54	54	53													32.5116	32.5346	32.4241	32.5765	32.2773	32.3765	32.4042	32.142	32.5612	32.4826	32.5769	32.658	32.5116	32.5346	32.4241	32.5765	32.2773	32.3765
D5AN58	D5AN58_RHOCB		RCAP_rcc02618		DUF952 domain-containing protein	0.000394633	3	3	3	2	2	3	2	3	2	3	3	2	3													25.8006	25.7913	25.6716	25.8481	25.4497	25.5303	25.6284	25.411	25.8474	25.7624	25.7872	25.8388	25.8006	25.7913	25.6716	25.8481	25.4497	25.5303
D5AN59	D5AN59_RHOCB		pyrD2		Dihydroorotate dehydrogenase (quinone)	0.000394633	43	42	41	43	40	42	40	40	38	31	32	35	31													29.8095	29.6522	29.7786	29.6497	29.7054	29.6372	29.6597	29.4998	29.1007	28.9602	29.1687	28.9164	29.8095	29.6522	29.7786	29.6497	29.7054	29.6372
D5AN60;D5APL9		D5AN60;D5APL9				NA	12	12	12	12	12	12	12	12	12	12	12	12	12	12	12	12	12	12	12	12	12	12	12	12	12	27.7631	27.7936	27.9435	27.7768	27.6305	27.4674	27.4048	27.6323	27.1481	27.1461	27.2242	27.0794	27.7631	27.7936	27.9435	27.7768	27.6305	27.4674
D5AN61	D5AN61_RHOCB		sulP		Sulphate transporter	0.000394633	19	17	19	19	18	18	17	18	19	17	18	18	17													27.6763	27.7398	27.9946	27.7016	28.0157	27.8574	27.8513	28.3148	27.9477	28.0975	27.9936	27.9302	27.6763	27.7398	27.9946	27.7016	28.0157	27.8574
D5AN62	D5AN62_RHOCB		RCAP_rcc02622		Pyridoxamine 5'-phosphate oxidase family protein	0.000394633	9	9	9	9	9	8	8	8	7	7	8	7	8													26.2151	26.2046	26.3019	26.3536	26.1802	26.3326	26.3565	26.1199	26.5578	26.4566	26.4516	26.5123	26.2151	26.2046	26.3019	26.3536	26.1802	26.3326
D5AN63	D5AN63_RHOCB		RCAP_rcc02623		Pectate lyase superfamily protein domain-containing protein	0.000394633	38	31	36	36	34	25	24	23	26	26	27	27	27													28.592	28.7396	29.2058	28.8861	27.4076	27.3768	27.3811	27.5537	27.8475	27.6552	27.8204	27.8051	28.592	28.7396	29.2058	28.8861	27.4076	27.3768
D5AN64	D5AN64_RHOCB		lysS		Lysine--tRNA ligase	0.000394633	40	38	39	40	39	39	40	39	39	37	37	38	38													30.1867	30.1909	30.2447	30.2144	30.0608	30.0791	30.1102	30.1477	30.4148	30.3942	30.4248	30.3239	30.1867	30.1909	30.2447	30.2144	30.0608	30.0791
D5AN65	D5AN65_RHOCB		RCAP_rcc02625		Co-chaperone DjlA N-terminal domain-containing protein	0.000394633	16	16	14	15	14	15	15	13	15	15	15	13	15													29.6091	29.6675	29.3464	29.6161	29.2725	29.4487	29.3428	29.1206	30.0693	29.9162	30.0186	29.9706	29.6091	29.6675	29.3464	29.6161	29.2725	29.4487
D5AN66	D5AN66_RHOCB		RCAP_rcc02626		Cysteine-rich small domain-containing protein	0.000394633	9	7	8	8	7	9	9	8	9	9	9	9	9													27.9899	28.1367	28.0326	28.2163	28.3474	28.4703	28.5079	28.2099	29.1026	29.0281	29.1148	28.8606	27.9899	28.1367	28.0326	28.2163	28.3474	28.4703
D5AN67	D5AN67_RHOCB		dacB		Penicillin-binding protein 4	0.000394633	29	27	26	27	27	28	28	28	29	24	25	25	24													28.5335	28.3287	28.5084	28.221	28.873	28.5706	28.5279	28.5739	28.2226	28.4217	28.2506	28.2938	28.5335	28.3287	28.5084	28.221	28.873	28.5706
D5AN68	D5AN68_RHOCB		nadD		Probable nicotinate-nucleotide adenylyltransferase	0.000394633	5	4	4	5	5	4	4	3	5	3	2	2	3													24.7553	24.9981	24.7456	24.8726	22.5352	22.5446	22.2383	25.075	23.6895	22.4152	21.6185	21.4851	24.7553	24.9981	24.7456	24.8726	22.5352	22.5446
D5AN71	D5AN71_RHOCB		RCAP_rcc02631		Membrane protein, putative	0.000394633	15	12	12	12	11	13	12	12	14	11	12	12	12													27.1284	26.9717	27.4148	27.0664	27.2096	27.0794	27.0477	27.4724	27.1959	27.3865	27.3088	27.2838	27.1284	26.9717	27.4148	27.0664	27.2096	27.0794
D5AN72	D5AN72_RHOCB		RCAP_rcc02632		HAD-superfamily hydrolase, subfamily IA, variant 1	0.000394633	6	6	6	6	6	6	6	6	6	6	6	5	6													26.9849	27.0488	26.8039	27.1118	27.0823	27.0782	27.1342	26.8719	26.9545	26.8161	26.9058	27.0389	26.9849	27.0488	26.8039	27.1118	27.0823	27.0782
D5AN73	D5AN73_RHOCB		RCAP_rcc02633		DUF3572 family protein	0.000394633	5	5	5	5	5	5	5	5	5	5	5	5	5													25.9275	25.8377	25.667	25.8788	25.7989	25.9156	25.9515	25.5052	25.8865	25.6988	25.4121	25.8347	25.9275	25.8377	25.667	25.8788	25.7989	25.9156
D5AN74	D5AN74_RHOCB		RCAP_rcc02634		Response regulator receiver modulated diguanylate cyclase/phosphodiesterase	0.000394633	35	34	33	35	33	35	33	32	34	31	32	33	32													29.8859	29.9343	30.2493	29.9285	29.9663	29.8393	29.7674	30.2465	29.9873	30.2298	30.0261	30.0307	29.8859	29.9343	30.2493	29.9285	29.9663	29.8393
D5AN75	D5AN75_RHOCB		RCAP_rcc02635		Uncharacterized protein	0.000394633	26	24	26	24	23	24	25	25	26	26	24	23	21													28.3707	28.4196	28.6807	28.5358	28.4924	28.493	28.576	28.8692	28.4844	28.7419	28.53	28.311	28.3707	28.4196	28.6807	28.5358	28.4924	28.493
D5AN76	D5AN76_RHOCB		RCAP_rcc02636		Uncharacterized protein	0.000394633	4	3	3	4	4	4	4	4	4	4	4	2	4													25.6962	25.7629	25.999	26.0582	25.6952	25.9152	25.896	25.8087	25.5989	25.5731	25.4146	25.5028	25.6962	25.7629	25.999	26.0582	25.6952	25.9152
D5AN77	D5AN77_RHOCB		RCAP_rcc02637		RNA polymerase sigma factor, sigma-70 family, ECF subfamily	0.000394633	12	11	11	11	11	11	11	11	10	11	11	11	11													27.4761	27.5604	27.3436	27.5882	27.3676	27.5383	27.6367	27.42	27.921	27.7667	27.9437	27.706	27.4761	27.5604	27.3436	27.5882	27.3676	27.5383
D5AN78	D5AN78_RHOCB		RCAP_rcc02638		Calcium-binding EF-hand domain protein	0.000394633	25	23	21	22	22	18	20	18	19	22	21	21	20													30.6703	30.6151	30.6148	30.4817	30.6004	30.7715	30.9083	30.635	31.6259	31.5767	31.5587	31.3652	30.6703	30.6151	30.6148	30.4817	30.6004	30.7715
D5AN79	D5AN79_RHOCB		RCAP_rcc02639		Hydrolase, NUDIX family	0.000394633	17	17	17	17	17	16	16	15	16	16	15	15	15													26.8901	26.9679	26.9591	27.0149	26.6416	26.6522	26.7305	26.613	26.8822	26.698	26.6477	26.7039	26.8901	26.9679	26.9591	27.0149	26.6416	26.6522
D5AN80	D5AN80_RHOCB		RCAP_rcc02640		Lipocalin family protein	0.000394633	5	5	5	5	4	5	5	5	5	4	5	5	4													24.5963	24.1575	23.8702	24.1147	24.4392	24.4223	24.5613	24.1487	23.9663	24.0776	24.0494	23.7268	24.5963	24.1575	23.8702	24.1147	24.4392	24.4223
D5AN81	D5AN81_RHOCB		RCAP_rcc02641		Lipoprotein, putative	0.000394633	2	2	2	2	2	2	2	2	2	2	2	2	2													24.4655	24.5266	24.4274	24.5874	24.2408	24.5124	24.5084	24.2759	24.8861	24.8342	25.0584	24.7312	24.4655	24.5266	24.4274	24.5874	24.2408	24.5124
D5AN82	D5AN82_RHOCB		RCAP_rcc02642		Oxidoreductase, aldo/keto reductase family	0.000394633	20	19	19	18	18	19	18	17	19	18	18	18	18													28.0771	28.0784	28.0878	28.1111	28.2524	28.3138	28.3467	28.2388	28.5205	28.3831	28.4103	28.3023	28.0771	28.0784	28.0878	28.1111	28.2524	28.3138
D5AN83	D5AN83_RHOCB		RCAP_rcc02643		Probable branched-chain-amino-acid aminotransferase	0.000394633	15	9	10	8	10	14	10	10	7	7	7	8	8													25.463	25.5137	24.6442	25.2443	26.0524	25.6275	25.4822	25.0591	24.545	24.6314	24.9823	25.0127	25.463	25.5137	24.6442	25.2443	26.0524	25.6275
D5AN84	D5AN84_RHOCB		pabB		Para-aminobenzoate synthase, component I	0.000394633	11	10	10	10	11	11	10	10	8	10	9	8	10													25.6188	25.5436	25.6575	25.2927	25.5167	25.5432	25.4187	25.5078	25.6421	25.313	25.4176	25.8873	25.6188	25.5436	25.6575	25.2927	25.5167	25.5432
D5AN85	D5AN85_RHOCB		frc		Formyl-CoA transferase	0.000394633	14	12	12	12	12	13	12	12	12	13	12	12	12													27.1267	27.2526	27.1859	27.164	26.7404	27.043	27.0329	26.9581	27.5048	27.4618	27.5383	27.409	27.1267	27.2526	27.1859	27.164	26.7404	27.043
D5AN86	D5AN86_RHOCB		RCAP_rcc02646		Copper chaperone PCu(A)C	0.000394633	5	5	5	5	5	5	5	5	5	5	5	5	5													28.4387	28.4184	28.3753	28.525	28.1896	28.2758	28.2927	27.9994	28.3993	28.2879	28.32	28.3227	28.4387	28.4184	28.3753	28.525	28.1896	28.2758
D5AN87	D5AN87_RHOCB		putA		Bifunctional protein PutA	0.000394633	84	80	79	84	81	78	82	79	81	82	79	81	83													31.3825	31.3363	31.8873	31.7544	31.1104	31.5533	31.6309	31.7206	32.0786	32.1175	32.1573	32.1944	31.3825	31.3363	31.8873	31.7544	31.1104	31.5533
D5AN88	D5AN88_RHOCB		putR		Proline dehydrogenase transcriptional activator	0.000394633	10	9	8	10	8	8	8	8	6	7	4	5	7													25.0398	25.0796	25.2753	25.2086	24.4851	24.8214	24.6052	24.8204	24.7872	24.1152	24.356	24.7725	25.0398	25.0796	25.2753	25.2086	24.4851	24.8214
D5AN89	D5AN89_RHOCB		selD		Selenide, water dikinase	0.000394633	22	20	20	20	21	19	19	19	20	19	19	20	22													27.8359	27.7809	27.8032	27.9668	27.6185	27.944	27.8308	27.7177	28.2612	28.1486	28.0982	28.2434	27.8359	27.7809	27.8032	27.9668	27.6185	27.944
D5AN90	D5AN90_RHOCB		RCAP_rcc02650		UspA domain protein	0.000394633	13	12	10	10	10	11	11	10	11	7	8	5	7													26.2326	26.0864	26.0177	26.2124	26.3355	26.2828	26.2889	26.3984	25.3677	25.2842	25.037	25.1782	26.2326	26.0864	26.0177	26.2124	26.3355	26.2828
D5AN91	D5AN91_RHOCB		RCAP_rcc02651		Uncharacterized protein	0.000394633	11	10	9	9	9	10	10	10	9	8	8	8	8													25.9673	25.8515	25.6738	25.8814	25.8729	25.6288	25.5367	25.356	25.4997	25.2714	25.2688	25.6094	25.9673	25.8515	25.6738	25.8814	25.8729	25.6288
D5AN92	D5AN92_RHOCB		RCAP_rcc02652		D-ribose pyranase	0.000394633	6	6	6	6	5	6	6	5	5	5	5	6	5													27.3393	27.2971	27.5518	27.3331	27.2784	27.3271	27.4305	27.7029	27.96	27.8451	27.827	28.1698	27.3393	27.2971	27.5518	27.3331	27.2784	27.3271
D5AN93	D5AN93_RHOCB		glpK1		Glycerol kinase-1	0.000394633	13	11	11	11	10	11	10	9	10	12	13	13	11													26.0238	26.1432	25.8423	25.9223	25.9047	25.8787	25.9968	25.7769	27.1759	27.1261	27.1062	27.1655	26.0238	26.1432	25.8423	25.9223	25.9047	25.8787
D5AN94	D5AN94_RHOCB		tktB		Transketolase, C-terminal subunit	0.000394633	15	13	14	14	15	14	14	13	15	13	15	15	15													27.4152	27.4674	27.2632	27.3271	27.34	27.3611	27.3163	27.1699	28.1826	28.1943	28.2295	28.2624	27.4152	27.4674	27.2632	27.3271	27.34	27.3611
D5AN95	D5AN95_RHOCB		tktA		Transketolase, N-terminal subunit	0.000394633	15	14	14	13	14	11	13	13	12	14	14	14	15													25.7337	25.7275	25.531	25.6822	25.3333	25.5836	25.3862	25.3127	26.419	26.5536	26.7082	26.5818	25.7337	25.7275	25.531	25.6822	25.3333	25.5836
D5AN96	D5AN96_RHOCB		RCAP_rcc02656		L-fucose isomerase C-terminal domain-containing protein	0.000394633	19	17	19	19	18	18	15	18	18	18	19	19	19													26.8592	27.1585	26.9946	26.8949	26.8755	26.6787	26.7151	27.0166	27.4906	27.5665	27.4875	27.6626	26.8592	27.1585	26.9946	26.8949	26.8755	26.6787
D5AN97	D5AN97_RHOCB		RCAP_rcc02657		Monosacharide ABC transporter, periplasmic monosacharide-binding protein	0.000394633	47	46	45	45	46	45	47	44	44	45	44	47	44													33.1721	33.2204	32.9038	33.1092	33.0614	33.0811	33.0344	32.7443	33.4085	33.3574	33.4952	33.589	33.1721	33.2204	32.9038	33.1092	33.0614	33.0811
D5AN98	D5AN98_RHOCB		RCAP_rcc02658		Lipoprotein, putative	0.000394633	16	14	14	16	15	16	16	16	16	15	16	16	16													28.6617	28.6618	28.3765	28.5479	28.6114	28.5929	28.5596	28.2675	28.7926	28.7453	28.8242	28.923	28.6617	28.6618	28.3765	28.5479	28.6114	28.5929
D5AN99	D5AN99_RHOCB		RCAP_rcc02659		Monosacharide ABC transporter, ATP-binding protein	0.000394633	31	31	31	29	30	31	29	29	30	27	29	31	29													28.7379	28.8386	28.5872	28.6917	28.7534	28.7552	28.6802	28.508	28.5521	28.4612	28.6453	28.5618	28.7379	28.8386	28.5872	28.6917	28.7534	28.7552
D5ANA0	D5ANA0_RHOCB		RCAP_rcc02660		Monosacharide ABC transporter, permease protein	0.000394633	6	6	6	5	5	6	6	5	6	6	6	5	6													25.6373	25.6123	25.5977	25.5316	25.8776	25.601	25.3358	25.8959	25.4414	25.579	25.2777	25.6154	25.6373	25.6123	25.5977	25.5316	25.8776	25.601
D5ANA1	D5ANA1_RHOCB		RCAP_rcc02661		Transcriptional regulator, DeoR family	0.000394633	17	16	17	16	15	14	15	14	16	15	14	14	15													26.9173	26.8557	26.9744	26.9992	26.7222	26.7611	26.7627	26.6297	26.478	26.326	26.3801	26.3222	26.9173	26.8557	26.9744	26.9992	26.7222	26.7611
D5ANA2	D5ANA2_RHOCB		RCAP_rcc02662		Class II aldolase/adducin, N-terminal domain / oxidoreductase, short-chain dehydrogenase/reductase family	0.000394633	53	47	47	47	46	49	49	47	47	47	44	44	45													29.6321	29.3605	29.4453	29.5881	29.5815	29.7907	29.8696	29.3949	31.5687	29.8577	30.8543	31.438	29.6321	29.3605	29.4453	29.5881	29.5815	29.7907
D5ANA3	D5ANA3_RHOCB		RCAP_rcc02663		Transcriptional regulator, DeoR family	0.000394633	22	21	21	21	21	21	22	21	21	20	19	18	17													27.5407	27.4787	27.0343	27.2724	27.4828	27.3785	27.2619	27.119	26.8708	26.7031	26.8477	26.8665	27.5407	27.4787	27.0343	27.2724	27.4828	27.3785
D5ANA4	D5ANA4_RHOCB		mtnA		Methylthioribose-1-phosphate isomerase	0.000394633	26	25	23	21	22	24	24	24	22	21	24	24	23													28.8793	28.9315	28.5494	28.7646	29.0306	29.0011	28.9561	28.6856	29.162	29.0091	29.1256	29.1191	28.8793	28.9315	28.5494	28.7646	29.0306	29.0011
D5ANA6	D5ANA6_RHOCB		RCAP_rcc02666		Hydrolase, alpha/beta fold family	0.000394633	44	41	41	41	42	43	44	44	42	42	41	41	40													30.9214	30.9555	30.9281	31.0363	30.7513	30.8792	30.9449	30.76	31.384	31.2545	31.3215	31.4024	30.9214	30.9555	30.9281	31.0363	30.7513	30.8792
D5ANA7	D5ANA7_RHOCB	D5ANA7;D5AS73	fabI2	fabI;fabI2	Enoyl-[acyl-carrier-protein] reductase [NADH]	0.000394633	17	17	17	15	17	17	15	13	13	13	14	16	13	1	1	1	1	1	1	1	1	1	1	1	1	30.0472	30.1297	30.0524	30.1733	29.9679	30.1451	30.0555	29.9617	30.3311	30.3102	30.3203	30.345	30.0472	30.1297	30.0524	30.1733	29.9679	30.1451
D5ANA8	D5ANA8_RHOCB		fabB		3-oxoacyl-[acyl-carrier-protein] synthase I	0.000394633	37	34	34	33	35	34	35	31	32	32	35	33	33													31.3508	31.3281	31.4214	31.441	31.2098	31.2298	31.253	31.2344	31.5226	31.4768	31.492	31.6247	31.3508	31.3281	31.4214	31.441	31.2098	31.2298
D5ANA9	D5ANA9_RHOCB		fabA		3-hydroxydecanoyl-[acyl-carrier-protein] dehydratase	0.000394633	16	15	14	14	14	15	15	14	14	14	15	15	16													29.7228	29.7924	29.6559	29.795	29.4839	29.6501	29.6617	29.4236	30.1073	30.0498	30.1253	30.1084	29.7228	29.7924	29.6559	29.795	29.4839	29.6501
D5ANB0	D5ANB0_RHOCB		fur		Ferric uptake regulation protein	0.000394633	16	15	13	13	15	11	12	13	12	14	13	12	10													28.1029	28.1529	28.149	28.0186	28.0248	28.3046	28.4603	28.1155	28.5772	28.4209	28.6152	28.4155	28.1029	28.1529	28.149	28.0186	28.0248	28.3046
D5ANB1	D5ANB1_RHOCB		efp		Elongation factor P	0.000394633	14	14	14	13	13	14	14	14	13	14	13	14	14													30.9976	31.0832	30.914	31.0579	31.0643	31.2042	31.184	30.7078	31.5901	31.4126	31.2566	31.5599	30.9976	31.0832	30.914	31.0579	31.0643	31.2042
D5ANB2	D5ANB2_RHOCB		lysU		Lysyl-tRNA synthetase	0.000394633	20	19	18	19	17	18	20	20	20	19	20	18	20													27.0522	27.0785	26.6881	26.9002	26.8667	27.0833	26.9153	26.8096	27.2274	27.2449	27.2545	27.4116	27.0522	27.0785	26.6881	26.9002	26.8667	27.0833
D5ANB3	D5ANB3_RHOCB		RCAP_rcc02673		DUF2237 domain-containing protein	0.000394633	10	10	10	10	10	10	10	10	10	10	10	10	10													28.4854	28.4802	28.4262	28.5749	28.1075	28.1544	28.1886	27.9912	28.5717	28.4325	28.4733	28.5053	28.4854	28.4802	28.4262	28.5749	28.1075	28.1544
D5ANB4	D5ANB4_RHOCB		nylB		6-aminohexanoate-dimer hydrolase	0.000394633	24	20	21	22	22	20	22	21	22	20	19	17	21													27.4966	27.5519	27.7785	27.6454	27.4493	27.3722	27.4317	27.8441	27.6211	27.5987	27.3802	27.7125	27.4966	27.5519	27.7785	27.6454	27.4493	27.3722
D5ANB6	D5ANB6_RHOCB		RCAP_rcc02676		FAD assembly factor SdhE	0.000394633	3	2	3	3	3	2	2	3	3	2	2	2	3													25.568	25.3894	25.2023	25.481	25.237	25.1661	25.3883	25.2056	25.3127	25.2803	25.4488	25.4608	25.568	25.3894	25.2023	25.481	25.237	25.1661
D5ANB7	D5ANB7_RHOCB	D5ANB7;D5ATA9	aspC2	aspC1;aspC2	Aminotransferase	0.000394633	29	28	28	29	28	27	27	27	27	28	27	27	26	2	2	2	1	1	1	1	1	1	1	1	1	29.4775	29.4936	29.5049	29.5352	29.2877	29.3455	29.3254	29.3316	29.7121	29.5595	29.5584	29.5305	29.4775	29.4936	29.5049	29.5352	29.2877	29.3455
D5ANB8	D5ANB8_RHOCB		RCAP_rcc02678		Uncharacterized protein	0.000394633	11	9	8	8	9	10	11	9	10	11	9	11	9													25.5153	25.2241	25.1334	26.0304	25.2821	26.1786	25.467	25.4517	27.1038	25.6767	26.9623	25.7196	25.5153	25.2241	25.1334	26.0304	25.2821	26.1786
D5ANB9	D5ANB9_RHOCB		RCAP_rcc02679		Pyridine nucleotide-disulfide oxidoreductase family protein	0.000394633	35	31	32	34	31	35	34	32	33	31	32	32	29													28.9377	29.0062	29.1295	28.7873	29.2982	29.2754	29.288	29.6295	29.4704	29.626	29.4818	29.4122	28.9377	29.0062	29.1295	28.7873	29.2982	29.2754
D5ANC0	D5ANC0_RHOCB		mdtK		Probable multidrug resistance protein NorM	0.000394633	4	4	4	3	4	1	2	2	2	1	1	2	1													22.7567	22.2472	22.3055	22.4544	20.4382	21.6676	21.3778	22.2928	20.2882	20.497	21.0059	20.525	22.7567	22.2472	22.3055	22.4544	20.4382	21.6676
D5ANC1	D5ANC1_RHOCB		RCAP_rcc02681		Cytochrome b561 family protein	0.000394633	17	14	14	15	16	16	16	16	16	15	15	15	15													28.819	28.8136	28.7424	28.5909	29.6117	29.206	29.164	29.3963	28.9682	28.9383	28.9522	28.9812	28.819	28.8136	28.7424	28.5909	29.6117	29.206
D5ANC2	D5ANC2_RHOCB		RCAP_rcc02682		Cytochrome c	0.000394633	27	21	22	22	25	22	22	21	20	22	21	21	21													32.5909	32.6739	32.5585	32.7519	32.6981	32.5971	32.6103	30.3325	32.8702	32.3551	32.4309	32.5213	32.5909	32.6739	32.5585	32.7519	32.6981	32.5971
D5ANC3	D5ANC3_RHOCB		RCAP_rcc02683		Methyltransferase, type 11 family	0.000394633	8	6	6	6	6	8	7	7	6	6	7	7	5													23.9873	23.7079	23.6999	24.2704	24.7413	24.1846	24.5336	24.2554	24.2613	24.2762	24.0156	23.6795	23.9873	23.7079	23.6999	24.2704	24.7413	24.1846
D5ANC4	D5ANC4_RHOCB		RCAP_rcc02684		ADP/GDP-polyphosphate phosphotransferase	0.000394633	12	11	11	11	11	11	10	10	11	10	10	8	9													26.1065	26.1337	26.0525	26.0432	26.1717	25.9355	26.0221	26.2249	25.0926	25.1559	24.8534	24.7134	26.1065	26.1337	26.0525	26.0432	26.1717	25.9355
D5ANC5	D5ANC5_RHOCB		RCAP_rcc02685		Glutathione S-transferase family protein	0.000394633	27	26	26	27	25	25	26	26	26	26	26	25	25													31.7372	31.7529	31.822	31.8179	31.5189	31.6525	31.7128	31.6007	32.0112	31.974	32.0036	32.0982	31.7372	31.7529	31.822	31.8179	31.5189	31.6525
D5ANC6	D5ANC6_RHOCB		prfA		Peptide chain release factor 1	0.000394633	17	16	16	15	15	17	15	15	15	15	16	14	16													27.6968	27.6705	27.6267	27.7805	27.4582	27.4782	27.3248	27.2009	27.797	27.6126	27.6469	27.5616	27.6968	27.6705	27.6267	27.7805	27.4582	27.4782
D5ANC7	D5ANC7_RHOCB		hemK		Release factor glutamine methyltransferase	0.000394633	19	15	18	16	17	17	16	17	18	15	14	13	14													26.7679	26.8736	26.731	26.8917	26.9259	26.8943	26.8896	26.773	26.2207	25.9144	25.9319	26.0989	26.7679	26.8736	26.731	26.8917	26.9259	26.8943
D5ANC8	D5ANC8_RHOCB		RCAP_rcc02688		DUF4167 domain-containing protein	0.000394633	23	21	20	20	21	23	23	23	22	22	21	21	22													30.398	30.3092	30.4444	30.454	30.2826	30.3003	30.3326	30.1989	30.2845	30.2321	30.2606	30.1809	30.398	30.3092	30.4444	30.454	30.2826	30.3003
D5ANC9	D5ANC9_RHOCB		rsmA		Ribosomal RNA small subunit methyltransferase A	0.000394633	21	18	21	17	18	19	17	18	18	11	13	14	9													25.7486	25.6989	25.629	25.6215	25.8719	25.9268	26.0664	25.9397	24.8348	25.377	25.0746	24.7616	25.7486	25.6989	25.629	25.6215	25.8719	25.9268
D5AND0	D5AND0_RHOCB		pdxA		4-hydroxythreonine-4-phosphate dehydrogenase	0.000394633	27	25	25	26	27	24	24	26	27	25	25	24	23													28.3984	28.4388	28.0642	28.5329	28.2516	28.3047	28.4905	28.5128	28.701	28.5041	28.5647	28.6052	28.3984	28.4388	28.0642	28.5329	28.2516	28.3047
D5AND1	D5AND1_RHOCB		surA		Parvulin-like PPIase	0.000394633	44	40	42	43	40	42	40	42	42	42	41	41	40													31.602	31.6486	31.5578	31.6702	31.5589	31.6691	31.7142	31.4834	31.8955	31.7999	31.8059	31.9013	31.602	31.6486	31.5578	31.6702	31.5589	31.6691
D5AND2	D5AND2_RHOCB		lptD		LPS-assembly protein LptD	0.000394633	41	40	41	41	41	41	41	40	41	40	39	41	40													29.6933	29.7186	29.6251	29.7667	29.6206	29.7757	29.8077	29.5748	30.1498	30.0446	30.1294	30.0363	29.6933	29.7186	29.6251	29.7667	29.6206	29.7757
D5AND3	D5AND3_RHOCB		RCAP_rcc02693		Permease YjgP/YjgQ family protein	0.000394633	5	3	4	4	4	4	5	4	5	4	4	3	4													22.4458	23.2206	23.3172	22.7355	23.3527	23.341	23.3475	23.9897	23.3569	23.3111	22.3587	23.305	22.4458	23.2206	23.3172	22.7355	23.3527	23.341
D5AND4	D5AND4_RHOCB		RCAP_rcc02694		Lipopolysaccharide export system permease protein LptF	0.000394633	12	12	12	12	12	12	12	12	12	11	11	10	10													26.1437	26.0246	26.4101	26.1104	26.3938	26.3045	26.1995	26.6409	25.839	26.0787	25.6798	25.9756	26.1437	26.0246	26.4101	26.1104	26.3938	26.3045
D5AND5	D5AND5_RHOCB		pepA		Probable cytosol aminopeptidase	0.000394633	36	34	33	33	32	31	32	33	34	32	33	31	32													30.5598	30.5262	30.7747	30.5665	30.4808	30.4979	30.5461	30.7127	30.5083	30.4916	30.545	30.509	30.5598	30.5262	30.7747	30.5665	30.4808	30.4979
D5AND6	D5AND6_RHOCB		holC		DNA polymerase III, chi subunit	0.000394633	4	4	4	4	4	4	4	4	4	4	4	3	4													24.324	24.3255	24.1814	24.3492	24.3371	24.2501	24.2916	24.0853	24.4387	24.4846	24.0904	24.5058	24.324	24.3255	24.1814	24.3492	24.3371	24.2501
D5AND7	D5AND7_RHOCB		thiB		Thiamine-binding periplasmic protein	0.000394633	14	9	10	10	11	11	11	9	11	10	11	9	10													26.8866	26.7729	26.978	27.1308	26.8302	26.9375	27.0037	26.8615	27.0181	27.129	27.0608	27.1845	26.8866	26.7729	26.978	27.1308	26.8302	26.9375
D5AND8	D5AND8_RHOCB		thiP		Thiamine ABC transporter, permease protein	0.000394633	3	1	2	3	2	3	3	2	3	3	3	3	0													20.8851	21.6568	21.6578	21.2972	21.2936	20.6095	20.7778	21.612	21.5612	21.137	20.2248	NA	20.8851	21.6568	21.6578	21.2972	21.2936	20.6095
D5AND9	D5AND9_RHOCB		thiQ		Thiamine ABC transporter, ATP-binding protein	0.000394633	7	7	7	6	7	7	7	7	7	7	7	7	6													24.5663	24.2984	24.1174	24.3277	24.1802	24.2919	24.4049	24.1145	24.5087	24.279	24.6229	23.7754	24.5663	24.2984	24.1174	24.3277	24.1802	24.2919
D5ANE0	D5ANE0_RHOCB		RCAP_rcc02700		Lipoprotein, putative	0.000394633	3	3	3	3	3	3	3	3	3	3	3	3	3													28.5297	28.4754	28.2718	28.4797	28.3786	28.5413	28.5704	28.1467	28.6906	28.7321	28.8585	28.5381	28.5297	28.4754	28.2718	28.4797	28.3786	28.5413
D5ANE1	D5ANE1_RHOCB		RCAP_rcc02701		Lipoprotein, putative	0.000394633	6	6	6	6	6	6	6	6	6	6	6	6	6													27.9697	28.0779	27.9418	28.084	28.0138	28.1489	28.1863	27.8672	28.3193	28.2666	28.3975	28.2907	27.9697	28.0779	27.9418	28.084	28.0138	28.1489
D5ANE2	D5ANE2_RHOCB		RCAP_rcc02702		Cytochrome c/b561 family protein	0.000394633	13	13	13	13	13	13	13	13	13	13	13	12	13													30.1154	30.1202	30.0244	30.145	30.1821	29.9739	29.9161	29.547	29.5263	29.483	29.4659	29.6629	30.1154	30.1202	30.0244	30.145	30.1821	29.9739
D5ANE3	D5ANE3_RHOCB		RCAP_rcc02703		DUF2794 domain-containing protein	0.000394633	9	9	7	8	7	7	6	7	5	1	0	2	0													25.1323	24.502	24.6503	24.2958	24.6884	24.1939	24.3011	23.4192	18.3543	NA	19.9993	NA	25.1323	24.502	24.6503	24.2958	24.6884	24.1939
D5ANE4	D5ANE4_RHOCB		RCAP_rcc02704		NLP/P60 family protein	0.000394633	16	16	15	15	14	15	14	15	14	15	14	15	14													27.8172	27.839	27.5536	27.7955	27.59	27.6607	27.7272	27.3971	27.667	27.7179	27.8215	27.7153	27.8172	27.839	27.5536	27.7955	27.59	27.6607
D5ANE5	D5ANE5_RHOCB		pepA3		Leucyl aminopeptidase-3	0.000394633	34	32	32	34	32	33	31	31	32	30	30	29	31													29.1986	29.187	29.6191	29.2554	29.3204	29.1996	29.2348	29.6085	29.3175	29.3885	29.3333	29.2775	29.1986	29.187	29.6191	29.2554	29.3204	29.1996
D5ANE7	D5ANE7_RHOCB		cynT		Carbonic anhydrase	0.000394633	21	20	21	19	20	18	18	18	18	18	18	19	19													29.2898	29.3504	29.2674	29.3535	28.9882	29.0821	29.0921	29.0155	29.6015	29.5401	29.6678	29.6776	29.2898	29.3504	29.2674	29.3535	28.9882	29.0821
D5ANF0	D5ANF0_RHOCB		RCAP_rcc02710		Mucoidy inhibitor MuiA family protein	0.000394633	81	76	77	77	77	79	81	79	79	79	81	76	80													32.9864	33.1412	33.0993	33.0482	33.4649	33.7091	33.7743	33.6152	34.262	34.161	34.1831	34.3028	32.9864	33.1412	33.0993	33.0482	33.4649	33.7091
D5ANF1	D5ANF1_RHOCB		asd		Aspartate-semialdehyde dehydrogenase	0.000394633	42	41	41	41	41	41	40	40	42	41	40	40	40													31.3084	31.3329	31.2817	31.3845	31.1366	31.262	31.2744	31.1938	31.5754	31.5092	31.5375	31.5728	31.3084	31.3329	31.2817	31.3845	31.1366	31.262
D5ANF2	D5ANF2_RHOCB		RCAP_rcc02712		Major facilitator superfamily MFS_1	0.000394633	2	2	2	2	2	2	2	2	2	2	2	2	2													21.9325	22.0403	21.7288	21.8726	22.1675	22.4708	22.3695	22.8646	22.7687	22.4497	22.7034	22.1817	21.9325	22.0403	21.7288	21.8726	22.1675	22.4708
D5ANF4	D5ANF4_RHOCB		RCAP_rcc00543		DUF1523 family protein	0.000394633	25	22	24	24	24	23	24	25	25	25	25	25	24													31.0305	31.1001	31.2476	31.1925	31.048	31.192	31.2574	31.2713	31.86	31.863	31.8596	31.8905	31.0305	31.1001	31.2476	31.1925	31.048	31.192
D5ANF5	D5ANF5_RHOCB		RCAP_rcc00544		Aldehyde dehydrogenase family protein	0.000394633	38	35	37	37	35	37	36	38	37	35	34	35	36													29.2888	29.3577	29.5718	29.1333	29.5151	29.3362	29.3214	29.6293	29.5028	29.6333	29.6033	29.5701	29.2888	29.3577	29.5718	29.1333	29.5151	29.3362
D5ANF6	D5ANF6_RHOCB		deoC		deoxyribose-phosphate aldolase	0.000394633	27	25	25	24	23	24	24	25	24	22	23	22	20													28.2077	28.139	27.961	28.0022	28.12	28.0814	28.1995	27.9323	27.616	27.4703	27.7084	27.4098	28.2077	28.139	27.961	28.0022	28.12	28.0814
D5ANF8	D5ANF8_RHOCB		RCAP_rcc00547		Glutaredoxin	0.000394633	23	22	21	23	21	23	21	23	23	23	23	23	21													31.8104	31.7859	31.7557	31.9103	31.8392	31.9255	31.9434	31.7388	32.1986	32.0007	32.1086	32.1578	31.8104	31.7859	31.7557	31.9103	31.8392	31.9255
D5ANF9	D5ANF9_RHOCB		RCAP_rcc00548		BolA family protein	0.000394633	12	10	10	10	10	10	10	11	11	10	10	10	11													30.4866	30.5561	30.4362	30.5646	30.4438	30.5579	30.5878	30.3142	30.9574	30.7884	30.9241	30.8322	30.4866	30.5561	30.4362	30.5646	30.4438	30.5579
D5ANG0	D5ANG0_RHOCB		purL		Phosphoribosylformylglycinamidine synthase subunit PurL	0.000394633	54	53	51	52	53	51	52	51	54	51	51	51	52													32.0415	32.1218	32.0485	32.1548	31.8414	32.0149	32.0408	31.8806	32.3485	32.2741	32.3561	32.3446	32.0415	32.1218	32.0485	32.1548	31.8414	32.0149
D5ANG1	D5ANG1_RHOCB		RCAP_rcc00550		Transcriptional regulator, LysR family	0.000394633	20	19	19	19	18	20	20	19	20	20	18	18	19													28.1772	28.1634	28.0781	28.1542	28.1853	28.0415	28.1266	28.0809	28.1778	27.9974	28.1338	28.0926	28.1772	28.1634	28.0781	28.1542	28.1853	28.0415
D5ANG2	D5ANG2_RHOCB		murI		Glutamate racemase	0.000394633	35	34	32	33	34	34	34	35	34	35	35	34	35													30.2237	30.2666	30.1771	30.2895	30.1422	30.3585	30.4331	30.2097	30.801	30.7123	30.7765	30.785	30.2237	30.2666	30.1771	30.2895	30.1422	30.3585
D5ANG3	D5ANG3_RHOCB		RCAP_rcc00552		GYF domain-containing protein	0.000394633	8	7	6	6	5	6	5	6	7	6	6	5	5													26.4548	26.4795	26.5995	26.471	26.5735	26.3882	26.4787	26.7678	26.2269	26.2958	26.2636	26.0795	26.4548	26.4795	26.5995	26.471	26.5735	26.3882
D5ANG8	D5ANG8_RHOCB		metG		Methionine--tRNA ligase	0.000394633	53	52	52	53	53	52	49	50	50	51	53	52	51													30.0882	30.1169	30.1337	30.1562	30.1503	30.1816	30.1674	30.1513	30.4921	30.3981	30.4429	30.43	30.0882	30.1169	30.1337	30.1562	30.1503	30.1816
D5ANG9	D5ANG9_RHOCB		RCAP_rcc00558		Diguanylate cyclase/phosphodiesterase with PAS/PAC sensor	0.000394633	16	1	4	3	1	3	1	1	1	0	3	4	2													16.2391	22.1433	21.8865	17.3626	19.0862	17.0464	17.441	18.4038	NA	20.0079	19.8062	18.4255	16.2391	22.1433	21.8865	17.3626	19.0862	17.0464
D5ANH0	D5ANH0_RHOCB		pmtA		Phosphatidylethanolamine N-methyltransferase	0.000394633	16	14	15	13	14	16	15	14	13	12	11	9	11													27.9831	27.7927	27.4277	27.781	28.7075	28.3609	28.1832	27.5013	27.0785	26.798	26.7898	26.6873	27.9831	27.7927	27.4277	27.781	28.7075	28.3609
D5ANH1	D5ANH1_RHOCB		mopB		Molybdenum transport operon repressor MopB	0.000394633	20	17	18	18	18	16	16	16	18	16	16	13	15													28.6069	28.6276	28.6316	28.6273	28.5334	28.4032	28.3491	28.4302	27.6991	27.8433	27.6788	27.7236	28.6069	28.6276	28.6316	28.6273	28.5334	28.4032
D5ANH2	D5ANH2_RHOCB	D5ANH1;D5ANH2	mopA	mopA;mopB	Molybdenum transport operon repressor MopA	0.000394633	27	25	26	27	26	27	26	26	26	21	22	22	22	1	1	1	1	1	1	1	1	1	1	1	1	30.4652	30.5238	30.6229	30.5652	30.5002	30.3315	30.3273	30.42	29.9855	29.9685	29.9734	30.0492	30.4652	30.5238	30.6229	30.5652	30.5002	30.3315
D5ANH6	D5ANH6_RHOCB		modD		Putative pyrophosphorylase ModD	0.000394633	44	43	43	43	44	43	42	43	43	41	40	42	40													32.5565	32.5886	32.6425	32.6702	32.3514	32.3254	32.3632	32.325	32.3988	32.3922	32.4317	32.4569	32.5565	32.5886	32.6425	32.6702	32.3514	32.3254
D5ANH7	D5ANH7_RHOCB		nifB1		FeMo cofactor biosynthesis protein NifB	0.000394633	20	13	12	10	10	20	18	19	19	18	18	18	20													24.3425	24.1127	24.0369	23.9519	25.9581	25.4927	25.723	25.9251	26.2495	26.4553	26.3388	26.0629	24.3425	24.1127	24.0369	23.9519	25.9581	25.4927
D5ANH8	D5ANH8_RHOCB	D5ARW9;D5ANH8	nifA1	nifA1	Nif-specific regulatory protein	0.000761905	50	50	50	49	50	49	48	49	49	45	47	45	46	49	49	48	49	48	47	48	48	44	46	44	45	30.9716	31.0254	31.1348	31.0046	31.0125	30.7479	30.673	31.0087	29.8034	30.053	29.8884	29.8755	30.9716	31.0254	31.1348	31.0046	31.0125	30.7479
D5ANH9	RP54_RHOCB		rpoN		RNA polymerase sigma-54 factor	0.000394633	18	15	17	16	14	18	18	18	18	18	18	18	18													25.9257	26.1068	25.9456	26.0015	27.5935	27.3413	27.4053	27.4801	27.8966	27.9685	27.7333	27.6152	25.9257	26.1068	25.9456	26.0015	27.5935	27.3413
D5ANI0	D5ANI0_RHOCB		nifU1		Nitrogen fixation protein NifU-1	0.000394633	10	0	0	2	0	5	5	7	7	9	10	9	9													NA	NA	23.14	NA	22.4569	22.966	22.7958	23.1028	25.9164	26.0367	25.7814	25.4838	20.2033	22.5872	23.14	22.6008	22.4569	22.966
D5ANI1	D5ANI1_RHOCB		nifK		Nitrogenase molybdenum-iron protein beta chain	0.000761905	4	2	2	4	3	3	3	3	4	4	4	3	4													20.9477	19.4365	22.8481	21.7816	21.9104	22.2335	21.2823	22.9042	22.2257	23.3546	23.2958	22.6464	20.9477	19.4365	22.8481	21.7816	21.9104	22.2335
D5ANI2	D5ANI2_RHOCB		nifD		Nitrogenase protein alpha chain	0.000394633	7	1	1	1	1	6	6	6	4	7	7	6	5													24.6568	24.8356	24.5469	24.5623	26.9014	26.745	26.6957	26.4389	27.4799	27.3177	27.1783	27.4163	24.6568	24.8356	24.5469	24.5623	26.9014	26.745
D5ANI3	NIFH1_RHOCB		nifH		Nitrogenase iron protein 1	0.000394633	73	58	59	56	59	67	66	66	71	72	72	73	72													34.2212	34.2688	34.2178	34.2807	35.9767	35.5257	35.9311	35.4823	36.1328	36.0057	36.3914	36.5019	34.2212	34.2688	34.2178	34.2807	35.9767	35.5257
D5ANI4	D5ANI4_RHOCB		fdxD		Ferredoxin V	0.000394633	23	18	18	19	19	20	22	21	21	23	23	21	23													30.5086	30.5781	30.4976	30.5323	31.2924	31.6559	31.763	31.5494	33.169	33.1213	33.1834	33.2927	30.5086	30.5781	30.4976	30.5323	31.2924	31.6559
D5ANI5	D5ANI5_RHOCB		RCAP_rcc00574		Transcriptional regulator, Crp/Fnr family	0.000394633	4	4	3	4	3	3	4	4	3	2	2	2	1													22.143	21.8938	20.8948	21.2217	23.3204	22.682	22.8884	22.5574	19.9808	20.1138	20.0145	16.056	22.143	21.8938	20.8948	21.2217	23.3204	22.682
D5ANI6	COWN_RHOCB		cowN		N(2)-fixation sustaining protein CowN	0.000394633	4	3	3	3	3	4	3	4	3	1	1	1	1													25.5686	25.6201	24.3223	24.9162	26.3465	25.8808	25.6474	25.0377	22.5432	22.3438	22.1501	22.4519	25.5686	25.6201	24.3223	24.9162	26.3465	25.8808
D5ANI7	D5ANI7_RHOCB		cbbO		Rubisco activation protein CbbO	0.00301545	4	1	2	1	2	4	3	3	3	3	2	2	3													17.2646	25.1169	16.5785	20.7509	24.8235	21.2469	21.4365	20.2962	21.0558	20.3591	21.7969	20.4134	17.2646	25.1169	16.5785	20.7509	24.8235	21.2469
D5ANI8	D5ANI8_RHOCB		cbbQ		CbbQ protein	0.000394633	18	10	12	12	12	12	14	14	11	15	16	17	18													25.2293	25.7227	25.3762	25.4654	25.7378	26.2401	26.2572	25.9929	26.7679	26.7349	26.9239	26.8729	25.2293	25.7227	25.3762	25.4654	25.7378	26.2401
D5ANI9	D5ANI9_RHOCB		cbbS		Ribulose bisphosphate carboxylase small subunit	0.000394633	12	12	12	10	11	11	12	12	10	12	12	12	12													25.8113	25.9593	25.749	25.7021	26.0112	26.3604	26.558	26.0793	27.2456	27.0524	27.183	27.2679	25.8113	25.9593	25.749	25.7021	26.0112	26.3604
D5ANJ1	D5ANJ1_RHOCB		cbbR1		RuBisCO operon transcriptional regulator CbbR-1	0.000394633	4	3	2	2	3	3	2	3	1	2	1	2	1													21.9899	22.0627	21.7175	21.8853	21.055	20.3504	21.2322	20.6085	21.8102	21.2144	21.3504	20.8946	21.9899	22.0627	21.7175	21.8853	21.055	20.3504
D5ANJ3	D5ANJ3_RHOCB		RCAP_rcc00582		DnaJ homologue subfamily C member 28 conserved domain-containing protein	0.000394633	5	5	5	5	5	5	5	5	5	5	5	5	5													24.9208	24.7041	24.633	25.0438	25.1156	25.1213	25.0792	24.8822	25.2554	25.2646	25.1876	25.5437	24.9208	24.7041	24.633	25.0438	25.1156	25.1213
D5ANJ4	D5ANJ4_RHOCB		RCAP_rcc00583		Transcriptional regulator, TetR family	0.000394633	12	10	9	8	10	9	10	8	5	6	6	5	3													23.4253	23.2618	22.9634	23.2567	23.4737	23.0604	22.8747	22.211	21.9975	21.5162	22.143	20.7648	23.4253	23.2618	22.9634	23.2567	23.4737	23.0604
D5ANJ5	D5ANJ5_RHOCB		anfA		Nitrogen fixation regulatory protein AnfA	0.000394633	45	41	41	42	43	45	44	45	45	38	41	41	41													29.6927	29.7078	29.6597	29.6501	30.6667	30.4333	30.3931	30.5827	29.997	30.2515	30.0644	30.2011	29.6927	29.7078	29.6597	29.6501	30.6667	30.4333
D5ANJ6	D5ANJ6_RHOCB	D5ANI3;D5ANJ6	anfH	anfH;nifH	Nitrogenase iron protein	0.000394633	76	66	69	69	62	75	76	74	74	72	74	75	76	2	2	2	2	2	2	2	2	2	2	2	2	33.6691	33.5811	33.2996	33.5184	35.221	35.0562	35.0232	34.8263	35.1176	34.9623	35.0998	35.1229	33.6691	33.5811	33.2996	33.5184	35.221	35.0562
D5ANJ7	D5ANJ7_RHOCB		anfD		Nitrogenase protein alpha chain	0.000394633	119	99	104	100	100	119	119	118	118	111	115	114	112													33.9575	33.9769	33.626	33.8441	35.5902	35.3326	35.2052	35.0527	34.9059	34.8433	34.9537	35.0052	33.9575	33.9769	33.626	33.8441	35.5902	35.3326
D5ANJ8	D5ANJ8_RHOCB		anfG		Nitrogenase iron-iron protein delta chain	0.000394633	30	26	25	25	25	30	29	29	28	26	27	27	27													31.0976	31.1444	30.6496	30.986	32.9398	32.6945	32.5583	32.2921	32.2534	32.1896	32.3247	32.4553	31.0976	31.1444	30.6496	30.986	32.9398	32.6945
D5ANJ9	D5ANJ9_RHOCB		anfK		Nitrogenase iron-iron protein, beta subunit	0.000394633	88	75	76	80	79	88	88	87	86	78	82	80	79													33.966	33.9357	33.8151	33.9181	35.3996	35.1431	35.0579	35.0735	34.3616	34.3465	34.3133	34.4654	33.966	33.9357	33.8151	33.9181	35.3996	35.1431
D5ANK0	D5ANK0_RHOCB		anfO		Nitrogenase iron-iron accessory protein AnfO	0.000394633	16	13	14	13	14	16	15	15	14	14	14	16	15													28.1657	28.2654	27.8543	28.1825	29.9925	29.5042	29.4296	29.3006	29.3018	29.2764	29.2338	29.1557	28.1657	28.2654	27.8543	28.1825	29.9925	29.5042
D5ANK1	D5ANK1_RHOCB		RCAP_rcc00590		Gamma-glutamylcyclotransferase	0.000394633	6	4	4	5	4	5	6	6	6	6	6	5	6													26.2316	26.517	26.1006	26.4137	28.1033	27.8161	27.6628	27.3666	27.8341	27.9005	28.0067	27.9745	26.2316	26.517	26.1006	26.4137	28.1033	27.8161
D5ANK2	D5ANK2_RHOCB		RCAP_rcc00591		Flavin-nucleotide-binding protein	0.000394633	38	31	32	31	35	38	37	38	37	32	35	37	34													32.1689	32.1414	31.8703	32.2119	33.4608	33.4066	33.372	33.0591	33	32.9302	33.0811	33.0703	32.1689	32.1414	31.8703	32.2119	33.4608	33.4066
D5ANK3	D5ANK3_RHOCB		hyi		Hydroxypyruvate isomerase	0.000394633	9	9	8	9	8	8	8	7	8	8	6	6	7													26.2383	26.0173	26.2782	26.1376	25.9833	25.9044	25.8449	25.5287	26.6368	25.4365	25.318	26.4071	26.2383	26.0173	26.2782	26.1376	25.9833	25.9044
D5ANK4	D5ANK4_RHOCB		RCAP_rcc00593		DUF1285 domain-containing protein	0.000394633	11	9	9	10	8	9	8	10	9	7	8	8	7													25.7477	25.7561	25.7395	25.7478	25.3289	25.615	25.5866	25.564	25.5776	25.5132	25.2078	25.2719	25.7477	25.7561	25.7395	25.7478	25.3289	25.615
D5ANK5	D5ANK5_RHOCB		RCAP_rcc00594		ATPase, MoxR family protein	0.000394633	38	38	36	35	34	37	38	36	37	33	33	29	29													30.6146	30.5763	30.6416	30.6534	30.6899	30.7313	30.8247	30.7416	30.4248	30.3908	30.3953	30.4491	30.6146	30.5763	30.6416	30.6534	30.6899	30.7313
D5ANK6	D5ANK6_RHOCB		RCAP_rcc00595		DUF58 domain-containing protein	0.000394633	9	9	8	8	8	8	9	7	7	8	8	8	8													25.8799	25.9204	25.8639	26.0707	25.9898	25.7911	26.2313	26.5571	26.0732	26.1326	26.1088	25.2656	25.8799	25.9204	25.8639	26.0707	25.9898	25.7911
D5ANK7	D5ANK7_RHOCB		RCAP_rcc00596		DUF4159 domain-containing protein	0.000394633	43	43	43	42	41	41	42	41	41	42	41	41	40													28.419	28.3948	28.529	28.4241	28.6323	28.578	28.6125	28.7747	28.6872	28.7001	28.7191	28.6904	28.419	28.3948	28.529	28.4241	28.6323	28.578
D5ANK8	D5ANK8_RHOCB		RCAP_rcc00597		GATase1_like domain-containing protein	0.000394633	42	42	41	41	42	41	40	41	41	39	41	41	41													28.7455	28.7717	28.937	28.7006	29.0738	28.9203	29.0501	29.189	29.058	29.139	29.1588	29.1265	28.7455	28.7717	28.937	28.7006	29.0738	28.9203
D5ANK9	D5ANK9_RHOCB		RCAP_rcc00598		Peptidase, M20 family, amidohydrolase	0.000394633	14	13	14	14	14	12	14	13	13	13	13	12	12													26.4056	26.3797	26.5006	26.4931	26.4658	26.4619	26.469	26.6356	26.6646	26.7444	26.2413	26.3505	26.4056	26.3797	26.5006	26.4931	26.4658	26.4619
D5ANL0	D5ANL0_RHOCB		RCAP_rcc00599		DUF1489 family protein	0.000394633	4	4	4	4	4	4	4	4	3	4	4	1	3													24.85	24.644	25.0993	24.6561	24.539	24.8734	24.2717	24.9348	24.3873	24.5683	19.5298	21.6066	24.85	24.644	25.0993	24.6561	24.539	24.8734
D5ANL1	D5ANL1_RHOCB		nrdJ1		Vitamin B12-dependent ribonucleotide reductase	0.000394633	86	85	84	82	85	86	84	82	85	80	84	80	83													30.5153	30.5601	30.5887	30.5511	30.5302	30.58	30.6097	30.6443	30.8362	30.8467	30.8568	30.8442	30.5153	30.5601	30.5887	30.5511	30.5302	30.58
D5ANL2	D5ANL2_RHOCB		mntH		Divalent metal cation transporter MntH	0.000394633	4	3	3	3	3	2	2	2	2	1	2	2	2													23.8164	23.3976	22.9146	22.8757	23.8969	23.5798	23.3768	23.8223	22.8097	23.7118	23.1477	23.1884	23.8164	23.3976	22.9146	22.8757	23.8969	23.5798
D5ANL3	D5ANL3_RHOCB		mntR		Transcriptional regulator MntR	0.000394633	4	4	3	3	4	3	3	2	3	2	3	4	2													26.2365	26.1169	26.1096	26.1293	25.6297	25.6111	25.6449	25.5305	25.4554	25.5919	25.6965	25.6843	26.2365	26.1169	26.1096	26.1293	25.6297	25.6111
D5ANL4	D5ANL4_RHOCB		RCAP_rcc00603		Hydrolase, alpha/beta fold family	0.000394633	8	7	8	8	7	8	7	7	7	7	8	8	7													23.973	23.7393	24.6696	24.7515	24.6829	24.6686	24.2388	24.7281	24.4983	25.4233	25.4965	24.97	23.973	23.7393	24.6696	24.7515	24.6829	24.6686
D5ANL6	D5ANL6_RHOCB		kup		Probable potassium transport system protein Kup	0.000394633	12	11	11	12	9	11	10	10	11	9	10	9	10													25.3354	25.3134	25.531	25.2242	25.4189	25.1878	24.7907	25.4765	25.0375	25.0179	24.9532	24.9697	25.3354	25.3134	25.531	25.2242	25.4189	25.1878
D5ANL7	D5ANL7_RHOCB		RCAP_rcc00606		Lipoprotein, putative	0.000394633	5	4	4	4	4	5	5	5	5	5	5	5	5													25.0309	24.4808	24.9127	25.0486	24.9422	25.0095	25.0036	24.6934	25.2571	25.2505	25.1034	25.3588	25.0309	24.4808	24.9127	25.0486	24.9422	25.0095
D5ANL8	D5ANL8_RHOCB		cspA1		Cold shock protein CspA-1	0.000394633	8	8	8	8	8	6	6	7	6	6	5	6	6													28.076	27.8483	27.8397	27.9586	26.4142	26.3326	26.3407	25.9617	26.3886	26.1604	26.1333	26.6066	28.076	27.8483	27.8397	27.9586	26.4142	26.3326
D5ANM0	D5ANM0_RHOCB		RCAP_rcc00609		Conserved domain protein	0.000394633	5	5	5	4	3	2	2	1	1	0	1	1	3													24.2756	22.0452	23.4211	22.9048	21.0317	19.3567	19.0988	18.7051	NA	17.7427	19.5932	21.1316	24.2756	22.0452	23.4211	22.9048	21.0317	19.3567
D5ANM1	D5ANM1_RHOCB		RCAP_rcc00610		Uncharacterized protein	0.000761905	1	1	1	1	1	1	1	1	1	1	1	1	1													23.85	23.2696	23.3087	23.3823	21.4909	20.8311	20.7896	20.0915	20.6108	19.1782	19.2915	20.4557	23.85	23.2696	23.3087	23.3823	21.4909	20.8311
D5ANM2	D5ANM2_RHOCB		nikR		Nickel-responsive regulator NikR	0.000394633	10	9	9	9	9	8	8	9	8	9	9	9	9													27.0019	27.0733	26.8766	27.0329	26.3598	26.4382	26.5897	26.2728	26.9721	26.9496	27.048	27.1631	27.0019	27.0733	26.8766	27.0329	26.3598	26.4382
D5ANM3	D5ANM3_RHOCB		RCAP_rcc00612		UPF0178 protein RCAP_rcc00612	0.000394633	4	4	4	4	3	4	4	4	4	3	4	4	4													25.3354	25.4646	24.952	25.2367	25.1658	25.2064	25.2664	24.776	25.6267	25.7362	25.7522	25.7114	25.3354	25.4646	24.952	25.2367	25.1658	25.2064
D5ANM4	D5ANM4_RHOCB		RCAP_rcc00613		Transcriptional regulator, TetR family	0.000394633	8	8	7	8	8	8	7	8	8	7	8	7	8													25.304	25.4832	25.1141	25.1279	25.111	25.1601	25.2255	25.1719	25.4086	25.7976	25.6506	25.7756	25.304	25.4832	25.1141	25.1279	25.111	25.1601
D5ANM5	D5ANM5_RHOCB		RCAP_rcc00614		RND efflux system, outer membrane lipoprotein, NodT family	0.000394633	25	25	24	24	24	23	23	25	23	25	24	24	25													28.6104	28.6937	28.6309	28.6068	28.6817	28.8365	28.8943	28.7138	29.5155	29.3521	29.4663	29.4201	28.6104	28.6937	28.6309	28.6068	28.6817	28.8365
D5ANM6	D5ANM6_RHOCB		acrA		Acriflavine resistance protein A	0.000394633	30	28	29	30	29	29	30	30	29	30	30	30	29													30.5399	30.6241	30.4667	30.5745	30.5767	30.731	30.7627	30.5321	31.3164	31.185	31.2529	31.3025	30.5399	30.6241	30.4667	30.5745	30.5767	30.731
D5ANM7	D5ANM7_RHOCB		acrB		Efflux pump membrane transporter	0.000394633	39	33	35	34	36	35	34	35	39	36	37	36	37													28.007	28.0796	28.1295	27.9971	28.2021	28.1332	28.1206	28.5445	28.7125	28.6418	28.6115	28.67	28.007	28.0796	28.1295	27.9971	28.2021	28.1332
D5ANM8	D5ANM8_RHOCB		RCAP_rcc00617		Secretion protein, HlyD family	0.000394633	14	14	14	14	14	14	14	14	14	14	14	14	14													29.2796	29.3133	29.221	29.3384	29.1566	29.2722	29.315	29.0921	29.8361	29.7438	29.6194	29.8514	29.2796	29.3133	29.221	29.3384	29.1566	29.2722
D5ANM9	D5ANM9_RHOCB		RCAP_rcc00618		ABC transporter, ATP-binding/permease protein	0.000394633	25	22	21	22	19	22	20	19	22	13	15	16	15													26.271	26.5326	26.5279	26.3174	26.096	26.0642	25.948	26.492	25.6368	26.1032	25.7865	25.8354	26.271	26.5326	26.5279	26.3174	26.096	26.0642
D5ANN0	D5ANN0_RHOCB		RCAP_rcc00619		ABC transporter, permease protein	0.000761905	4	4	3	4	4	4	2	4	3	2	3	3	3													23.0582	22.7548	23.1568	22.9691	22.8077	22.7946	22.7306	23.1596	22.7009	22.5768	22.4629	21.5183	23.0582	22.7548	23.1568	22.9691	22.8077	22.7946
D5ANN2	D5ANN2_RHOCB		RCAP_rcc00621		histidine kinase	0.00881057	1	1	1	1	1	1	1	1	1	1	1	1	1													23.5773	22.6321	23.0463	23.348	22.2643	23.101	23.2728	23.2879	23.6186	23.7697	23.6557	23.4728	23.5773	22.6321	23.0463	23.348	22.2643	23.101
D5ANN3	D5ANN3_RHOCB		moeA		Molybdopterin molybdenumtransferase	0.000394633	34	32	29	30	30	29	27	29	31	27	25	26	30													28.9977	28.9648	29.1067	29.0444	28.8096	28.608	28.7076	28.8396	28.3309	28.4058	28.3411	28.4864	28.9977	28.9648	29.1067	29.0444	28.8096	28.608
D5ANN5	D5ANN5_RHOCB		RCAP_rcc00624		Amino acid ABC transporter, periplasmic amino acid-binding protein	0.000394633	34	33	33	32	33	34	33	33	32	32	31	29	34													30.1872	30.232	29.9506	30.2057	30.4546	30.435	30.3958	30.0851	30.3508	30.2762	30.3088	30.3809	30.1872	30.232	29.9506	30.2057	30.4546	30.435
D5ANN8	D5ANN8_RHOCB		RCAP_rcc00627		Amino acid ABC transporter, ATP-binding protein	0.000394633	20	19	20	20	20	20	20	20	19	19	19	20	19													26.9794	27.0183	26.8172	27.0146	27.2348	27.2539	27.2394	26.9742	27.2522	27.1375	27.2809	27.2307	26.9794	27.0183	26.8172	27.0146	27.2348	27.2539
D5ANN9	D5ANN9_RHOCB		menC		o-succinylbenzoate synthase	0.000394633	18	18	17	17	18	18	18	18	17	18	18	17	17													26.5561	26.7065	26.6639	26.8133	27.0774	27.0355	27.1259	26.9066	26.8841	26.8671	26.9441	26.9572	26.5561	26.7065	26.6639	26.8133	27.0774	27.0355
D5ANP0	D5ANP0_RHOCB		RCAP_rcc00629		Acetyltransferase, GNAT family	0.000394633	9	7	8	8	8	7	7	7	8	5	6	6	6													24.9567	25.0655	25.0635	24.8625	25.3992	25.2149	25.1448	25.3309	24.6932	24.7321	24.5272	24.8359	24.9567	25.0655	25.0635	24.8625	25.3992	25.2149
D5ANP2	D5ANP2_RHOCB		RCAP_rcc00631		Conserved domain protein	0.000394633	3	3	3	1	3	3	2	1	2	1	1	1	1													23.5486	23.2596	21.5538	23.1112	23.5485	22.7338	21.9661	21.9645	21.6592	21.7463	21.7146	21.7813	23.5486	23.2596	21.5538	23.1112	23.5485	22.7338
D5ANP3	D5ANP3_RHOCB		RCAP_rcc00632		Sulfatase-modifying factor enzyme domain-containing protein	0.000394633	24	23	24	21	23	23	24	22	22	14	18	15	18													27.5681	27.6022	26.1177	27.6171	26.8179	26.4549	26.456	26.362	24.5868	27.1414	24.956	25.5374	27.5681	27.6022	26.1177	27.6171	26.8179	26.4549
D5ANP4	D5ANP4_RHOCB		RCAP_rcc00633		ABC transporter, permease protein	0.000761905	3	1	1	1	1	3	2	1	2	0	0	0	0													18.9064	20.5721	20.4997	20.3013	21.6906	20.8986	20.2653	20.9206	NA	NA	NA	NA	18.9064	20.5721	20.4997	20.3013	21.6906	20.8986
D5ANP5	D5ANP5_RHOCB		RCAP_rcc00634		ABC transporter, ATP-binding protein	0.000394633	4	3	3	3	4	4	4	4	3	1	2	1	0													21.5654	21.509	21.6569	22.0644	22.6844	21.8835	22.2781	22.1435	18.6301	20.0995	19.3851	NA	21.5654	21.509	21.6569	22.0644	22.6844	21.8835
D5ANP6	D5ANP6_RHOCB		RCAP_rcc00635		von Willebrand factor type A domain protein	0.000394633	41	40	39	38	41	41	39	40	38	39	38	40	39													29.8252	29.7658	29.703	29.9063	30.0646	30.014	30.0156	29.8334	29.9327	29.8791	29.9404	30.1162	29.8252	29.7658	29.703	29.9063	30.0646	30.014
D5ANP7	D5ANP7_RHOCB		RCAP_rcc00636		Sel1 repeat family protein	0.000394633	13	13	13	13	13	13	12	13	13	12	12	12	12													27.517	27.6189	27.6863	27.6584	27.8958	27.6503	27.7464	27.7881	27.3797	27.2585	27.2759	27.4316	27.517	27.6189	27.6863	27.6584	27.8958	27.6503
D5ANP8	D5ANP8_RHOCB		RCAP_rcc00637		Virulence factor	0.000394633	59	56	56	57	56	59	57	55	59	55	54	53	52													29.9195	29.8159	30.067	29.9382	30.2349	29.9046	29.8655	30.2521	29.4753	29.6299	29.5036	29.66	29.9195	29.8159	30.067	29.9382	30.2349	29.9046
D5ANP9	D5ANP9_RHOCB		srfB		Virulence protein SrfB	0.000394633	76	75	74	75	75	76	73	74	74	66	65	66	66													30.1841	30.1335	30.3431	30.2264	30.5248	30.1842	30.1389	30.5896	29.5567	29.8291	29.6131	29.7997	30.1841	30.1335	30.3431	30.2264	30.5248	30.1842
D5ANQ0	D5ANQ0_RHOCB		RCAP_rcc00639		Uncharacterized protein	0.000394633	14	14	14	14	14	14	14	14	14	14	13	14	13													28.0562	27.9271	28.201	28.2075	28.1308	28.0002	28.0696	28.17	28.0016	27.9464	28.0618	28.0933	28.0562	27.9271	28.201	28.2075	28.1308	28.0002
D5ANQ1	D5ANQ1_RHOCB		RCAP_rcc00640		Peptidase, S1/S6 family	0.000394633	33	33	32	31	32	32	32	33	32	32	32	33	32													30.1013	30.0664	30.2686	30.269	30.2942	30.1476	30.183	30.2731	30.0163	30.018	30.0612	30.1003	30.1013	30.0664	30.2686	30.269	30.2942	30.1476
D5ANQ2	D5ANQ2_RHOCB		RCAP_rcc00641		Uncharacterized protein	0.000394633	2	2	2	2	2	2	2	2	2	2	2	2	2													24.2427	24.1844	24.3674	24.4475	24.4329	24.1885	24.2356	24.4428	24.066	24.1209	23.9961	24.1955	24.2427	24.1844	24.3674	24.4475	24.4329	24.1885
D5ANQ3	D5ANQ3_RHOCB		RCAP_rcc00642		Peptidoglycan binding domain protein	0.000394633	28	28	27	26	28	27	27	26	26	23	24	23	23													30.545	30.5209	29.9323	30.4891	30.5701	30.3807	30.2399	29.8859	29.8063	29.7524	29.8903	30.003	30.545	30.5209	29.9323	30.4891	30.5701	30.3807
D5ANQ4	D5ANQ4_RHOCB		RCAP_rcc00643		Diguanylate cyclase/phosphodiesterase with PAS/PAC sensor	0.000394633	56	55	53	55	56	55	47	51	50	34	43	39	39													29.3038	29.2436	29.4709	29.4542	29.3611	29.198	29.2432	29.496	27.7388	28.3552	27.9374	28.1159	29.3038	29.2436	29.4709	29.4542	29.3611	29.198
D5ANQ6	D5ANQ6_RHOCB		RCAP_rcc00645		Diguanylate cyclase/phosphodiesterase with PAS/PAC sensor	0.000394633	107	101	104	107	104	102	99	99	103	75	76	78	79													30.9866	30.974	31.1154	31.0065	30.7922	30.632	30.6692	30.8583	29.8925	29.9379	29.6935	29.7468	30.9866	30.974	31.1154	31.0065	30.7922	30.632
D5ANQ7	D5ANQ7_RHOCB		RCAP_rcc00646		Acetyltransferase, GNAT family	0.000394633	16	14	13	12	12	12	10	12	12	10	12	11	11													27.4552	27.5547	27.5366	27.6435	27.4042	27.4349	27.5913	27.3827	27.4207	27.5104	27.1398	27.4421	27.4552	27.5547	27.5366	27.6435	27.4042	27.4349
D5ANQ8	D5ANQ8_RHOCB		kdtA2		3-deoxy-D-manno-octulosonic acid transferase	0.000394633	11	9	10	10	8	9	9	8	10	8	8	7	6													24.3932	24.6177	24.489	24.4353	24.5191	24.5839	24.5134	24.6912	24.0443	24.32	23.9894	24.1796	24.3932	24.6177	24.489	24.4353	24.5191	24.5839
D5ANQ9	D5ANQ9_RHOCB		kdtA3		3-deoxy-D-manno-octulosonic acid transferase	0.000394633	16	15	14	16	15	14	13	14	13	11	16	13	13													26.7393	26.8046	26.8582	26.7224	26.7731	26.7164	26.6654	26.7542	25.5657	27.5266	26.7024	26.7538	26.7393	26.8046	26.8582	26.7224	26.7731	26.7164
D5ANR1	D5ANR1_RHOCB		RCAP_rcc00650		Sulfatase family protein	0.000394633	13	8	10	10	10	12	11	12	13	13	11	12	11													23.9807	24.1424	24.6405	24.3376	24.9772	24.8578	25.1106	25.5818	25.8265	25.691	25.4876	25.4377	23.9807	24.1424	24.6405	24.3376	24.9772	24.8578
D5ANR2	D5ANR2_RHOCB		RCAP_rcc00651		Two component transcriptional regulator, winged helix family	0.000394633	11	11	10	11	11	11	9	10	10	11	11	11	11													26.8359	26.7674	26.8641	26.9979	26.4846	26.528	26.5921	26.5827	26.9159	26.9011	26.8696	26.9662	26.8359	26.7674	26.8641	26.9979	26.4846	26.528
D5ANR3	D5ANR3_RHOCB		RCAP_rcc00652		histidine kinase	0.000394633	11	10	8	9	9	11	10	8	8	6	7	6	6													25.8064	25.5965	26.0621	25.3323	25.5475	25.4233	25.3067	25.6358	24.1462	25.2881	25.2437	24.025	25.8064	25.5965	26.0621	25.3323	25.5475	25.4233
D5ANR4	D5ANR4_RHOCB		RCAP_rcc00653		ABC-1 domain protein	0.000394633	40	27	25	23	20	29	26	27	23	16	19	19	19													26.6604	26.3413	26.3162	26.125	27.1036	26.6983	26.7866	26.3128	25.3499	26.1742	25.7552	26.0064	26.6604	26.3413	26.3162	26.125	27.1036	26.6983
D5ANR5	D5ANR5_RHOCB		RCAP_rcc00654		Uncharacterized protein	0.000394633	8	8	8	8	8	8	8	8	8	8	8	8	8													27.4709	27.4691	27.2973	27.5569	27.8733	27.9008	27.8671	27.612	27.706	27.6072	27.6754	27.7106	27.4709	27.4691	27.2973	27.5569	27.8733	27.9008
D5ANR6	D5ANR6_RHOCB		RCAP_rcc00655		LprI domain-containing protein	0.000394633	20	18	19	18	18	19	20	19	19	18	18	18	20													28.0206	28.0862	27.9754	28.0108	28.2573	28.5283	28.5768	28.3083	29.0636	28.9722	29.0778	29.0992	28.0206	28.0862	27.9754	28.0108	28.2573	28.5283
D5ANR8	D5ANR8_RHOCB		RCAP_rcc00657		Photosynthetic complex assembly protein	0.000394633	9	9	8	7	8	8	7	8	7	8	8	7	7													28.0584	28.1486	27.8516	28.075	28.2329	28.2537	28.2454	27.8739	28.2484	28.2226	28.26	28.1878	28.0584	28.1486	27.8516	28.075	28.2329	28.2537
D5ANR9	D5ANR9_RHOCB		RCAP_rcc00658		DUF304 domain-containing protein	0.000394633	10	4	6	7	6	6	5	4	6	5	7	5	5													23.0375	23.9036	24.8151	24.2296	24.765	24.1811	23.7286	24.7939	24.1724	24.6002	23.6073	23.1356	23.0375	23.9036	24.8151	24.2296	24.765	24.1811
D5ANS0	D5ANS0_RHOCB		puhA		Photosynthetic reaction center, H subunit	0.000394633	76	73	70	73	73	76	75	73	75	74	73	71	73													34.3726	34.3679	34.154	34.249	34.5528	34.5293	34.5049	34.2703	34.7271	34.655	34.7525	34.7809	34.3726	34.3679	34.154	34.249	34.5528	34.5293
D5ANS1	D5ANS1_RHOCB		pucC1		Protein PucC-1	0.000761905	3	1	1	1	1	2	1	1	1	1	1	1	1													20.9233	21.4401	21.2565	21.2735	22.3282	21.7353	21.7641	21.4871	22.2074	22.2638	22.3161	22.0209	20.9233	21.4401	21.2565	21.2735	22.3282	21.7353
D5ANS2	D5ANS2_RHOCB		bchM		Magnesium-protoporphyrin O-methyltransferase	0.000394633	17	7	5	5	3	9	7	5	5	2	3	3	3													23.9311	23.5264	23.4501	22.1993	24.8561	24.1009	23.4736	23.8824	21.6064	22.6654	22.471	22.4522	23.9311	23.5264	23.4501	22.1993	24.8561	24.1009
D5ANS3	BCHL_RHOCB		bchL		Light-independent protochlorophyllide reductase iron-sulfur ATP-binding protein	0.000394633	34	31	30	30	27	28	28	27	28	26	27	25	27													29.3747	29.4086	29.5098	29.4753	29.6234	29.4829	29.4202	29.5405	29.6278	29.7449	29.6347	29.781	29.3747	29.4086	29.5098	29.4753	29.6234	29.4829
D5ANS8	D5ANS8_RHOCB		ppaA		Regulatory protein PpaA	0.000394633	6	5	5	6	6	6	6	5	6	5	5	5	4													24.5667	24.6763	24.3164	24.5044	24.8246	24.8497	24.848	24.9592	23.9722	23.7017	23.8756	23.9793	24.5667	24.6763	24.3164	24.5044	24.8246	24.8497
D5ANS9	D5ANS9_RHOCB		ppsR		Transcriptional regulator PpsR	0.000394633	40	39	36	38	39	38	37	38	39	25	28	24	26													28.7466	28.5841	28.6306	28.7278	28.6442	28.5409	28.4935	28.5624	27.368	27.5589	27.6857	27.5406	28.7466	28.5841	28.6306	28.7278	28.6442	28.5409
D5ANT6	D5ANT6_RHOCB		bchO		Magnesium-chelatase, BchO	0.000394633	16	11	11	11	9	14	11	10	11	10	11	9	10													25.0119	24.941	25.0238	24.7115	25.7903	25.2613	25.0599	25.2246	24.8779	24.8367	24.4999	24.5908	25.0119	24.941	25.0238	24.7115	25.7903	25.2613
D5ANT9	D5ANT9_RHOCB		RCAP_rcc02714		PD-(D/E)XK motif protein	0.000394633	11	9	8	10	9	10	8	9	9	8	9	8	8													24.5801	24.5531	24.4917	24.5894	25.1757	24.9142	25.129	25.0442	24.5016	24.4705	24.3873	24.5521	24.5801	24.5531	24.4917	24.5894	25.1757	24.9142
D5ANU0	D5ANU0_RHOCB		RCAP_rcc02715		Putative endonuclease Z1 domain-containing protein	0.000394633	46	42	38	43	40	42	44	41	41	33	36	37	35													27.8438	27.812	27.9627	27.7938	28.2953	27.9769	27.8222	28.2721	27.2773	27.4851	27.2453	27.5262	27.8438	27.812	27.9627	27.7938	28.2953	27.9769
D5ANU1	D5ANU1_RHOCB		RCAP_rcc02716		Uncharacterized protein	0.000394633	15	10	10	10	12	15	14	13	14	7	5	3	6													23.6239	24.9412	23.4864	23.7511	26.1245	26.0445	26.0091	25.9906	25.0272	22.4148	22.2721	23.2386	23.6239	24.9412	23.4864	23.7511	26.1245	26.0445
D5ANU2	D5ANU2_RHOCB		RCAP_rcc02717		Cytosine-specific methyltransferase	0.000394633	7	6	5	5	5	5	5	5	5	3	4	4	4													23.8723	23.6714	23.3571	23.2796	23.7022	23.6814	23.5567	22.9342	22.5571	22.5563	22.9398	22.9285	23.8723	23.6714	23.3571	23.2796	23.7022	23.6814
D5ANU7	D5ANU7_RHOCB		RCAP_rcc02722		Uncharacterized protein	0.000394633	26	25	23	24	26	23	25	24	25	19	18	16	16													27.1331	27.1284	27.2638	27.2558	27.0788	27.0201	27.1368	27.3616	25.997	25.6874	25.6478	25.6236	27.1331	27.1284	27.2638	27.2558	27.0788	27.0201
D5ANU8	D5ANU8_RHOCB		RCAP_rcc02723		OmpR/PhoB-type domain-containing protein	0.000394633	10	9	9	7	8	9	10	9	7	5	4	2	4													23.6887	23.5303	23.3437	23.4266	24.0988	24.167	24.1029	23.6874	21.4334	21.0358	20.2078	21.3388	23.6887	23.5303	23.3437	23.4266	24.0988	24.167
D5ANV1	D5ANV1_RHOCB		RCAP_rcc02726		Uncharacterized protein	0.000394633	2	1	1	1	2	0	0	1	0	0	0	0	0													20.5032	19.8672	20.6397	20.4871	NA	NA	20.5687	NA	NA	NA	NA	NA	20.5032	19.8672	20.6397	20.4871	20.8145	22.4775
D5ANV2	D5ANV2_RHOCB		RCAP_rcc02727		Uncharacterized protein	0.000394633	5	1	1	1	1	1	1	1	1	1	1	1	0													20.5	20.3193	19.1699	20.1443	20.2544	20.3466	20.2897	20.2002	15.8066	18.4742	18.9287	NA	20.5	20.3193	19.1699	20.1443	20.2544	20.3466
D5ANV3	D5ANV3_RHOCB		RCAP_rcc02728		ATPase, AAA family	0.000394633	11	3	4	3	2	4	2	3	2	1	2	1	2													21.5162	21.8522	22.6917	21.4469	22.1554	22.0574	22.5098	21.6292	21.4412	21.8194	20.0493	22.0657	21.5162	21.8522	22.6917	21.4469	22.1554	22.0574
D5ANV4	D5ANV4_RHOCB		RCAP_rcc02729		DUF669 domain-containing protein	0.000394633	8	2	2	3	1	4	1	3	2	1	1	1	1													21.7364	21.6417	21.4361	21.404	21.8044	21.4114	22.0471	21.4067	20.8663	20.843	20.6854	20.6547	21.7364	21.6417	21.4361	21.404	21.8044	21.4114
D5ANW3	D5ANW3_RHOCB		RCAP_rcc02739		DUF3800 domain-containing protein	0.000394633	8	3	3	6	5	7	7	5	6	2	2	2	3													22.3012	22.4448	22.4878	22.9382	23.364	23.0747	23.4626	23.3631	21.2092	21.174	21.28	21.4431	22.3012	22.4448	22.4878	22.9382	23.364	23.0747
D5ANW8	D5ANW8_RHOCB		cysP		Sulfate/thiosulfate ABC transporter, periplasmic sulfate/thiosulfate-binding protein	0.00301545	3	1	1	1	1	2	3	2	1	2	2	1	0													17.0526	17.0779	15.4162	15.9626	20.556	20.6268	18.2901	14.8857	17.3156	18.6971	18.8369	NA	17.0526	17.0779	15.4162	15.9626	20.556	20.6268
D5ANW9	D5ANW9_RHOCB		RCAP_rcc02745		Efflux transporter, RND family, MFP subunit	0.000394633	13	13	13	13	13	13	12	13	13	13	13	13	13													28.3758	28.444	28.4728	28.4955	28.2027	28.3173	28.3358	28.1529	28.6803	28.6236	28.6173	28.6735	28.3758	28.444	28.4728	28.4955	28.2027	28.3173
D5ANX0	D5ANX0_RHOCB		RCAP_rcc02746		Efflux transporter, RND family, MFP subunit	0.000394633	19	19	18	19	19	18	17	19	17	18	19	18	19													28.6061	28.6272	28.5726	28.731	28.3992	28.5265	28.5919	28.3889	29.1311	29.0432	29.1092	29.0862	28.6061	28.6272	28.5726	28.731	28.3992	28.5265
D5ANX1	D5ANX1_RHOCB		RCAP_rcc02747		Acriflavin resistance protein family	0.000394633	45	38	38	41	39	40	37	36	43	36	35	34	34													28.1651	28.2516	28.6757	28.2555	28.259	28.1386	27.9825	28.6732	28.1584	28.2664	27.9471	28.0687	28.1651	28.2516	28.6757	28.2555	28.259	28.1386
D5ANX3	D5ANX3_RHOCB		rpmG		50S ribosomal protein L33	0.000394633	8	7	6	6	4	6	6	6	4	4	2	2	4													25.9244	24.8909	25.6007	25.2399	25.7755	25.1744	25.6001	24.7467	24.4376	24.3927	24.861	25.1651	25.9244	24.8909	25.6007	25.2399	25.7755	25.1744
D5ANX4	D5ANX4_RHOCB		RCAP_rcc02750		DUF533 domain-containing protein	0.000394633	34	34	34	34	33	34	32	32	32	33	34	32	33													31.718	31.7049	31.6908	31.7136	31.5606	31.6408	31.6745	31.5045	31.9113	31.8103	31.9321	32	31.718	31.7049	31.6908	31.7136	31.5606	31.6408
D5ANX5	D5ANX5_RHOCB		RCAP_rcc02751		N-acetylmuramoyl-L-alanine amidase, family 2	0.000394633	16	15	15	14	15	13	15	16	15	15	16	13	15													27.5315	27.5405	27.4759	27.6022	27.4485	27.5542	27.6456	27.4072	28.0101	27.9062	27.9687	27.9324	27.5315	27.5405	27.4759	27.6022	27.4485	27.5542
D5ANX6	D5ANX6_RHOCB		RCAP_rcc02752		Lipoprotein, putative	0.000394633	12	11	12	12	11	12	11	11	11	10	11	11	11													28.9062	28.9761	28.6905	28.9895	28.8119	28.8056	28.7622	28.4007	28.2605	28.1033	28.338	28.434	28.9062	28.9761	28.6905	28.9895	28.8119	28.8056
D5ANX7	D5ANX7_RHOCB		gatA		Glutamyl-tRNA(Gln) amidotransferase subunit A	0.000394633	41	40	39	40	37	38	37	39	37	36	35	35	36													30.8115	30.8324	30.8192	30.8572	30.7431	30.7572	30.7773	30.7495	30.7949	30.7565	30.7782	30.8492	30.8115	30.8324	30.8192	30.8572	30.7431	30.7572
D5ANX8	D5ANX8_RHOCB		gatC		Aspartyl/glutamyl-tRNA(Asn/Gln) amidotransferase subunit C	0.000394633	12	11	12	12	12	12	12	11	12	11	11	11	11													29.548	29.5595	29.4418	29.5417	29.5098	29.5871	29.5997	29.3968	29.71	29.6115	29.6976	29.658	29.548	29.5595	29.4418	29.5417	29.5098	29.5871
D5ANX9	D5ANX9_RHOCB		RCAP_rcc02755		UPF0173 metal-dependent hydrolase RCAP_rcc02755	0.000394633	11	10	9	10	10	10	11	10	8	10	9	10	10													27.8901	27.8063	27.6795	27.7937	27.5167	27.711	27.7507	27.2763	28.0718	27.989	28.0103	28.0088	27.8901	27.8063	27.6795	27.7937	27.5167	27.711
D5ANY0	D5ANY0_RHOCB		RCAP_rcc02756		Uncharacterized protein	0.000394633	8	7	7	7	7	7	8	6	5	5	6	7	6													24.1297	24.1095	24.3135	24.555	24.1239	24.4847	24.3374	24.2354	24.2139	24.449	24.1778	24.3621	24.1297	24.1095	24.3135	24.555	24.1239	24.4847
D5ANY1	D5ANY1_RHOCB		dnaX		DNA polymerase III subunit gamma/tau	0.000394633	54	51	50	53	51	49	46	47	48	38	43	41	40													28.8324	28.6007	28.71	28.681	28.5028	28.3964	28.3879	28.5836	27.8876	28.2017	28.1359	28.0416	28.8324	28.6007	28.71	28.681	28.5028	28.3964
D5ANY2	D5ANY2_RHOCB		RCAP_rcc02758		Nucleoid-associated protein RCAP_rcc02758	0.000394633	18	16	16	16	16	17	18	16	16	17	16	15	15													30.8623	30.813	30.8029	30.9129	30.6007	30.6887	30.696	30.5271	31.0013	30.8682	30.9293	30.9882	30.8623	30.813	30.8029	30.9129	30.6007	30.6887
D5ANY3	D5ANY3_RHOCB		recR		Recombination protein RecR	0.000394633	8	8	8	7	7	8	7	7	7	8	8	7	7													26.7791	26.8858	26.1883	25.9768	26.5216	25.8454	26.5803	25.8076	26.9792	26.8089	26.8078	26.2898	26.7791	26.8858	26.1883	25.9768	26.5216	25.8454
D5ANY4	D5ANY4_RHOCB		RCAP_rcc02760		TfoX N-terminal domain protein	0.000394633	6	5	6	5	6	6	6	5	6	6	6	6	6													24.2965	24.6472	23.8376	24.5489	23.6206	24.3051	22.8517	24.4312	24.82	24.6805	24.6279	24.5451	24.2965	24.6472	23.8376	24.5489	23.6206	24.3051
D5ANY5	D5ANY5_RHOCB		RCAP_rcc02761		Glutathione S-transferase family protein	0.000394633	13	10	9	10	9	10	10	9	9	8	10	9	8													26.8573	26.8292	26.6576	26.5733	26.4829	26.607	26.4797	26.3416	26.0386	26.1211	26.1847	25.974	26.8573	26.8292	26.6576	26.5733	26.4829	26.607
D5ANY6	D5ANY6_RHOCB		RCAP_rcc02762		4Fe-4S ferredoxin, iron-sulfur cluster binding protein	0.000394633	14	12	13	13	12	12	12	13	11	7	9	12	6													25.388	25.3009	25.4358	25.3061	25.0368	25.1392	25.3054	24.9266	24.3148	24.4326	24.908	24.0568	25.388	25.3009	25.4358	25.3061	25.0368	25.1392
D5ANY8	D5ANY8_RHOCB		RCAP_rcc02764		Uncharacterized protein	0.000394633	15	13	13	12	13	11	11	12	12	12	12	11	13													30.7573	30.8	30.4589	30.6779	30.2874	30.3904	30.4028	30.0237	30.6993	30.6329	30.8281	30.8258	30.7573	30.8	30.4589	30.6779	30.2874	30.3904
D5ANY9	D5ANY9_RHOCB		ilvE1		Branched-chain-amino-acid aminotransferase	0.000394633	22	17	20	19	18	19	19	20	19	17	18	19	17													29.0443	29.1163	28.9388	29.0617	29.2819	29.3515	29.3693	29.1503	29.545	29.485	29.6124	29.4823	29.0443	29.1163	28.9388	29.0617	29.2819	29.3515
D5ANZ2	UCRI_RHOCB		petA		Ubiquinol-cytochrome c reductase iron-sulfur subunit	0.000394633	19	19	19	19	19	19	19	19	19	18	17	18	18													32.5277	32.497	32.5385	32.5384	32.6462	32.7205	32.6637	32.5219	32.4944	32.2823	32.3143	32.6197	32.5277	32.497	32.5385	32.5384	32.6462	32.7205
D5ANZ3	CYB_RHOCB		petB		Cytochrome b	0.000394633	13	12	13	13	13	13	13	13	13	12	12	13	12													29.5803	29.5511	29.5817	29.5185	29.7188	29.4831	29.4718	29.6517	29.4001	29.5018	29.4072	29.3284	29.5803	29.5511	29.5817	29.5185	29.7188	29.4831
D5ANZ4	CY1_RHOCB		petC		Cytochrome c1	0.000394633	28	26	27	26	27	26	26	27	26	26	28	27	28													32.5111	32.5317	32.6173	32.5858	32.7301	32.6427	32.6242	32.75	32.5388	32.5434	32.5362	32.6369	32.5111	32.5317	32.6173	32.5858	32.7301	32.6427
D5ANZ5	D5ANZ5_RHOCB		RCAP_rcc02771		Transcriptional regulator, TetR family	0.000394633	19	16	18	18	18	18	18	18	18	17	17	17	17													28.4598	28.467	28.352	28.4372	28.1923	28.1948	28.2679	28.0322	28.2799	28.153	28.3416	28.1225	28.4598	28.467	28.352	28.4372	28.1923	28.1948
D5ANZ6	D5ANZ6_RHOCB		RCAP_rcc02772		Co-chaperone DjlA N-terminal domain-containing protein	0.000394633	15	15	13	12	13	13	13	13	13	13	13	13	13													27.1638	27.2912	26.7608	27.1519	26.8868	27.0852	27.0938	26.5394	27.1602	27.1342	26.9234	27.0102	27.1638	27.2912	26.7608	27.1519	26.8868	27.0852
D5ANZ7	D5ANZ7_RHOCB		hisP		Polar amino acid ABC transporter, ATP-binding protein HisP	0.000394633	18	17	17	17	18	18	18	18	18	17	17	18	16													28.9652	28.9997	28.9195	29.0432	28.9264	29.03	29.0411	28.8518	29.1434	29.1089	29.1516	29.1348	28.9652	28.9997	28.9195	29.0432	28.9264	29.03
D5ANZ8	D5ANZ8_RHOCB		hisJ		Polar amino acid ABC transporter, periplasmic polar amino acid-binding protein HisJ	0.000394633	28	28	28	28	28	26	27	26	26	26	26	27	26													32.4426	32.5363	32.322	32.5156	32.3108	32.3692	32.3552	32.0744	32.8046	32.5955	32.6498	32.7035	32.4426	32.5363	32.322	32.5156	32.3108	32.3692
D5ANZ9	D5ANZ9_RHOCB		hisQ		Polar amino acid ABC transporter, permease protein HisQ	0.000394633	3	2	2	2	2	2	2	2	2	1	2	2	1													21.2737	21.2519	21.4091	21.1151	21.622	21.4969	20.8636	21.7528	21.0586	21.4222	20.9879	20.9024	21.2737	21.2519	21.4091	21.1151	21.622	21.4969
D5AP00	D5AP00_RHOCB		hisM		Polar amino acid ABC transporter, permease protein HisM	0.000394633	4	3	4	4	3	4	3	3	4	4	3	2	4													22.9958	23.1851	23.2888	23.1991	24.071	23.2285	22.8055	24.1128	23.1302	23.396	22.9071	21.6561	22.9958	23.1851	23.2888	23.1991	24.071	23.2285
D5AP01	D5AP01_RHOCB		glnA4		Glutamine synthetase-4	0.000394633	19	18	19	19	18	19	19	18	18	17	18	18	18													28.7587	28.7925	28.645	28.6696	28.9967	28.7955	28.8425	28.8658	28.614	28.4967	28.4452	28.63	28.7587	28.7925	28.645	28.6696	28.9967	28.7955
D5AP02	D5AP02_RHOCB		RCAP_rcc02778		Glutamine amidotransferase, class I	0.000394633	18	17	17	18	18	18	18	18	18	18	17	17	17													29.9035	29.9156	29.7644	29.8543	30.006	30.0976	30.1197	29.8367	30.4405	30.3513	30.4577	30.4858	29.9035	29.9156	29.7644	29.8543	30.006	30.0976
D5AP03	D5AP03_RHOCB		RCAP_rcc02779		Uncharacterized protein	0.00881057	1	1	1	1	1	1	1	1	1	1	1	1	1													17.9853	19.9233	16.412	20.0884	18.3007	20.2602	18.0984	19.5253	19.3961	18.9766	20.3811	19.5823	17.9853	19.9233	16.412	20.0884	18.3007	20.2602
D5AP04	D5AP04_RHOCB		glnA5		Glutamine synthetase-5	0.000394633	34	32	34	32	30	34	33	32	32	30	30	31	31													30.3365	30.4226	30.2555	30.3335	30.686	30.7317	30.7289	30.5706	30.8091	30.6786	30.8116	30.7455	30.3365	30.4226	30.2555	30.3335	30.686	30.7317
D5AP05	D5AP05_RHOCB		RCAP_rcc02781		FAD dependent oxidoreductase	0.000394633	26	22	23	24	25	24	26	26	26	22	23	25	23													27.7953	27.8769	27.6418	27.6972	28.2308	28.2252	28.2215	28.2568	27.4898	27.5571	27.5254	27.3289	27.7953	27.8769	27.6418	27.6972	28.2308	28.2252
D5AP06	D5AP06_RHOCB		RCAP_rcc02782		Aminotransferase, DegT/DnrJ/EryC1/StrS family	0.000394633	16	14	14	15	14	14	14	14	14	12	13	11	11													24.931	25.0697	25.1843	25.1971	25.7104	25.3284	25.3628	25.3289	25.0458	24.946	24.6538	25.1414	24.931	25.0697	25.1843	25.1971	25.7104	25.3284
D5AP07	D5AP07_RHOCB		RCAP_rcc02783		CoA-binding domain protein	0.000394633	11	11	11	10	11	11	10	10	10	11	11	11	10													26.9237	27.2023	27.2595	27.2745	27.2286	27.5166	27.6732	27.4393	28.4967	28.5257	28.617	28.5137	26.9237	27.2023	27.2595	27.2745	27.2286	27.5166
D5AP08	D5AP08_RHOCB		RCAP_rcc02784		RNA methyltransferase, TrmH family, group 3	0.000394633	16	15	15	16	14	14	15	13	14	11	12	13	12													27.6942	27.7563	27.6964	27.5645	27.4634	27.5472	27.5006	27.4642	27.2581	27.1898	27.3294	27.1358	27.6942	27.7563	27.6964	27.5645	27.4634	27.5472
D5AP09	D5AP09_RHOCB		RCAP_rcc02785		Glycosyl transferase	0.000394633	14	12	13	14	13	14	14	13	14	11	13	12	10													26.6271	26.7734	26.6389	26.6774	27.1306	26.9912	26.8611	27.0595	26.6652	26.0528	26.5408	26.3606	26.6271	26.7734	26.6389	26.6774	27.1306	26.9912
D5AP11	D5AP11_RHOCB		metB		O-acetylhomoserine aminocarboxypropyltransferase/o-acetylserine sulfhydrylase	0.000394633	53	51	52	52	49	50	52	50	53	50	50	45	49													32.6334	32.6601	32.6956	32.6942	32.6735	32.6541	32.7069	32.7338	32.7375	32.6681	32.701	32.7111	32.6334	32.6601	32.6956	32.6942	32.6735	32.6541
D5AP12	D5AP12_RHOCB		RCAP_rcc02788		Uncharacterized protein	0.000394633	49	47	47	48	44	47	46	47	49	49	46	48	49													30.7285	30.4725	30.4462	30.5631	30.6865	30.7134	30.9394	30.7106	31.1857	30.8997	30.8377	30.9042	30.7285	30.4725	30.4462	30.5631	30.6865	30.7134
D5AP13	D5AP13_RHOCB		kefC1		Glutathione-regulated potassium-efflux system protein KefC-1	0.000394633	21	20	18	20	19	19	19	19	20	21	20	19	21													26.762	26.6689	27.1429	26.6472	27.1644	27.0742	27.1332	27.6597	27.4053	27.5843	27.3886	27.5342	26.762	26.6689	27.1429	26.6472	27.1644	27.0742
D5AP14	D5AP14_RHOCB		RCAP_rcc02790		Transcriptional regulator, CarD family	0.000394633	18	18	17	16	15	16	16	17	16	16	15	14	13													27.8049	27.6902	27.4638	27.6734	27.8017	27.6386	27.6381	27.4495	26.8135	26.6821	26.7255	26.2387	27.8049	27.6902	27.4638	27.6734	27.8017	27.6386
D5AP15	FER2_RHOCB		fdxA		Ferredoxin-2	0.000394633	7	5	6	5	7	5	5	5	6	5	5	5	5													29.6158	29.6431	29.5323	29.643	29.3949	29.5843	29.5923	29.3557	30.1645	30.1194	30.2602	30.1772	29.6158	29.6431	29.5323	29.643	29.3949	29.5843
D5AP17	D5AP17_RHOCB		RCAP_rcc02793		Helicase domain protein	0.000394633	57	48	49	52	48	48	47	49	49	46	46	43	47													31.2209	31.1318	31.3267	31.2818	31.2277	31.0725	31.192	31.1129	31.2608	31.0603	31.2392	31.1837	31.2209	31.1318	31.3267	31.2818	31.2277	31.0725
D5AP18	D5AP18_RHOCB		RCAP_rcc02794		TPR repeat domain protein	0.000394633	5	5	5	5	5	5	5	5	5	5	5	5	5													25.2897	25.3111	25.0313	25.2161	25.334	25.5384	25.6303	25.411	25.9308	25.7054	25.8293	25.7064	25.2897	25.3111	25.0313	25.2161	25.334	25.5384
D5AP19	D5AP19_RHOCB		RCAP_rcc02795		Sterol-binding domain protein	0.000394633	17	16	15	15	15	16	15	15	15	13	15	15	15													29.6193	29.777	29.5696	29.8882	29.7176	29.701	29.7206	29.5695	29.485	29.3725	29.4098	29.5075	29.6193	29.777	29.5696	29.8882	29.7176	29.701
D5AP20	D5AP20_RHOCB		pldB		Lysophospholipase L2	0.000394633	12	12	12	11	12	12	11	12	11	8	11	10	10													26.7933	26.7252	26.8289	26.5546	26.9847	26.7082	26.5616	26.9905	25.5292	26.0742	26.0659	25.7095	26.7933	26.7252	26.8289	26.5546	26.9847	26.7082
D5AP21	D5AP21_RHOCB		RCAP_rcc02797		Peptidase, T1B subfamily, proteasome	0.000394633	18	15	17	18	16	16	17	17	17	16	14	14	17													27.8569	27.985	27.9096	27.8735	27.7907	28.0726	28.1338	27.8996	28.3003	28.3067	28.1397	28.1394	27.8569	27.985	27.9096	27.8735	27.7907	28.0726
D5AP22	D5AP22_RHOCB		RCAP_rcc02798		Transglutaminase domain protein	0.000394633	21	19	18	21	19	21	20	21	21	21	20	19	20													29.1503	29.0898	28.9723	29.0807	29.0056	29.1525	29.2315	28.9267	29.3871	29.3511	29.3211	29.4738	29.1503	29.0898	28.9723	29.0807	29.0056	29.1525
D5AP23	D5AP23_RHOCB		RCAP_rcc02799		DUF403 domain-containing protein	0.000394633	24	24	24	24	23	23	24	23	24	22	23	23	22													29.064	29.101	29.1246	29.1231	29.0414	29.0909	29.0846	29.0427	28.9108	28.8523	28.9005	28.859	29.064	29.101	29.1246	29.1231	29.0414	29.0909
D5AP24	D5AP24_RHOCB		RCAP_rcc02800		Circularly permuted type 2 ATP-grasp protein	0.000394633	48	47	47	47	47	47	47	48	47	47	47	46	45													30.6835	30.7005	30.6178	30.6914	30.6595	30.7109	30.7355	30.5579	30.735	30.7143	30.7505	30.8146	30.6835	30.7005	30.6178	30.6914	30.6595	30.7109
D5AP25	D5AP25_RHOCB		pepF		Oligoendopeptidase F	0.000394633	65	63	60	61	60	64	61	59	59	61	60	57	62													31.8585	31.8696	31.9169	31.886	31.6784	31.736	31.7869	31.7238	32.2632	32.206	32.2511	32.2462	31.8585	31.8696	31.9169	31.886	31.6784	31.736
D5AP26	D5AP26_RHOCB		RCAP_rcc02802		Membrane dipeptidase	0.000394633	22	22	21	22	22	21	21	20	22	18	19	19	18													28.1836	28.3062	28.5698	28.4151	28.2962	28.0743	28.5191	28.6538	28.1653	28.267	28.2562	28.3628	28.1836	28.3062	28.5698	28.4151	28.2962	28.0743
D5AP29	D5AP29_RHOCB		RCAP_rcc02805		Purine nucleoside phosphorylase	0.000394633	18	17	17	18	18	18	18	18	18	18	18	18	16													29.3423	29.3769	29.3067	29.441	29.2077	29.3651	29.4136	29.1985	29.7192	29.5965	29.6822	29.7352	29.3423	29.3769	29.3067	29.441	29.2077	29.3651
D5AP30	D5AP30_RHOCB		RCAP_rcc02806		Uncharacterized protein	0.000394633	11	8	9	9	9	9	8	8	7	8	11	9	6													25.0012	24.9312	24.8118	24.6894	24.8483	24.8515	24.7641	24.6601	24.8394	25.2079	25.3187	24.9471	25.0012	24.9312	24.8118	24.6894	24.8483	24.8515
D5AP31	D5AP31_RHOCB		lgt		Phosphatidylglycerol--prolipoprotein diacylglyceryl transferase	0.000394633	4	4	4	4	4	4	4	4	4	4	4	3	3													23.054	22.8639	23.2441	21.9592	23.2018	22.8863	22.984	23.5782	23.9409	23.8637	23.5376	23.3337	23.054	22.8639	23.2441	21.9592	23.2018	22.8863
D5AP32	D5AP32_RHOCB		RCAP_rcc02808		Accessory factor UbiK family protein	0.000394633	19	16	18	18	17	18	18	18	17	17	17	16	17													30.3339	30.3327	30.3844	30.3662	30.305	30.4664	30.4832	30.3113	31.0642	30.9478	30.9156	31.1172	30.3339	30.3327	30.3844	30.3662	30.305	30.4664
D5AP33	D5AP33_RHOCB		RCAP_rcc02809		Uncharacterized protein	0.000394633	6	6	6	6	6	6	6	6	6	6	6	6	6													26.6461	26.6069	26.7301	26.8062	26.4828	26.5301	26.6605	26.6026	27.0951	27.0307	26.9878	27.0203	26.6461	26.6069	26.7301	26.8062	26.4828	26.5301
D5AP34	D5AP34_RHOCB		rluD		Pseudouridine synthase	0.000394633	23	21	22	19	21	21	19	17	18	18	18	16	21													26.9368	26.9147	26.9863	26.9589	26.7618	26.7641	26.7233	26.7735	26.2572	26.3801	26.2597	26.3097	26.9368	26.9147	26.9863	26.9589	26.7618	26.7641
D5AP35	D5AP35_RHOCB		rpoH2		RNA polymerase sigma factor RpoH	0.000394633	28	25	22	23	23	25	24	25	25	18	19	20	20													28.0943	27.9467	28.0245	27.8648	28.1467	28.2178	28.2327	28.233	27.7507	27.7924	27.6831	27.6175	28.0943	27.9467	28.0245	27.8648	28.1467	28.2178
D5AP36	D5AP36_RHOCB		gfo		Glucose--fructose oxidoreductase	0.000394633	25	25	25	25	25	25	25	25	25	25	24	24	25													29.0387	29.0819	28.9637	29.0351	28.838	28.8493	28.9234	28.7604	28.9317	28.9427	28.912	29.0688	29.0387	29.0819	28.9637	29.0351	28.838	28.8493
D5AP37	D5AP37_RHOCB		lrp		Leucine-responsive regulatory protein	0.000394633	16	14	14	14	15	15	15	15	16	16	14	14	15													29.5183	29.5955	29.4882	29.5688	29.3681	29.47	29.5114	29.2738	29.8914	29.8112	29.8637	29.8023	29.5183	29.5955	29.4882	29.5688	29.3681	29.47
D5AP38	D5AP38_RHOCB		trxB		Thioredoxin reductase	0.000394633	28	26	25	28	26	27	25	26	28	24	24	23	25													29.6533	29.6773	29.8651	29.7756	29.4375	29.397	29.4493	29.6395	29.6461	29.7027	29.6714	29.8303	29.6533	29.6773	29.8651	29.7756	29.4375	29.397
D5AP40	D5AP40_RHOCB		sat		Adenylyl-sulfate kinase	0.000394633	72	67	65	66	62	66	62	61	63	59	61	57	60													31.128	31.0912	31.0509	31.0815	31.2428	31.0978	31.0759	31.059	30.6652	30.7395	30.6868	30.7381	31.128	31.0912	31.0509	31.0815	31.2428	31.0978
D5AP41	D5AP41_RHOCB		RCAP_rcc02817		DUF1150 family protein	0.000394633	5	4	4	4	5	4	5	5	5	5	5	5	5													23.1659	22.8949	23.4227	23.7843	23.186	24.2108	24.3257	24.0894	24.5068	24.5497	24.2993	24.2154	23.1659	22.8949	23.4227	23.7843	23.186	24.2108
D5AP42	D5AP42_RHOCB		ibpA		Small heat shock protein IbpA	0.000394633	14	11	11	12	12	12	12	13	13	14	14	14	14													28.2222	28.3156	28.2856	28.1661	28.5116	28.8116	28.8117	28.5295	30.0475	29.9809	30.0675	30.0724	28.2222	28.3156	28.2856	28.1661	28.5116	28.8116
D5AP43	D5AP43_RHOCB		RCAP_rcc02819		DUF465 domain-containing protein	0.000394633	10	10	10	10	9	10	10	10	10	9	9	9	9													28.9654	28.8776	28.8947	28.9237	28.858	28.8766	28.9094	28.6291	28.2	28.0711	28.1182	28.2772	28.9654	28.8776	28.8947	28.9237	28.858	28.8766
D5AP44	D5AP44_RHOCB		purE		N5-carboxyaminoimidazole ribonucleotide mutase	0.000394633	16	14	16	15	15	15	15	15	16	16	15	14	15													28.7719	28.7784	28.77	28.8363	28.8175	28.9286	28.9746	28.8046	29.3557	29.2194	29.2639	29.3256	28.7719	28.7784	28.77	28.8363	28.8175	28.9286
D5AP45	D5AP45_RHOCB		purK		N5-carboxyaminoimidazole ribonucleotide synthase	0.000394633	22	21	19	21	21	19	20	21	21	20	20	19	21													29.2126	29.3153	29.2363	29.3372	29.1776	29.362	29.3997	29.138	29.6282	29.4979	29.5366	29.5253	29.2126	29.3153	29.2363	29.3372	29.1776	29.362
D5AP46	D5AP46_RHOCB		RCAP_rcc02822		Lipase	0.000394633	4	4	4	4	4	3	4	4	4	3	2	2	3													24.9139	24.9962	24.8604	24.9004	23.9966	24.2124	24.3111	24.1841	23.7686	23.4985	23.1941	23.9078	24.9139	24.9962	24.8604	24.9004	23.9966	24.2124
D5AP47	D5AP47_RHOCB		prs		Ribose-phosphate pyrophosphokinase	0.000394633	32	32	32	31	32	31	31	31	32	31	32	31	31													30.3323	30.3693	30.35	30.3651	30.2061	30.2837	30.3398	30.232	30.7759	30.6817	30.778	30.8492	30.3323	30.3693	30.35	30.3651	30.2061	30.2837
D5AP48	D5AP48_RHOCB		RCAP_rcc02824		2-hydroxychromene-2-carboxylate isomerase	0.000394633	14	14	14	14	14	14	14	14	14	14	14	14	14													30.0615	29.899	30.0332	30.1137	29.8101	29.9826	30.0443	29.8141	30.5131	30.3824	30.4521	30.4704	30.0615	29.899	30.0332	30.1137	29.8101	29.9826
D5AP49	D5AP49_RHOCB		RCAP_rcc02825		Hydrolase, alpha/beta fold family	0.000394633	17	15	15	16	17	16	16	15	16	16	15	16	17													28.8699	28.9381	28.8427	28.9741	28.7399	28.8507	28.8912	28.6486	29.1675	29.0771	29.143	29.1481	28.8699	28.9381	28.8427	28.9741	28.7399	28.8507
D5AP50	D5AP50_RHOCB		fumC		Fumarate hydratase class II	0.000394633	33	33	31	33	32	31	31	31	32	32	31	33	33													31.5948	31.6157	31.6368	31.6369	31.5133	31.5959	31.6493	31.5922	32.0556	32.0159	32.0868	32.0614	31.5948	31.6157	31.6368	31.6369	31.5133	31.5959
D5AP51	D5AP51_RHOCB		RCAP_rcc02827		Uncharacterized protein	0.000394633	9	9	9	9	9	9	9	9	9	9	9	9	9													29.7896	29.7951	29.5208	29.7646	29.8622	29.863	29.8388	29.5277	29.7573	29.635	29.824	29.7406	29.7896	29.7951	29.5208	29.7646	29.8622	29.863
D5AP52	D5AP52_RHOCB		RCAP_rcc02828		Stringent starvation protein B	0.000394633	10	10	10	10	10	10	10	10	10	9	9	8	9													29.4162	29.462	29.3464	29.4797	29.2372	29.3651	29.392	29.1122	29.4717	29.329	29.4157	29.3812	29.4162	29.462	29.3464	29.4797	29.2372	29.3651
D5AP53	D5AP53_RHOCB		RCAP_rcc02829		HlyC/CorC family transporter	0.000394633	10	9	9	10	8	10	10	8	10	8	10	10	9													25.6808	25.8995	25.7874	25.8305	26.4592	26.2051	26.1156	26.6602	26.2219	26.4694	26.123	26.3888	25.6808	25.8995	25.7874	25.8305	26.4592	26.2051
D5AP54	D5AP54_RHOCB		RCAP_rcc02830		Acyltransferase domain protein	0.000394633	14	6	6	6	5	9	7	9	10	6	6	6	4													22.9113	23.8478	23.8673	23.421	24.4027	24.3772	24.3446	24.8195	24.2567	24.3751	24.1608	24.2108	22.9113	23.8478	23.8673	23.421	24.4027	24.3772
D5AP55	D5AP55_RHOCB		ptsO		Phosphocarrier protein NPr	0.000394633	6	6	6	6	6	5	5	5	5	6	6	6	6													26.2165	26.2164	26.1225	26.2505	26.1472	26.3576	26.3869	26.1402	26.8834	26.7511	26.9183	26.8451	26.2165	26.2164	26.1225	26.2505	26.1472	26.3576
D5AP56	D5AP56_RHOCB		RCAP_rcc02832		PTS system, IIA component	0.000394633	14	13	14	14	13	14	14	14	13	14	14	14	14													28.4538	28.4807	28.5796	28.5626	28.4853	28.6734	28.7435	28.6059	29.0123	29.0038	28.9883	29.1205	28.4538	28.4807	28.5796	28.5626	28.4853	28.6734
D5AP57	D5AP57_RHOCB		RCAP_rcc02833		Nucleotide-binding protein RCAP_rcc02833	0.000394633	36	36	36	36	36	35	35	35	36	35	35	36	34													30.3008	30.3787	30.4047	30.3727	30.2622	30.4507	30.5255	30.411	30.9562	30.8656	31.0089	30.7982	30.3008	30.3787	30.4047	30.3727	30.2622	30.4507
D5AP58	D5AP58_RHOCB		hprK		HPr kinase	0.000761905	2	1	1	2	1	1	2	1	1	1	1	1	0													19.7886	20.0259	20.2048	18.2885	19.2392	17.5519	17.5936	17.6869	18.1303	17.1933	16.9307	NA	19.7886	20.0259	20.2048	18.2885	19.2392	17.5519
D5AP59	D5AP59_RHOCB		chvG		histidine kinase	0.000394633	35	32	32	35	35	30	29	29	32	28	30	24	31													28.0701	28.0828	28.3379	28.1317	28.1169	27.9628	28.0175	28.3988	27.5911	27.7755	27.5323	27.75	28.0701	28.0828	28.3379	28.1317	28.1169	27.9628
D5AP60	D5AP60_RHOCB		chvI		Transcriptional regulator ChvI	0.000394633	25	24	24	23	23	23	23	23	23	23	22	23	23													29.7208	29.6674	29.9262	29.8635	29.6291	29.6735	29.8342	29.8649	29.4925	29.4492	29.481	29.6244	29.7208	29.6674	29.9262	29.8635	29.6291	29.6735
D5AP61	D5AP61_RHOCB		pckA		Phosphoenolpyruvate carboxykinase (ATP)	0.000394633	71	68	66	68	64	68	65	67	69	68	63	64	67													31.6454	31.6667	31.6951	31.645	31.7969	31.7933	31.7552	31.8469	31.979	31.9032	31.913	31.9497	31.6454	31.6667	31.6951	31.645	31.7969	31.7933
D5AP62	D5AP62_RHOCB		rnr		Ribonuclease R	0.000394633	37	35	33	37	33	34	32	33	33	31	31	30	30													28.1204	28.3324	28.3243	27.7637	28.1034	27.7942	27.7185	27.6984	27.257	27.377	27.9177	27.1543	28.1204	28.3324	28.3243	27.7637	28.1034	27.7942
D5AP63	D5AP63_RHOCB		mobA		Molybdenum cofactor guanylyltransferase	0.000394633	12	11	11	11	12	12	11	12	12	12	11	12	11													27.3917	27.3931	27.3996	27.533	27.2435	27.507	27.5967	27.2695	27.7547	27.3008	27.5966	27.795	27.3917	27.3931	27.3996	27.533	27.2435	27.507
D5AP69	D5AP69_RHOCB		torA		trimethylamine-N-oxide reductase	0.000394633	4	0	1	1	2	1	1	2	2	1	0	1	0													NA	18.1093	17.0021	23.0096	20.4606	21.4244	23.0349	22.6481	19.001	NA	19.1533	NA	21.5669	18.1093	17.0021	23.0096	20.4606	21.4244
D5AP78	CRTF_RHOCB		crtF		Demethylspheroidene O-methyltransferase	0.000394633	19	13	12	11	11	16	13	13	12	8	12	11	9													24.2955	24.5044	23.9317	24.264	25.7628	24.9551	24.7118	24.7455	24.3855	24.9888	24.608	24.6641	24.2955	24.5044	23.9317	24.264	25.7628	24.9551
D5AP79	BCHC_RHOCB		bchC		2-desacetyl-2-hydroxyethyl bacteriochlorophyllide A dehydrogenase	0.000394633	26	24	24	21	22	23	22	21	22	22	22	21	24													28.2972	28.2934	27.9498	28.0797	28.8401	28.7385	28.6971	28.5179	28.7098	28.6969	28.6618	28.8042	28.2972	28.2934	27.9498	28.0797	28.8401	28.7385
D5AP83	PUFQ_RHOCB		pufQ		Protein pufQ	0.000394633	4	4	3	4	3	4	3	3	2	1	1	4	1													25.9544	25.9058	26.0637	25.6792	26.0498	25.7254	25.6311	25.7207	25.0844	25.1956	25.3449	25.0081	25.9544	25.9058	26.0637	25.6792	26.0498	25.7254
D5AP85	D5AP85_RHOCB		pufA		Antenna pigment protein alpha chain	0.000394633	4	4	4	3	3	4	3	3	3	3	3	3	2													25.4647	25.1824	30.6684	30.422	31.0936	30.6927	30.7181	30.7741	30.252	30.3521	30.3776	30.4194	25.4647	25.1824	30.6684	30.422	31.0936	30.6927
D5AP86	D5AP86_RHOCB		pufL		Reaction center protein L chain	0.000394633	8	8	8	8	8	8	8	8	8	8	8	8	8													29.4308	29.4801	30.0614	29.4143	30.3188	29.8703	29.847	30.6095	30.2667	30.4265	30.3537	30.2867	29.4308	29.4801	30.0614	29.4143	30.3188	29.8703
D5AP87	D5AP87_RHOCB		pufM		Reaction center protein M chain	0.000394633	10	7	7	8	7	7	8	8	10	10	10	10	9													28.8031	28.9474	29.5719	28.8286	29.7154	29.2376	29.2388	30.0711	29.7107	29.9071	29.819	29.7946	28.8031	28.9474	29.5719	28.8286	29.7154	29.2376
D5AP88	D5AP88_RHOCB		pufX		Intrinsic membrane protein PufX	0.000394633	8	6	6	8	6	8	7	7	7	7	5	5	6													28.2546	28.3654	28.2013	28.303	28.8147	28.5844	28.6702	28.4985	28.6653	28.8175	28.8896	29.1564	28.2546	28.3654	28.2013	28.303	28.8147	28.5844
D5AP89	D5AP89_RHOCB		dxs		1-deoxy-D-xylulose-5-phosphate synthase	0.000394633	34	27	29	28	27	29	28	30	23	24	25	29	22													27.4302	27.5351	27.3777	27.1562	27.4321	27.2506	26.8541	26.7311	26.7588	26.9328	26.9956	26.8933	27.4302	27.5351	27.3777	27.1562	27.4321	27.2506
D5AP90	D5AP90_RHOCB		RCAP_rcc00697		Uncharacterized protein	0.00881057	1	1	1	1	0	1	1	1	1	1	1	0	1													20.6036	18.9685	20.6239	NA	19.9669	19.9269	20.5575	19.6377	19.8642	19.5334	NA	19.4414	20.6036	18.9685	20.6239	22.9295	19.9669	19.9269
D5AP91	D5AP91_RHOCB		RCAP_rcc00698		Regulator of SigK	0.000394633	20	17	18	17	17	17	18	19	17	17	19	18	18													28.968	29.0048	28.999	29.0632	28.7879	28.9461	28.9906	28.7597	29.2373	29.1151	29.2499	29.2054	28.968	29.0048	28.999	29.0632	28.7879	28.9461
D5AP92	D5AP92_RHOCB		rpoE		RNA polymerase sigma-24 factor	0.000394633	21	21	21	21	21	21	21	21	21	20	21	21	21													28.9569	29.0088	28.9225	28.9981	28.8073	28.9558	29.0226	28.819	29.2626	29.1179	29.1973	29.2141	28.9569	29.0088	28.9225	28.9981	28.8073	28.9558
D5AP93	D5AP93_RHOCB		RCAP_rcc00700		Membrane protein, putative	0.000761905	1	1	1	1	1	1	1	1	1	1	1	1	1													24.7895	24.7204	25.2139	24.7923	24.766	24.4846	24.5509	25.1313	24.726	24.9612	24.9408	24.7516	24.7895	24.7204	25.2139	24.7923	24.766	24.4846
D5AP94	D5AP94_RHOCB		bsaA1		Glutathione peroxidase	0.000394633	15	13	14	13	14	14	13	13	13	13	12	12	13													29.9137	29.9589	29.657	30.0429	29.6659	29.7167	29.7298	29.5569	29.7429	29.6378	29.7098	29.6733	29.9137	29.9589	29.657	30.0429	29.6659	29.7167
D5AP96	D5AP96_RHOCB		RCAP_rcc00703		Deoxyribodipyrimidine photolyase-related protein	0.000394633	15	11	11	9	9	9	10	10	12	6	7	4	4													24.6021	24.5091	24.4984	24.221	24.7777	24.3374	24.2752	24.3708	22.8741	23.004	23.5573	22.7921	24.6021	24.5091	24.4984	24.221	24.7777	24.3374
D5AP97	D5AP97_RHOCB		oppC1		Oligopeptide ABC transporter, permease protein OppC-1	0.000394633	4	3	3	3	3	3	3	3	3	2	4	4	3													22.7695	22.8389	23.2568	23.1553	23.4242	23.204	22.7203	23.2066	23.342	23.5709	23.8124	23.3844	22.7695	22.8389	23.2568	23.1553	23.4242	23.204
D5AP98	D5AP98_RHOCB		oppB1		Oligopeptide ABC transporter, permease protein OppB-1	0.000394633	9	9	8	9	8	8	7	6	8	7	5	5	7													26.2835	25.3839	26.0244	26.0836	25.6293	25.5263	24.5084	25.7233	25.8528	24.887	25.4125	25.8117	26.2835	25.3839	26.0244	26.0836	25.6293	25.5263
D5AP99	D5AP99_RHOCB		oppA1		Oligopeptide ABC transporter, periplasmic oligopeptide-binding protein OppA-1	0.000394633	87	86	87	84	86	83	85	82	82	81	83	83	84													34.4216	34.4536	34.2795	34.4379	34.0283	34.1042	34.0787	33.8333	34.4786	34.4215	34.5158	34.6361	34.4216	34.4536	34.2795	34.4379	34.0283	34.1042
D5APA0	D5APA0_RHOCB		oppF		Oligopeptide ABC transporter, ATP-binding protein OppF	0.000394633	19	15	17	16	17	16	18	16	18	17	16	15	15													28.2001	28.2682	28.222	28.1583	27.9599	27.967	27.9866	27.9597	28.3804	28.264	28.1915	28.3862	28.2001	28.2682	28.222	28.1583	27.9599	27.967
D5APA1	D5APA1_RHOCB		oppD1		Oligopeptide ABC transporter, ATP-binding protein OppD-1	0.000394633	29	25	26	24	24	25	23	25	21	20	19	21	19													28.341	28.229	28.2535	28.0901	28.1935	28.059	28.0914	28.0372	27.7026	27.6376	27.6835	27.6263	28.341	28.229	28.2535	28.0901	28.1935	28.059
D5APA2	D5APA2_RHOCB		RCAP_rcc00709		FAD dependent oxidoreductase	0.000394633	38	35	36	33	33	33	33	31	34	30	31	31	29													28.9481	28.9092	29.046	28.8559	28.7987	28.7739	28.8163	28.9111	28.5143	28.5906	28.5345	28.4055	28.9481	28.9092	29.046	28.8559	28.7987	28.7739
D5APA3	D5APA3_RHOCB	D5APA3;D5AU86	hipO	RCAP_rcc01780;hipO	Hippurate hydrolase	0.000394633	43	39	42	39	39	39	39	37	36	38	35	37	37	6	7	6	6	8	6	6	6	6	5	6	6	29.744	29.7662	29.7723	29.8174	29.6018	29.7631	29.7622	29.7421	30.1764	30.0298	29.967	30.1174	29.744	29.7662	29.7723	29.8174	29.6018	29.7631
D5APA4	D5APA4_RHOCB		RCAP_rcc00711		Universal stress family protein	0.000394633	6	6	5	6	5	5	5	5	5	5	5	5	5													26.1945	26.3313	26.24	26.1275	26.1982	26.1778	26.4632	26.5016	27.2699	26.9238	26.6568	27.2323	26.1945	26.3313	26.24	26.1275	26.1982	26.1778
D5APA5	D5APA5_RHOCB		moaA		GTP 3',8-cyclase	0.000394633	15	12	14	14	14	13	11	11	14	7	10	9	6													26.6895	26.7927	27.0626	26.7501	26.4896	26.7162	26.4468	26.8443	26.1862	25.9992	26.2105	25.9342	26.6895	26.7927	27.0626	26.7501	26.4896	26.7162
D5APA6	D5APA6_RHOCB		kynU		Kynureninase	0.000394633	28	22	24	24	22	22	22	22	22	24	23	22	24													29.2398	29.2628	29.2269	29.2647	29.1295	29.1476	29.1943	29.1108	29.518	29.3349	29.2928	29.5252	29.2398	29.2628	29.2269	29.2647	29.1295	29.1476
D5APA8	D5APA8_RHOCB		pntA		NAD(P) transhydrogenase subunit alpha	0.000394633	50	47	46	49	46	47	45	46	47	43	44	42	43													30.5226	30.5995	30.8479	30.5732	30.7318	30.5945	30.6185	30.9963	30.8592	30.9252	30.9524	30.862	30.5226	30.5995	30.8479	30.5732	30.7318	30.5945
D5APA9	D5APA9_RHOCB		pntB		NAD(P) transhydrogenase subunit beta	0.000394633	20	18	16	18	18	18	18	18	20	18	18	18	18													28.1403	27.9036	28.2136	28.0984	28.2406	28.102	28.1163	28.5848	28.3603	28.4383	28.4286	28.3503	28.1403	27.9036	28.2136	28.0984	28.2406	28.102
D5APB1	D5APB1_RHOCB		mdh		Malate dehydrogenase	0.000394633	46	45	44	44	44	46	45	45	43	46	43	42	43													33.0784	33.0877	33.085	33.1188	33.0454	33.1148	33.1557	33.0161	33.4853	33.3128	33.4027	33.4603	33.0784	33.0877	33.085	33.1188	33.0454	33.1148
D5APB2	D5APB2_RHOCB		RCAP_rcc00719		Glycosyltransferase family 2 protein	0.000394633	4	4	4	4	4	4	4	4	4	1	2	2	2													22.9942	23.138	23.5033	23.1979	23.9461	23.8359	24.0841	24.1178	21.2669	21.1702	21.4663	20.894	22.9942	23.138	23.5033	23.1979	23.9461	23.8359
D5APB3	D5APB3_RHOCB		sucC		Succinate--CoA ligase [ADP-forming] subunit beta	0.000394633	61	58	59	57	58	58	60	59	58	54	57	61	56													31.9354	31.9923	32.0177	31.9614	31.9416	32.0529	32.0442	32.1088	32.6084	32.5696	32.6356	32.7286	31.9354	31.9923	32.0177	31.9614	31.9416	32.0529
D5APB4	D5APB4_RHOCB		sucD		Succinate--CoA ligase [ADP-forming] subunit alpha	0.000394633	44	41	42	43	41	43	43	41	42	43	44	42	42													31.5867	31.6634	31.4869	31.6269	31.5479	31.7115	31.7665	31.6084	32.6586	32.5843	32.6321	32.6984	31.5867	31.6634	31.4869	31.6269	31.5479	31.7115
D5APB5	D5APB5_RHOCB		RCAP_rcc00722		Lipoprotein, putative	0.000394633	2	2	2	2	2	2	2	2	2	2	2	2	2													26.2721	26.4287	26.446	26.4258	26.2762	26.4019	26.3972	26.256	27.3475	27.3223	27.4342	27.3774	26.2721	26.4287	26.446	26.4258	26.2762	26.4019
D5APB6	D5APB6_RHOCB		RCAP_rcc00723		Lipoprotein, putative	0.000394633	9	9	9	9	9	9	9	9	9	9	9	9	9													27.7866	27.8918	27.5769	27.8215	27.5372	27.7863	27.7821	27.581	28.5317	28.4285	28.5222	28.546	27.7866	27.8918	27.5769	27.8215	27.5372	27.7863
D5APB7	D5APB7_RHOCB		sucA		2-oxoglutarate dehydrogenase E1 component	0.000394633	84	81	82	81	80	84	84	81	81	78	79	77	79													31.6782	31.7303	31.8056	31.6357	31.7065	31.7158	31.6949	31.8824	32.0187	32.0582	32.0228	32.1217	31.6782	31.7303	31.8056	31.6357	31.7065	31.7158
D5APB8	D5APB8_RHOCB		sucB		Dihydrolipoyllysine-residue succinyltransferase component of 2-oxoglutarate dehydrogenase complex	0.000394633	51	46	47	49	46	51	50	50	50	49	49	48	50													31.6394	31.7445	31.6915	31.6554	31.7048	31.7896	31.7773	31.7165	32.2194	32.1585	32.1606	32.2188	31.6394	31.7445	31.6915	31.6554	31.7048	31.7896
D5APB9	D5APB9_RHOCB		lpdA1		Dihydrolipoyl dehydrogenase	0.000394633	33	29	30	31	33	30	30	30	30	30	28	31	30													30.6217	30.7143	30.6621	30.6065	30.6465	30.7238	30.6719	30.6443	30.8976	30.8104	30.9252	30.8912	30.6217	30.7143	30.6621	30.6065	30.6465	30.7238
D5APC0	D5APC0_RHOCB		citE1		Citrate lyase, beta subunit-1	0.000394633	26	23	24	24	25	25	25	25	25	24	23	23	24													27.9255	27.9959	28.0045	27.9882	28.0188	28.1037	28.1355	28.0597	28.7453	28.711	28.6539	28.792	27.9255	27.9959	28.0045	27.9882	28.0188	28.1037
D5APC1	D5APC1_RHOCB		RCAP_rcc00728		NnrU family protein	0.000394633	4	1	1	4	2	4	4	4	4	3	3	3	3													20.1142	19.9848	23.3762	21.2465	23.0723	22.0435	21.6996	23.5035	22.5222	22.1179	22.7768	22.3653	20.1142	19.9848	23.3762	21.2465	23.0723	22.0435
D5APC2	D5APC2_RHOCB		RCAP_rcc00729		DUF1737 domain-containing protein	0.000394633	7	7	7	7	7	7	7	7	7	7	7	7	7													26.9643	26.9123	26.7769	26.8521	26.9192	26.8367	26.8272	26.7102	27.128	26.8341	26.909	27.0779	26.9643	26.9123	26.7769	26.8521	26.9192	26.8367
D5APC3	D5APC3_RHOCB		maoC		Beta-methylmalyl-CoA dehydratase	0.000394633	34	34	34	33	34	34	32	34	33	33	33	32	30													30.1652	30.2356	30.205	30.2317	30.1821	30.2773	30.2995	30.215	30.6151	30.5515	30.6165	30.6855	30.1652	30.2356	30.205	30.2317	30.1821	30.2773
D5APC4	D5APC4_RHOCB		sdhC		Succinate dehydrogenase cytochrome b556 subunit	0.000394633	5	4	4	5	4	5	4	5	5	4	5	5	5													24.2369	24.4099	24.8481	24.2077	24.9754	24.3988	24.3191	25.2161	24.7514	25.3456	25.3257	24.6381	24.2369	24.4099	24.8481	24.2077	24.9754	24.3988
D5APC5	D5APC5_RHOCB		sdhD		Succinate dehydrogenase hydrophobic membrane anchor subunit	0.000394633	5	3	4	5	2	3	4	4	4	2	2	3	5													24.2967	24.236	24.5668	23.9921	24.2615	24.3951	24.1138	24.5705	23.6119	23.1167	23.965	22.6652	24.2967	24.236	24.5668	23.9921	24.2615	24.3951
D5APC6	D5APC6_RHOCB		sdhA		Succinate dehydrogenase flavoprotein subunit	0.000394633	43	43	43	43	43	43	43	43	43	41	43	43	43													31.72	31.8208	31.8621	31.8167	31.7419	31.8284	31.8421	31.9295	32.2067	32.2214	32.2194	32.1839	31.72	31.8208	31.8621	31.8167	31.7419	31.8284
D5APC7	D5APC7_RHOCB		RCAP_rcc00734		Lipoprotein, putative	0.000394633	7	7	7	7	7	7	7	7	6	7	7	7	7													27.5183	27.5156	27.3979	27.5222	27.2625	27.4141	27.4991	27.2734	28.1251	28.0346	28.1523	28.1042	27.5183	27.5156	27.3979	27.5222	27.2625	27.4141
D5APC8	D5APC8_RHOCB		RCAP_rcc00735		Glycosyltransferase family 61 protein	0.000394633	11	8	5	10	7	9	8	9	10	2	2	1	3													24.2607	23.5715	23.5023	23.9701	24.3649	23.4246	23.5019	24.2949	21.4666	21.7588	18.9994	17.9797	24.2607	23.5715	23.5023	23.9701	24.3649	23.4246
D5APC9	D5APC9_RHOCB		sdhB		Succinate dehydrogenase iron-sulfur subunit	0.000394633	28	25	24	26	24	26	24	24	27	23	22	23	21													30.8447	30.5039	30.7319	30.5464	30.7409	30.5833	30.6794	30.4214	30.3028	30.2134	30.4269	30.1921	30.8447	30.5039	30.7319	30.5464	30.7409	30.5833
D5APD0	D5APD0_RHOCB		RCAP_rcc00737		Uncharacterized protein	0.000761905	1	1	1	1	1	1	1	1	1	1	1	1	1													23.5222	23.4049	23.6526	23.6171	22.6049	23.5892	23.7235	23.3629	23.5773	23.097	22.5104	23.1519	23.5222	23.4049	23.6526	23.6171	22.6049	23.5892
D5APD1	D5APD1_RHOCB		RCAP_rcc00738		DUF1989 domain-containing protein	0.000394633	21	19	18	19	20	19	18	18	16	21	21	19	18													28.2898	28.306	28.2478	28.3758	28.1695	28.2948	28.3266	28.0614	28.7795	28.6948	28.7892	28.7206	28.2898	28.306	28.2478	28.3758	28.1695	28.2948
D5APD2	D5APD2_RHOCB		RCAP_rcc00739		Transcriptional regulator, ArsR family	0.000394633	5	5	5	5	5	5	4	5	5	5	5	5	5													25.8094	25.8544	25.5932	25.7772	25.4447	25.2942	25.6686	25.2487	25.9434	25.7939	26.2391	26.0548	25.8094	25.8544	25.5932	25.7772	25.4447	25.2942
D5APD3	D5APD3_RHOCB		atpI		ATP synthase protein I	0.000394633	2	2	2	2	2	2	2	2	2	2	2	2	2													26.136	25.9483	25.7245	26.0145	26.1473	26.1933	26.0875	25.7832	25.6238	25.5464	25.4782	25.3814	26.136	25.9483	25.7245	26.0145	26.1473	26.1933
D5APD4	D5APD4_RHOCB		atpB		ATP synthase subunit a	0.000394633	10	10	9	10	10	10	9	10	10	10	10	10	10													28.2235	28.2852	28.4332	28.2946	28.5376	28.4178	28.4535	28.7809	28.801	28.7945	28.7928	28.8344	28.2235	28.2852	28.4332	28.2946	28.5376	28.4178
D5APD6	D5APD6_RHOCB		atpX		ATP synthase subunit b	0.000394633	13	12	12	13	13	12	13	13	13	12	12	12	12													31.3264	31.4201	31.2722	31.4085	31.3127	31.4516	31.5003	31.2985	31.5744	31.5305	31.6356	31.7196	31.3264	31.4201	31.2722	31.4085	31.3127	31.4516
D5APD7	D5APD7_RHOCB		atpF		ATP synthase subunit b	0.000394633	40	39	39	39	38	40	37	39	38	38	39	39	38													31.9279	31.9995	31.8877	31.9826	31.9341	32.027	32.061	31.8373	32.216	32.1169	32.2413	32.1769	31.9279	31.9995	31.8877	31.9826	31.9341	32.027
D5APD8	D5APD8_RHOCB		phaZ		Polyhydroxyalkanoate depolymerase	0.000394633	49	45	43	47	45	47	44	44	45	37	41	41	38													29.8383	29.8123	30.0686	29.7942	30.0317	29.8664	29.843	30.1056	29.3156	29.5364	29.4634	29.3494	29.8383	29.8123	30.0686	29.7942	30.0317	29.8664
D5APD9	D5APD9_RHOCB		phbC		Poly(3-hydroxyalkanoate) polymerase	0.000394633	53	49	48	50	51	50	49	49	50	49	49	48	47													30.4876	30.5388	30.6644	30.5792	30.4564	30.3911	30.4533	30.532	30.4967	30.4549	30.443	30.5962	30.4876	30.5388	30.6644	30.5792	30.4564	30.3911
D5APE0	D5APE0_RHOCB		RCAP_rcc00747		Phasin, PhaP	0.000394633	91	84	85	84	86	86	91	88	88	87	89	91	88													32.8798	32.9036	33.139	33.1658	32.99	33.4553	33.4938	33.2558	33.1086	34.3646	34.3927	34.5351	32.8798	32.9036	33.139	33.1658	32.99	33.4553
D5APE1	D5APE1_RHOCB		phaR		Polyhydroxyalkanoate synthesis repressor PhaR	0.000394633	25	25	24	25	24	24	24	24	22	22	24	24	22													31.6421	31.7483	31.7015	31.8073	31.6614	31.7369	31.755	31.5476	31.8087	31.6679	31.7092	31.7859	31.6421	31.7483	31.7015	31.8073	31.6614	31.7369
D5APE2	D5APE2_RHOCB		RCAP_rcc00749		Transcriptional regulator, LysR family	0.000394633	19	17	15	14	16	15	16	17	16	9	8	11	9													26.2657	26.234	25.9018	25.9292	26.1455	26.2024	26.2602	25.98	24.7391	24.6205	24.8711	23.6942	26.2657	26.234	25.9018	25.9292	26.1455	26.2024
D5APE3	D5APE3_RHOCB		pyrG		CTP synthase	0.000394633	50	48	47	48	49	46	44	45	44	42	41	47	45													29.812	29.7433	29.9178	29.8246	29.7708	29.7146	29.72	29.8913	29.6663	29.7511	29.7261	29.7824	29.812	29.7433	29.9178	29.8246	29.7708	29.7146
D5APE4	D5APE4_RHOCB		secG		Protein-export membrane protein SecG	0.000394633	4	4	4	4	4	3	4	3	4	4	4	3	4													25.3894	25.2573	25.2206	25.3366	25.1707	25.0385	25.2475	25.2422	25.4132	25.5124	25.4751	25.4174	25.3894	25.2573	25.2206	25.3366	25.1707	25.0385
D5APE5	D5APE5_RHOCB		purA		Adenylosuccinate synthetase	0.000394633	41	40	38	41	38	38	38	38	38	35	36	36	37													30.7423	30.7067	30.9422	30.8057	30.6873	30.5596	30.6347	30.8642	30.7166	30.7738	30.7314	30.827	30.7423	30.7067	30.9422	30.8057	30.6873	30.5596
D5APE7	D5APE7_RHOCB		RCAP_rcc00754		Lipoprotein, putative	0.000394633	40	40	38	38	38	40	38	39	34	34	37	36	35													28.6571	28.711	28.5517	28.6412	28.3842	28.45	28.6032	28.501	28.4656	28.7195	28.6345	28.6748	28.6571	28.711	28.5517	28.6412	28.3842	28.45
D5APE8	D5APE8_RHOCB		thiN		thiamine diphosphokinase	0.000394633	13	10	10	11	11	11	11	11	11	10	9	11	9													27.0109	27.0855	27.025	27.2158	26.7271	26.8729	26.9548	26.7612	27.1358	27.0061	27.0855	27.0442	27.0109	27.0855	27.025	27.2158	26.7271	26.8729
D5APE9	D5APE9_RHOCB		RCAP_rcc00756		Transporter, dme family	0.00881057	1	1	1	1	1	1	0	1	1	1	1	1	1													20.3663	19.7547	20.144	19.4232	20.5117	NA	20.3975	20.7838	20.5941	20.5618	20.4464	20.997	20.3663	19.7547	20.144	19.4232	20.5117	22.4454
D5APF0	D5APF0_RHOCB		RCAP_rcc00757		Hydrolase, alpha/beta fold family	0.000394633	22	22	21	21	22	22	21	19	20	19	20	21	21													30.8482	30.8679	30.7911	30.8968	30.6139	30.7618	30.7808	30.5157	31.2297	31.1603	31.2729	31.3126	30.8482	30.8679	30.7911	30.8968	30.6139	30.7618
D5APF1	D5APF1_RHOCB		RCAP_rcc00758		Hydrolase, alpha/beta fold family	0.000394633	4	3	1	2	2	4	2	3	1	1	2	3	3													21.1694	20.0105	18.9871	20.2802	23.0185	22.729	23.1599	20.153	21.6758	22.7151	23.0763	23.2716	21.1694	20.0105	18.9871	20.2802	23.0185	22.729
D5APF4	D5APF4_RHOCB		hoxH		NAD-reducing hydrogenase HoxS, beta subunit	0.000394633	5	5	4	5	3	4	4	4	4	3	3	3	1													20.8829	20.5464	21.0267	19.5692	21.3168	21.0133	21.0601	21.3661	19.5071	20.1948	20.6701	17.8644	20.8829	20.5464	21.0267	19.5692	21.3168	21.0133
D5APF5	D5APF5_RHOCB		hoxW		Hydrogenase maturation factor HowW	0.000394633	4	3	4	4	3	4	4	4	4	4	2	1	3													21.8421	22.8178	22.2973	22.1443	22.2357	22.5889	22.8334	21.9204	22.1539	22.0237	21.5263	22.2922	21.8421	22.8178	22.2973	22.1443	22.2357	22.5889
D5APF6	D5APF6_RHOCB		hupT		histidine kinase	0.000394633	14	9	11	11	9	8	9	8	7	6	5	7	7													23.7553	24.2105	24.1939	23.8806	23.2504	23.6739	23.6625	23.1625	23.1673	23.1428	23.8582	24.2954	23.7553	24.2105	24.1939	23.8806	23.2504	23.6739
D5APF7	D5APF7_RHOCB		hupU		Uptake hydrogenase, small subunit	0.000394633	9	6	6	5	7	5	5	5	6	6	5	5	6													24.8846	24.8898	24.5507	24.7609	24.4402	24.6809	24.8048	24.7086	25.2972	25.0468	25.0988	25.1932	24.8846	24.8898	24.5507	24.7609	24.4402	24.6809
D5APF8	D5APF8_RHOCB		hupV		Uptake hydrogenase, large subunit	0.000394633	15	14	14	13	14	13	10	11	11	13	9	9	10													26.3408	26.4146	26.4629	26.2844	26.2583	26.0373	26.025	26.1381	25.9416	25.7606	25.8783	25.9023	26.3408	26.4146	26.4629	26.2844	26.2583	26.0373
D5APF9	D5APF9_RHOCB		hypF		Carbamoyltransferase HypF	0.000394633	23	19	20	22	17	15	15	14	18	9	10	7	10													25.0869	25.0864	25.2095	24.7127	24.6217	24.535	24.817	25.0267	23.9309	24.21	23.7849	23.8479	25.0869	25.0864	25.2095	24.7127	24.6217	24.535
D5APG0	D5APG0_RHOCB		hupA		Hydrogenase, small subunit	0.000394633	19	17	19	18	18	16	18	15	18	15	15	14	16													29.904	29.9732	30.074	30.0362	29.2458	29.2983	29.2591	29.3305	29.4752	29.4602	29.4922	29.5068	29.904	29.9732	30.074	30.0362	29.2458	29.2983
D5APG1	D5APG1_RHOCB		hupB		Hydrogenase, large subunit	0.000394633	69	68	68	68	69	62	63	67	64	64	63	64	63													33.781	33.8505	33.8952	33.8027	33.0912	33.1136	33.1041	33.1049	33.242	33.1937	33.2213	33.2044	33.781	33.8505	33.8952	33.8027	33.0912	33.1136
D5APG2	D5APG2_RHOCB		hupC		Hydrogenase, cytochrome b subunit	0.000394633	20	19	19	20	20	19	19	20	20	20	19	18	19													29.5179	29.5411	29.8522	29.5178	28.9604	28.7883	28.7879	29.1798	28.8599	28.9666	28.9107	28.9814	29.5179	29.5411	29.8522	29.5178	28.9604	28.7883
D5APG3	D5APG3_RHOCB		hupD		Hydrogenase maturation protease HupD	0.000394633	7	7	7	6	7	7	6	6	6	6	7	7	6													26.3926	26.3134	25.879	26.1362	26.1783	25.9539	25.8284	25.4873	25.5106	25.487	25.6266	25.6158	26.3926	26.3134	25.879	26.1362	26.1783	25.9539
D5APG4	D5APG4_RHOCB		hupF		Hydrogenase maturation chaperone HupF	0.000394633	10	10	10	10	10	10	9	9	9	6	7	8	8													26.4058	26.2378	25.6001	25.9056	26.0621	25.6491	25.591	25.0187	24.2774	24.3217	24.4618	24.8222	26.4058	26.2378	25.6001	25.9056	26.0621	25.6491
D5APG5	D5APG5_RHOCB		hupG		Hydrogenase expression/formation protein	0.000394633	16	16	16	16	15	16	16	15	15	13	15	14	13													29.4545	29.4324	29.1634	29.3764	29.3019	29.3345	29.3386	29.0014	29.4075	29.2595	29.358	29.4016	29.4545	29.4324	29.1634	29.3764	29.3019	29.3345
D5APG6	D5APG6_RHOCB		hupH		Hydrogenase expression/formation protein HupH	0.000394633	18	18	18	16	17	18	17	18	17	15	17	14	16													28.729	28.7794	28.5265	28.7169	28.5708	28.5817	28.4817	28.2121	28.3505	28.2562	28.2081	28.6015	28.729	28.7794	28.5265	28.7169	28.5708	28.5817
D5APG7	D5APG7_RHOCB		hupJ		Rubredoxin HupJ	0.000394633	17	16	16	16	15	16	15	16	15	13	13	13	14													26.7124	26.5913	26.1798	27.0854	26.8316	26.5842	26.5775	26.3082	26.3078	26.2941	26.3556	26.5321	26.7124	26.5913	26.1798	27.0854	26.8316	26.5842
D5APG8	D5APG8_RHOCB		hupK		Hydrogenase expression/formation protein HupK	0.000394633	14	13	13	11	13	13	13	12	11	9	8	9	11													26.046	25.8761	25.9666	26.2658	26.1703	26.2051	26.0065	25.6209	25.8642	25.0197	24.7279	25.7977	26.046	25.8761	25.9666	26.2658	26.1703	26.2051
D5APG9	D5APG9_RHOCB		hypA		Hydrogenase maturation factor HypA	0.000394633	7	4	3	4	5	5	3	3	3	3	3	2	3													23.8863	23.4701	23.2968	24.0109	23.7405	23.3981	23.2266	22.8364	22.6805	23.1226	22.6759	23.34	23.8863	23.4701	23.2968	24.0109	23.7405	23.3981
D5APH0	D5APH0_RHOCB		hypB		Hydrogenase nickel incorporation protein HypB	0.000394633	13	12	12	12	13	12	12	11	11	12	13	12	11													27.604	27.6793	27.4463	27.658	27.5304	27.5936	27.511	27.2912	27.4825	27.4021	27.362	27.5621	27.604	27.6793	27.4463	27.658	27.5304	27.5936
D5APH1	D5APH1_RHOCB		hupR		Hydrogenase transcriptional regulator HupR	0.000394633	29	26	26	27	24	27	25	24	24	23	22	22	23													27.2025	27.2337	27.0995	27.1204	27.1198	26.8477	26.7661	26.8847	26.2396	26.4552	26.8759	26.4418	27.2025	27.2337	27.0995	27.1204	27.1198	26.8477
D5APH2	D5APH2_RHOCB		hypC		Hydrogenase assembly chaperone HypC/HupF	0.000394633	4	4	4	4	4	4	4	4	4	4	3	3	4													23.7511	24.1021	23.6721	23.8384	24.3122	24.2481	24.0687	23.8292	24.1393	23.6291	23.715	24.224	23.7511	24.1021	23.6721	23.8384	24.3122	24.2481
D5APH3	D5APH3_RHOCB		hypD		Hydrogenase maturation factor	0.000394633	19	15	16	15	15	19	19	17	14	15	13	15	15													26.564	26.4149	26.1747	26.3194	26.9415	26.7818	26.7554	26.5114	26.5025	26.5064	26.4391	26.6425	26.564	26.4149	26.1747	26.3194	26.9415	26.7818
D5APH4	D5APH4_RHOCB		hypE		Hydrogenase expression/formation protein HypE	0.000394633	18	16	18	17	17	16	17	16	17	17	16	16	17													28.386	28.4028	28.3531	28.3867	28.3644	28.4271	28.2217	28.1457	28.5873	28.4355	28.3869	28.6137	28.386	28.4028	28.3531	28.3867	28.3644	28.4271
D5APH5	D5APH5_RHOCB		cheR1		Chemotaxis protein methyltransferase CheR-1	0.000394633	72	70	70	72	70	70	69	70	69	65	69	68	64													29.8738	29.9285	30.0899	29.984	29.8478	29.7877	29.7927	29.8785	29.6074	29.6745	29.5218	29.6896	29.8738	29.9285	30.0899	29.984	29.8478	29.7877
D5APH6	D5APH6_RHOCB		RCAP_rcc00783		Diguanylate cyclase/phosphodiesterase with PAS/PAC sensor	0.000394633	24	22	20	21	23	17	15	14	17	9	12	11	12													26.0337	25.8321	25.6471	25.8744	25.2082	24.5926	25.1425	24.713	24.3498	23.829	23.4628	24.5997	26.0337	25.8321	25.6471	25.8744	25.2082	24.5926
D5APH7	D5APH7_RHOCB		RCAP_rcc00784		Conserved domain protein	0.000394633	5	4	4	4	4	3	3	3	3	3	3	3	3													23.7399	23.6445	22.2461	23.1589	23.5439	23.3102	23.0475	22.4087	21.8852	21.9977	22.0892	22.136	23.7399	23.6445	22.2461	23.1589	23.5439	23.3102
D5APH8	D5APH8_RHOCB		sqr		Sulfide:quinone oxidoreductase	0.000394633	31	27	24	25	26	24	24	23	27	12	11	16	11													27.1409	26.9358	27.186	26.765	27.3431	26.7893	26.6546	27.2395	25.547	25.6907	25.5556	25.4514	27.1409	26.9358	27.186	26.765	27.3431	26.7893
D5APH9	D5APH9_RHOCB		RCAP_rcc00786		Basic membrane lipoprotein family	0.000394633	52	50	48	51	51	51	51	52	51	50	49	50	50													33.6995	33.7036	33.6086	33.736	33.6226	33.7004	33.7195	33.4311	34.1496	33.8686	33.9069	33.9609	33.6995	33.7036	33.6086	33.736	33.6226	33.7004
D5API0	D5API0_RHOCB		RCAP_rcc00787		Monosacharide ABC transporter, permease protein	0.000394633	6	6	6	6	6	5	5	6	5	4	5	6	4													23.6329	23.7991	23.8876	22.9994	23.6256	23.2622	23.6036	23.6916	23.577	23.95	23.9942	23.7617	23.6329	23.7991	23.8876	22.9994	23.6256	23.2622
D5API1	D5API1_RHOCB		RCAP_rcc00788		Monosacharide ABC transporter, permease protein	0.000761905	2	2	1	1	2	2	1	1	2	2	2	2	2													26.5051	26.6857	21.7136	26.6868	26.782	26.033	25.9363	25.3655	25.082	24.4442	25.9399	24.671	26.5051	26.6857	21.7136	26.6868	26.782	26.033
D5API2	D5API2_RHOCB		RCAP_rcc00789		Monosacharide ABC transporter, ATP-binding protein	0.000394633	27	27	27	27	27	27	27	27	27	27	26	27	27													29.213	29.2701	29.3509	29.2926	29.3378	29.4157	29.437	29.3925	29.6822	29.6463	29.6964	29.6124	29.213	29.2701	29.3509	29.2926	29.3378	29.4157
D5API3	D5API3_RHOCB		xdhC		Xanthine dehydrogenase accessory protein XdhC	0.000394633	7	7	7	7	7	7	7	6	6	4	4	5	3													23.3948	23.3369	22.5017	22.7205	23.1586	23.1274	22.8559	22.1685	21.011	21.2753	21.6699	20.4745	23.3948	23.3369	22.5017	22.7205	23.1586	23.1274
D5API4	D5API4_RHOCB		xdhB		Xanthine dehydrogenase, molybdopterin binding subunit	0.000394633	28	25	24	27	26	25	23	25	27	22	24	21	19													26.3249	26.4831	26.7056	26.4912	26.3805	26.1362	26.1363	26.698	26.0887	26.3069	25.7712	26.0343	26.3249	26.4831	26.7056	26.4912	26.3805	26.1362
D5API5	D5API5_RHOCB		xdhA		Xanthine dehydrogenase, small subunit	0.000394633	16	14	16	16	15	15	14	14	15	14	14	13	13													25.4301	26.0477	26.0727	25.7312	25.8962	25.8754	25.394	25.7365	26.0126	25.8926	26.1346	25.6482	25.4301	26.0477	26.0727	25.7312	25.8962	25.8754
D5API6	D5API6_RHOCB		dnaE1		DNA-directed DNA polymerase	0.000394633	51	38	35	37	39	38	29	33	32	20	24	22	25													26.5851	26.4616	26.6538	26.5412	26.5255	26.2393	26.2649	26.5352	25.5625	25.658	25.4764	25.7383	26.5851	26.4616	26.6538	26.5412	26.5255	26.2393
D5API7	D5API7_RHOCB		RCAP_rcc00794		SlyX family protein	0.000394633	10	10	10	10	10	10	10	10	10	10	10	10	10													27.5682	27.5119	27.5456	27.5919	27.3756	27.3602	27.532	27.4098	27.4614	27.2783	27.2718	27.3077	27.5682	27.5119	27.5456	27.5919	27.3756	27.3602
D5API8	D5API8_RHOCB		hisS		Histidine--tRNA ligase	0.000394633	46	43	43	46	46	41	46	45	45	46	45	42	45													30.3136	30.3361	30.3275	30.3542	30.1358	30.2424	30.2544	30.1197	30.5215	30.4293	30.4726	30.5698	30.3136	30.3361	30.3275	30.3542	30.1358	30.2424
D5API9	D5API9_RHOCB		hisZ		ATP phosphoribosyltransferase regulatory subunit	0.000394633	18	17	18	16	16	15	16	16	16	16	18	18	15													27.6268	27.5976	27.6662	27.4139	27.6129	27.49	27.6017	27.7583	27.6819	27.7731	27.6095	27.5935	27.6268	27.5976	27.6662	27.4139	27.6129	27.49
D5APJ0	D5APJ0_RHOCB		hisG		ATP phosphoribosyltransferase	0.000394633	9	8	8	7	8	8	8	8	8	9	8	8	9													26.4096	26.4344	26.2421	26.4531	26.1346	26.3458	26.3713	26.2428	26.7528	26.5197	26.6192	26.8649	26.4096	26.4344	26.2421	26.4531	26.1346	26.3458
D5APJ1	D5APJ1_RHOCB		RCAP_rcc00798		D-isomer specific 2-hydroxyacid dehydrogenase family protein	0.000394633	29	29	28	27	27	27	28	28	28	28	28	29	28													29.3004	29.3718	29.298	29.3103	29.4573	29.5892	29.5725	29.5086	29.6195	29.6434	29.6677	29.5901	29.3004	29.3718	29.298	29.3103	29.4573	29.5892
D5APJ2	D5APJ2_RHOCB		mrdB		Peptidoglycan glycosyltransferase MrdB	0.00486891	1	1	1	1	1	1	1	1	1	1	1	1	1													22.2723	22.1065	22.5627	22.4499	22.8268	22.7111	22.6971	22.8027	22.6555	22.7565	22.6854	22.7571	22.2723	22.1065	22.5627	22.4499	22.8268	22.7111
D5APJ3	D5APJ3_RHOCB		mrdA		Peptidoglycan glycosyltransferase	0.000394633	26	19	15	22	19	21	19	18	25	15	19	20	17													24.8307	24.9202	25.5718	24.8801	25.8021	25.5354	25.5216	26.2187	25.4588	25.4799	25.5573	25.5003	24.8307	24.9202	25.5718	24.8801	25.8021	25.5354
D5APJ4	D5APJ4_RHOCB		RCAP_rcc00801		Membrane protein, putative	0.00560329	1	1	1	1	1	1	1	1	1	1	1	1	1													21.7652	21.5341	22.3338	21.7514	22.5567	22.1297	21.86	20.0165	22.05	22.3108	22.3745	21.9552	21.7652	21.5341	22.3338	21.7514	22.5567	22.1297
D5APJ5	D5APJ5_RHOCB		mreC		Cell shape-determining protein MreC	0.000394633	17	17	16	15	15	16	17	15	16	15	16	15	15													27.6555	27.7177	27.6701	27.6167	27.6938	27.6764	27.6767	27.5706	27.4196	27.4179	27.438	27.6025	27.6555	27.7177	27.6701	27.6167	27.6938	27.6764
D5APJ6	D5APJ6_RHOCB		mreB		Cell shape-determining protein MreB	0.000394633	39	37	38	35	37	38	38	37	36	34	37	37	37													30.6633	30.6722	30.8426	30.6953	30.7102	30.6562	30.6546	30.8332	30.6706	30.7476	30.6929	30.89	30.6633	30.6722	30.8426	30.6953	30.7102	30.6562
D5APJ8	D5APJ8_RHOCB		RCAP_rcc00805		Acetyltransferase, GNAT family	0.000394633	10	9	8	8	8	8	8	7	7	7	8	7	7													26.5858	26.6831	26.6145	26.8835	26.4576	26.5813	26.6004	26.373	26.8757	26.7693	26.831	26.6268	26.5858	26.6831	26.6145	26.8835	26.4576	26.5813
D5APJ9	D5APJ9_RHOCB		RCAP_rcc00806		Heat shock protein DnaJ domain protein	0.000394633	13	12	12	12	13	12	10	12	12	10	11	11	10													27.9035	27.9668	28.064	28.1246	27.5278	27.4458	27.8041	27.6348	27.5051	27.3903	27.3633	27.5024	27.9035	27.9668	28.064	28.1246	27.5278	27.4458
D5APK0	D5APK0_RHOCB		RCAP_rcc00807		Endonuclease/exonuclease/phosphatase family protein	0.000394633	17	17	14	16	15	16	17	16	15	14	15	17	15													25.4815	25.3357	25.813	25.4511	25.3444	25.3297	25.1502	25.6047	25.8797	25.8605	25.583	25.8484	25.4815	25.3357	25.813	25.4511	25.3444	25.3297
D5APK1	D5APK1_RHOCB		RCAP_rcc00808		AAA+ family ATPase	0.000394633	12	11	12	12	12	11	10	12	9	11	10	9	12													27.1097	27.1006	27.0915	27.1378	26.8182	27.0311	27.1711	26.9101	27.9676	27.873	27.9102	28.0188	27.1097	27.1006	27.0915	27.1378	26.8182	27.0311
D5APK2	D5APK2_RHOCB		ppx		exopolyphosphatase	0.000394633	49	46	48	47	46	45	45	46	45	41	42	43	41													29.9487	30.0355	29.9257	29.8799	29.7588	29.7456	29.7081	29.7788	29.2856	29.4134	29.3594	29.2965	29.9487	30.0355	29.9257	29.8799	29.7588	29.7456
D5APK3	D5APK3_RHOCB		ppk		Polyphosphate kinase	0.000394633	91	86	82	83	85	87	84	81	86	69	74	71	77													30.937	30.9375	31.0424	30.9728	30.8721	30.786	30.7232	31.0446	30.515	30.7299	30.5944	30.6852	30.937	30.9375	31.0424	30.9728	30.8721	30.786
D5APK4	D5APK4_RHOCB		hda		DnaA-like protein Hda	0.000394633	13	12	10	10	11	12	11	9	9	8	8	12	9													26.0656	25.8652	25.681	25.6714	26.2029	26.0208	25.8969	25.5476	25.7546	25.2307	25.8656	25.4608	26.0656	25.8652	25.681	25.6714	26.2029	26.0208
D5APK5	D5APK5_RHOCB		RCAP_rcc00812		AI-2E family transporter	0.000394633	5	4	4	3	4	5	5	5	4	3	5	5	4													25.1676	25.1064	24.9095	25.134	24.9218	24.9928	24.8866	25.5021	24.8785	25.6595	25.2582	24.8056	25.1676	25.1064	24.9095	25.134	24.9218	24.9928
D5APK6	D5APK6_RHOCB		RCAP_rcc00813		Uncharacterized protein	0.000394633	7	7	7	7	7	7	7	7	7	6	6	6	6													29.007	28.9224	28.8115	29.0313	28.9412	28.9238	28.9967	28.7658	28.9611	28.8799	29.0217	29.0445	29.007	28.9224	28.8115	29.0313	28.9412	28.9238
D5APK7	D5APK7_RHOCB		torC		Cytochrome c-type protein	0.000761905	2	2	2	2	2	2	2	2	2	1	2	2	2													22.7651	23.0674	22.7801	22.9707	22.8286	22.8189	22.8741	22.5444	22.8519	23.046	23.1018	23.0545	22.7651	23.0674	22.7801	22.9707	22.8286	22.8189
D5APK8	D5APK8_RHOCB		torR		TorCAD operon transcriptional regulatory protein TorR	0.000394633	9	8	8	9	9	8	8	8	8	9	9	9	8													23.8346	23.988	24.4007	24.2511	24.0899	24.1212	24.1723	24.4144	24.0454	24.3944	24.1279	24.1677	23.8346	23.988	24.4007	24.2511	24.0899	24.1212
D5APL0	D5APL0_RHOCB		thiM		Hydroxyethylthiazole kinase	0.000394633	9	9	9	9	9	9	9	8	9	8	7	9	9													26.3542	26.3839	26.2286	26.2982	25.9441	25.9552	25.9994	25.8279	25.8813	25.6077	25.7397	25.8618	26.3542	26.3839	26.2286	26.2982	25.9441	25.9552
D5APL1	D5APL1_RHOCB		thiE		Thiamine-phosphate synthase	0.000394633	13	12	13	13	12	13	11	12	12	10	10	11	11													26.0503	26.067	25.6684	26.0286	25.5847	25.64	25.6239	25.4075	25.5407	25.28	25.4374	25.5165	26.0503	26.067	25.6684	26.0286	25.5847	25.64
D5APL2	D5APL2_RHOCB		thiD		Phosphomethylpyrimidine kinase	0.000394633	4	4	4	4	4	4	4	4	4	3	3	3	3													23.6663	24.2863	23.0499	23.6742	23.1977	23.6498	23.7284	23.2509	23.4617	23.6994	23.5121	23.5501	23.6663	24.2863	23.0499	23.6742	23.1977	23.6498
D5APL3	D5APL3_RHOCB		RCAP_rcc02853		ABC transporter, periplasmic substrate-binding protein	0.000394633	14	13	12	12	12	12	11	12	8	9	11	10	8													26.2264	26.2264	26.2528	26.3305	25.7456	25.7198	25.9944	25.2133	25.2879	25.4182	25.4885	25.3445	26.2264	26.2264	26.2528	26.3305	25.7456	25.7198
D5APL4	D5APL4_RHOCB		RCAP_rcc02854		ABC transporter, ATP-binding protein	0.00189466	2	1	1	1	1	1	1	0	1	0	0	0	0													19.9826	17.7304	20.0173	17.9595	18.9793	19.8892	NA	18.4033	NA	NA	NA	NA	19.9826	17.7304	20.0173	17.9595	18.9793	19.8892
D5APL8	D5APL8_RHOCB		RCAP_rcc02858		Conserved domain protein	0.000394633	8	8	8	8	8	8	8	8	7	8	7	8	7													26.9531	27.0067	26.7065	27.016	27.0785	26.9759	26.9606	26.6731	26.35	26.3095	26.3601	26.3782	26.9531	27.0067	26.7065	27.016	27.0785	26.9759
D5APM0	D5APM0_RHOCB		RCAP_rcc02125		DUF485 domain-containing protein	0.000394633	4	4	4	3	3	3	4	3	4	4	4	3	4													26.4636	26.5146	26.4779	26.4735	26.1336	26.2189	26.1421	26.1602	26.488	26.3996	26.4079	26.2943	26.4636	26.5146	26.4779	26.4735	26.1336	26.2189
D5APM1	D5APM1_RHOCB		actP3		Cation/acetate symporter ActP-2	0.000394633	13	13	12	12	12	12	11	11	11	12	12	13	11													28.3922	28.5507	28.7197	28.5609	28.6051	28.6493	28.5311	28.8257	29.1474	29.1114	29.0222	29.2193	28.3922	28.5507	28.7197	28.5609	28.6051	28.6493
D5APM2	D5APM2_RHOCB		RCAP_rcc02123		CBS domain-containing protein	0.000394633	29	25	25	27	28	24	22	23	28	24	25	23	26													27.11	26.9868	27.6629	27.2418	26.9755	26.8432	26.8245	27.4771	27.0791	27.18	27.0255	27.36	27.11	26.9868	27.6629	27.2418	26.9755	26.8432
D5APM3	D5APM3_RHOCB		RCAP_rcc02122		Response regulator receiver protein	0.000394633	6	4	5	5	5	5	5	5	5	4	6	5	4													24.5136	24.5368	24.5306	24.6253	24.2528	24.4981	24.3422	24.1337	24.7585	24.9202	24.9253	24.7367	24.5136	24.5368	24.5306	24.6253	24.2528	24.4981
D5APM5	D5APM5_RHOCB		pflA2		Pyruvate formate-lyase-activating enzyme	0.000394633	9	9	8	9	8	7	7	7	8	5	5	7	3													25.4654	25.3681	26.1497	25.9276	25.0041	25.1782	25.4662	25.6448	23.6466	23.5921	23.4966	23.094	25.4654	25.3681	26.1497	25.9276	25.0041	25.1782
D5APM6	D5APM6_RHOCB		pflB		Formate acetyltransferase	0.000394633	60	56	58	58	59	53	53	58	60	44	49	50	46													29.8739	29.8985	30.4898	30.2818	29.2753	29.6239	29.9239	30.0393	28.8269	28.9309	28.9844	29.1267	29.8739	29.8985	30.4898	30.2818	29.2753	29.6239
D5APM9	D5APM9_RHOCB		glcF		Glycolate oxidase iron-sulfur subunit	0.000394633	25	24	21	23	23	25	23	25	23	25	25	25	24													26.1251	26.2447	26.2279	26.0093	26.7755	26.6432	26.6112	26.9093	26.9968	27.2722	27.0939	26.9117	26.1251	26.2447	26.2279	26.0093	26.7755	26.6432
D5APN0	D5APN0_RHOCB		glcE		Glycolate dehydrogenase, subunit GlcE	0.000394633	27	24	27	27	24	26	27	25	25	27	27	27	27													28.8598	28.9056	28.7812	28.8616	29.2954	29.37	29.3043	28.7715	30.1907	30.069	30.3834	30.2131	28.8598	28.9056	28.7812	28.8616	29.2954	29.37
D5APN1	D5APN1_RHOCB		glcD		Glycolate dehydrogenase, subunit GlcD	0.000394633	23	19	21	21	20	22	22	21	23	20	22	23	22													28.1202	28.198	28.1724	28.1006	28.5898	28.4175	28.4334	28.6175	29.1809	29.2606	29.3826	29.3611	28.1202	28.198	28.1724	28.1006	28.5898	28.4175
D5APN2	D5APN2_RHOCB		RCAP_rcc02872		SseB protein N-terminal domain-containing protein	0.000394633	19	18	18	17	18	18	19	18	19	19	18	18	19													28.3632	28.3412	28.2869	28.4558	28.2137	28.3708	28.4305	28.1656	28.5666	28.4423	28.4942	28.5136	28.3632	28.3412	28.2869	28.4558	28.2137	28.3708
D5APN3	D5APN3_RHOCB		kpsT2		Capsule polysaccharide export ATP-binding protein KpsT-2	0.000394633	10	7	6	6	6	9	6	7	9	2	2	1	1													24.5481	25.0118	24.4682	24.6488	25.1691	23.7369	25.2595	24.4573	23.5136	23.546	19.3861	19.6751	24.5481	25.0118	24.4682	24.6488	25.1691	23.7369
D5APN4	D5APN4_RHOCB		kpsE2		Capsule polysaccharide export inner-membrane protein KpsE-2	0.000394633	45	42	43	45	43	43	44	41	45	38	40	39	39													28.6985	28.7228	28.9285	28.6363	28.7792	28.6614	28.5424	29.0034	28.1632	28.2944	28.1862	28.1194	28.6985	28.7228	28.9285	28.6363	28.7792	28.6614
D5APN5	D5APN5_RHOCB		kdsA		2-dehydro-3-deoxyphosphooctonate aldolase	0.000394633	20	18	18	18	18	19	18	19	19	17	17	16	16													28.3028	28.2848	28.327	28.3506	28.2001	28.2663	28.381	28.365	28.5187	28.434	28.4816	28.5489	28.3028	28.2848	28.327	28.3506	28.2001	28.2663
D5APN6	D5APN6_RHOCB		RCAP_rcc02876		Aldolase, DeoC/LacD family	0.000394633	2	2	2	2	2	2	2	2	2	2	2	2	2													25.4531	25.5183	25.5757	25.5806	25.601	25.6836	25.7156	25.645	25.9406	25.8679	25.8766	26.0491	25.4531	25.5183	25.5757	25.5806	25.601	25.6836
D5APN7	D5APN7_RHOCB		RCAP_rcc02877		Autoinducer 2-binding protein LsrB	0.000394633	25	22	22	23	23	22	22	22	23	20	20	20	21													29.9223	29.9312	29.8279	29.9718	29.8046	29.7418	29.7549	29.4558	29.5931	29.442	29.585	29.6871	29.9223	29.9312	29.8279	29.9718	29.8046	29.7418
D5APN8	D5APN8_RHOCB		RCAP_rcc02878		Monosacharide ABC transporter, permease protein	0.00301545	2	1	1	1	1	1	0	0	0	0	0	0	0													21.3439	19.4215	21.2097	19.6237	20.8589	NA	NA	NA	NA	NA	NA	NA	21.3439	19.4215	21.2097	19.6237	20.8589	21.2965
D5APN9	D5APN9_RHOCB		RCAP_rcc02879		Monosacharide ABC transporter, permease protein	0.000761905	1	1	1	1	1	1	1	1	1	1	1	1	1													21.258	21.7788	21.9773	21.8772	22.0001	21.4421	21.2961	21.6131	20.7009	21.015	20.6851	20.4287	21.258	21.7788	21.9773	21.8772	22.0001	21.4421
D5APP0	D5APP0_RHOCB		RCAP_rcc02880		Monosacharide ABC transporter, ATP-binding protein	0.000394633	11	10	10	11	10	9	9	10	10	4	9	6	8													25.2467	25.1947	26.2336	25.1942	24.9136	24.934	24.7259	24.8138	23.2185	24.0096	23.5964	23.9793	25.2467	25.1947	26.2336	25.1942	24.9136	24.934
D5APP2	D5APP2_RHOCB		RCAP_rcc02882		Antibiotic biosynthesis monooxygenase family protein	0.000394633	8	7	7	6	8	6	7	6	7	5	6	6	6													24.8798	24.8643	24.636	24.7787	24.7573	24.8748	24.6626	24.5076	24.7813	24.4745	24.5061	24.8205	24.8798	24.8643	24.636	24.7787	24.7573	24.8748
D5APP3	D5APP3_RHOCB		RCAP_rcc02883		Transcriptional regulator, DeoR family	0.000394633	13	13	13	13	13	12	13	12	11	12	12	12	12													25.9833	25.7986	26.0062	26.1054	25.8377	25.7806	26.016	25.7231	26.1821	26.0647	26.1215	26.0395	25.9833	25.7986	26.0062	26.1054	25.8377	25.7806
D5APP4	D5APP4_RHOCB		RCAP_rcc02884		Carbohydrate kinase, FGGY family	0.000394633	27	26	26	27	26	27	27	27	26	27	27	26	26													28.2	28.2843	28.1562	28.2669	28.0958	28.1537	28.2276	28.1752	28.6143	28.4653	28.5509	28.561	28.2	28.2843	28.1562	28.2669	28.0958	28.1537
D5APP5	D5APP5_RHOCB		RCAP_rcc02885		Dimethylglycine dehydrogenase	0.000394633	27	26	26	27	25	25	26	23	24	22	24	23	23													26.4866	26.635	26.8359	26.1182	26.3033	26.5207	26.5986	26.4885	26.3979	26.7233	26.0021	26.3961	26.4866	26.635	26.8359	26.1182	26.3033	26.5207
D5APP6	D5APP6_RHOCB		RCAP_rcc02886		Transcriptional regulator, XRE family	0.000394633	5	4	3	4	3	4	2	4	4	4	4	3	4													24.4964	24.2332	24.1507	23.8925	24.1636	23.8126	24.1426	24.2329	23.9318	24.016	24.1157	24.0969	24.4964	24.2332	24.1507	23.8925	24.1636	23.8126
D5APQ1	D5APQ1_RHOCB		RCAP_rcc02891		Uncharacterized protein	0.000761905	1	1	1	1	1	1	1	1	1	1	1	1	1													22.0411	21.6438	21.4469	21.6983	20.4225	20.0186	19.8146	18.8529	19.7588	19.493	19.6572	19.0659	22.0411	21.6438	21.4469	21.6983	20.4225	20.0186
D5APQ2	D5APQ2_RHOCB		RCAP_rcc02892		DUF982 domain-containing protein	0.000761905	2	2	2	1	1	0	0	0	0	0	0	0	0													22.9736	21.6213	19.237	18.9619	NA	NA	NA	NA	NA	NA	NA	NA	22.9736	21.6213	19.237	18.9619	19.9737	21.8517
D5APQ3	D5APQ3_RHOCB		cspA3		Cold shock protein CspA-3	0.000394633	7	7	7	7	7	6	5	5	5	4	4	5	4													28.1631	27.8413	27.8829	27.934	26.2545	26.106	26.1437	25.8615	26.1783	26.0367	25.9674	26.4621	28.1631	27.8413	27.8829	27.934	26.2545	26.106
D5APQ4	D5APQ4_RHOCB		mdtE		Multidrug resistance protein MdtE	0.000394633	26	15	16	16	16	25	26	25	25	25	24	24	25													26.8339	26.7075	26.7193	26.9727	29.6874	29.7214	29.7587	29.5493	29.9938	29.7872	29.8737	29.9681	26.8339	26.7075	26.7193	26.9727	29.6874	29.7214
D5APQ5	D5APQ5_RHOCB		mdtF		Efflux pump membrane transporter	0.000394633	29	14	13	13	13	29	28	27	28	26	25	28	27													24.2241	24.439	24.7347	24.3136	28.0873	27.8947	27.8566	28.1029	27.9874	27.9148	27.8749	27.9109	24.2241	24.439	24.7347	24.3136	28.0873	27.8947
D5APQ6	D5APQ6_RHOCB		baeR		Transcriptional regulatory protein BaeR	0.000394633	26	19	19	16	16	26	25	24	23	25	22	23	22													27.1557	27.0489	27.0137	27.0642	28.9979	28.8921	28.9744	28.8456	29.1003	28.9792	29.0578	29.1562	27.1557	27.0489	27.0137	27.0642	28.9979	28.8921
D5APQ7	D5APQ7_RHOCB		RCAP_rcc02897		histidine kinase	0.000394633	15	9	10	10	11	14	14	14	14	15	14	13	13													24.5444	24.6176	24.8268	24.822	27.2088	27.1469	27.1648	27.2614	27.1397	27.171	27.2396	27.1876	24.5444	24.6176	24.8268	24.822	27.2088	27.1469
D5APQ8	D5APQ8_RHOCB		RCAP_rcc02898		ABC transporter, ATP-binding/permease protein	0.000394633	33	25	24	28	24	33	33	33	33	33	33	32	32													26.9897	26.9938	27.3044	26.9157	29.3414	29.2489	29.2805	29.444	29.5639	29.4983	29.3957	29.5117	26.9897	26.9938	27.3044	26.9157	29.3414	29.2489
D5APR1;D5AQR8		D5APR1;D5AQR8				NA	2	2	2	2	2	2	2	2	2	2	2	0	0	2	2	2	2	2	2	2	2	2	2	0	0	21.4051	19.5151	22.0636	21.6055	19.779	18.1343	19.7243	18.4438	19.8604	14.9356	NA	NA	21.4051	19.5151	22.0636	21.6055	19.779	18.1343
D5APR7	D5APR7_RHOCB		RCAP_rcc02909		DUF1833 domain-containing protein	0.00881057	1	1	1	1	1	1	1	1	1	1	1	1	1													23.6468	23.7802	24.3487	24.0157	23.4714	24.0453	23.9703	24.1128	25.1347	24.9092	23.9004	24.9144	23.6468	23.7802	24.3487	24.0157	23.4714	24.0453
D5APS3	D5APS3_RHOCB		RCAP_rcc02915		Uncharacterized protein	0.00746269	1	1	1	1	1	1	1	1	1	1	1	0	0													18.5874	19.452	18.3756	19.1079	19.6101	18.8359	18.7325	19.3211	14.8765	16.8085	NA	NA	18.5874	19.452	18.3756	19.1079	19.6101	18.8359
D5APS8	D5APS8_RHOCB		RCAP_rcc02920		DUF2190 domain-containing protein	0.00881057	1	1	1	1	1	1	1	1	1	1	1	0	1													18.563	18.6276	17.6469	15.7537	17.5543	18.6068	16.6533	18.3409	16.4719	16.0408	NA	17.924	18.563	18.6276	17.6469	15.7537	17.5543	18.6068
D5APT6	D5APT6_RHOCB		RCAP_rcc02928		Transcriptional regulator, XRE family	0.000394633	12	12	12	12	12	12	11	12	12	12	12	11	11													27.2773	27.1185	27.2493	27.3209	27.1523	26.9859	27.0067	27.2014	26.9553	26.8465	26.797	26.9369	27.2773	27.1185	27.2493	27.3209	27.1523	26.9859
D5APT7	D5APT7_RHOCB		RCAP_rcc02929		Conserved domain protein	0.000394633	47	43	44	41	46	45	44	47	43	39	40	38	37													29.7002	29.8985	29.5673	29.9545	29.8064	29.9176	29.9752	29.7514	29.7134	29.9743	29.9916	29.7427	29.7002	29.8985	29.5673	29.9545	29.8064	29.9176
D5APT8	D5APT8_RHOCB		RCAP_rcc02930		Conserved domain protein	0.000394633	4	4	4	4	4	4	4	4	4	3	4	4	4													24.2654	24.4583	24.01	24.1814	24.2277	24.2017	24.168	24.1672	23.7073	24.0609	23.8872	23.7116	24.2654	24.4583	24.01	24.1814	24.2277	24.2017
D5APU3	D5APU3_RHOCB		RCAP_rcc02935		Abasic site processing protein	0.000394633	10	9	10	10	10	8	10	8	8	8	8	8	8													25.2468	25.3738	25.2959	25.2059	24.9189	25.0934	25.2534	24.907	24.6812	24.9833	24.886	24.8283	25.2468	25.3738	25.2959	25.2059	24.9189	25.0934
D5APU4	D5APU4_RHOCB		RCAP_rcc02936		HTH cro/C1-type domain-containing protein	0.000394633	26	24	24	24	26	23	24	24	24	24	24	23	25													27.5319	27.6119	27.6409	27.3807	27.4086	27.3327	27.3561	27.3614	27.6141	27.4302	27.6657	27.7082	27.5319	27.6119	27.6409	27.3807	27.4086	27.3327
D5APU5	D5APU5_RHOCB		RCAP_rcc02937		DUF4411 family protein	0.000394633	17	16	17	16	15	15	16	17	15	17	17	17	17													27.2261	27.2878	27.1487	27.2466	27.0366	27.2224	27.2723	26.9752	28.1079	27.9843	28.0597	28.1121	27.2261	27.2878	27.1487	27.2466	27.0366	27.2224
D5APU7	D5APU7_RHOCB		RCAP_rcc02939		Type I restriction enzyme R protein N-terminal domain-containing protein	0.000394633	43	42	40	40	41	40	40	41	42	43	40	41	43													30.4858	30.471	30.5813	30.6093	30.3834	30.3328	30.383	30.3993	30.4136	30.3546	30.4079	30.4741	30.4858	30.471	30.5813	30.6093	30.3834	30.3328
D5APV5	D5APV5_RHOCB		RCAP_rcc02947		Conserved domain protein	0.000394633	3	3	2	2	2	1	3	2	2	2	2	2	2													20.3738	19.4576	19.496	19.1836	19.2131	20.6797	19.9482	19.5133	20.2027	19.9044	20.0521	20.1234	20.3738	19.4576	19.496	19.1836	19.2131	20.6797
D5APV7	D5APV7_RHOCB		RCAP_rcc02949		Uncharacterized protein	0.000394633	17	17	17	17	17	17	17	17	17	16	16	15	14													28.5755	28.5322	28.3187	28.6236	28.5097	28.517	28.5151	28.2733	28.3829	28.289	28.4198	28.4645	28.5755	28.5322	28.3187	28.6236	28.5097	28.517
D5APW0	D5APW0_RHOCB		RCAP_rcc02952		Conserved domain protein	0.000394633	12	10	11	11	9	12	12	12	11	10	12	11	10													25.4526	25.4553	25.8267	25.2205	25.895	26.0058	25.9452	25.0818	25.2896	25.9035	25.5424	25.3818	25.4526	25.4553	25.8267	25.2205	25.895	26.0058
D5APW1	D5APW1_RHOCB		RCAP_rcc02953		Phage integrase	0.000394633	6	3	2	3	3	3	2	3	1	0	1	1	0													21.462	20.9917	21.5388	21.1898	21.1846	20.7127	20.712	17.7608	NA	20.071	20.1966	NA	21.462	20.9917	21.5388	21.1898	21.1846	20.7127
D5APW2	D5APW2_RHOCB		RCAP_rcc02954		Mechanosensitive ion channel family protein	0.000394633	30	28	27	29	27	30	27	28	30	27	29	24	27													28.7592	28.7745	29.0862	28.7314	29.0664	28.8442	28.7725	29.3624	28.8062	29.0508	28.8826	28.8284	28.7592	28.7745	29.0862	28.7314	29.0664	28.8442
D5APW3	D5APW3_RHOCB		cysK2		Cysteine synthase-2	0.000394633	25	25	25	25	25	25	25	25	25	25	25	25	25													31.4153	31.4446	31.4063	31.4366	31.494	31.5441	31.5669	31.5454	31.6625	31.5979	31.6381	31.6557	31.4153	31.4446	31.4063	31.4366	31.494	31.5441
D5APW4	D5APW4_RHOCB		nudF		ADP-ribose pyrophosphatase	0.000394633	27	23	25	27	26	26	25	25	25	21	22	20	21													27.7558	27.7806	28.0198	27.8512	28.1015	27.8863	27.9004	28.0804	27.5094	27.6663	27.5914	27.5941	27.7558	27.7806	28.0198	27.8512	28.1015	27.8863
D5APW6	D5APW6_RHOCB		phrB		Deoxyribodipyrimidine photo-lyase	0.000394633	28	24	24	24	25	19	21	18	20	19	20	20	17													26.9698	27.0709	26.9556	26.6245	26.5257	26.3231	26.3165	26.5805	26.3147	26.6423	26.3575	26.3592	26.9698	27.0709	26.9556	26.6245	26.5257	26.3231
D5APW7	D5APW7_RHOCB		potD5		Polyamine ABC transporter, periplasmic polyamine-binding protein-5	0.000394633	52	52	52	52	52	51	51	49	51	50	51	51	51													34.7255	34.7568	34.6647	34.7859	34.4946	34.6658	34.6976	34.4215	35.2237	35.018	35.1236	35.1171	34.7255	34.7568	34.6647	34.7859	34.4946	34.6658
D5APW8	D5APW8_RHOCB		neuB		Sialic acid synthase	0.000394633	41	39	39	41	40	38	39	41	40	39	37	40	40													29.8436	29.8796	29.8385	29.9026	29.7651	29.9051	29.9726	29.8141	30.2826	30.2413	30.2853	30.2571	29.8436	29.8796	29.8385	29.9026	29.7651	29.9051
D5APW9	D5APW9_RHOCB		RCAP_rcc02961		Glycosyl transferase, family 25	0.000394633	9	9	8	8	9	8	8	8	8	7	7	8	8													25.6224	25.6179	25.553	25.6747	25.903	25.93	25.8093	26.0114	26.0052	25.9774	25.9451	25.7866	25.6224	25.6179	25.553	25.6747	25.903	25.93
D5APX0	D5APX0_RHOCB		RCAP_rcc02962		Rhamnan synthesis protein F family	0.000394633	23	20	21	19	21	20	16	15	19	11	16	15	13													26.4588	26.4068	26.4024	26.271	26.5902	26.5594	26.2221	26.7439	25.4504	25.9784	25.4272	25.4221	26.4588	26.4068	26.4024	26.271	26.5902	26.5594
D5APX1	D5APX1_RHOCB		RCAP_rcc02963		Glycosyltransferase	0.000394633	9	7	5	8	7	7	5	7	7	4	6	6	8													24.7077	24.6503	25.1413	24.6669	24.797	24.5238	24.2827	25.1324	22.4078	24.6893	24.9689	25.011	24.7077	24.6503	25.1413	24.6669	24.797	24.5238
D5APX2	D5APX2_RHOCB		webC		UDP-N-acetylglucosamine 2-epimerase	0.000394633	38	37	38	37	38	37	38	37	36	36	36	37	37													28.319	28.286	28.3757	28.417	28.0856	28.2269	28.2585	28.2351	28.4923	28.5288	28.5783	28.5587	28.319	28.286	28.3757	28.417	28.0856	28.2269
D5APX3	D5APX3_RHOCB		RCAP_rcc02965		Oxidoreductase family, NAD-binding Rossmann fold protein	0.000394633	16	15	15	14	14	14	12	14	13	11	12	13	11													26.0826	25.9581	25.9358	25.96	26.099	26.0464	26.0511	26.0502	25.8806	25.8386	26.1098	25.6795	26.0826	25.9581	25.9358	25.96	26.099	26.0464
D5APX4	D5APX4_RHOCB		RCAP_rcc02966		Oxidoreductase, short-chain dehydrogenase/reductase family	0.000394633	20	19	19	19	19	20	19	19	20	18	18	19	17													29.2963	29.4204	29.2716	29.4151	29.2112	29.328	29.3205	29.2153	29.6208	29.5288	29.3888	29.4948	29.2963	29.4204	29.2716	29.4151	29.2112	29.328
D5APX5	D5APX5_RHOCB		RCAP_rcc02967		Cytidylyltransferase family protein	0.000394633	17	15	16	15	16	16	17	16	14	17	16	16	15													27.7915	27.7478	27.778	27.909	27.8542	27.9897	28.0276	27.8805	28.369	28.1302	28.1917	28.3251	27.7915	27.7478	27.778	27.909	27.8542	27.9897
D5APX6	D5APX6_RHOCB		RCAP_rcc02968		Glycosyltransferase family 8 protein	0.000394633	11	8	8	9	9	9	8	9	11	8	10	9	8													24.9763	24.9884	24.9212	24.8758	25.2015	25.0042	25.0181	25.4698	24.6306	25.044	24.8039	24.6034	24.9763	24.9884	24.9212	24.8758	25.2015	25.0042
D5APX7	D5APX7_RHOCB		RCAP_rcc02969		H-type lectin domain-containing protein	0.000394633	2	2	2	2	2	2	2	2	2	2	2	2	2													24.7777	24.7543	24.7098	24.8439	24.7823	24.9088	24.9591	24.7488	24.9685	24.7543	24.7191	24.9673	24.7777	24.7543	24.7098	24.8439	24.7823	24.9088
D5APX8	D5APX8_RHOCB		atpC		ATP synthase epsilon chain	0.000394633	30	27	29	29	28	29	30	28	30	28	29	29	27													31.8531	31.9147	31.7448	31.9217	31.8841	32.0063	32.032	31.7756	32.3582	32.2602	32.3132	32.252	31.8531	31.9147	31.7448	31.9217	31.8841	32.0063
D5APX9	D5APX9_RHOCB		atpD		ATP synthase subunit beta	0.000394633	72	69	70	69	70	71	72	71	70	69	67	70	67													35.2423	35.2591	35.1115	35.2176	35.2082	35.3611	35.3933	35.2343	35.7088	35.5744	35.6064	35.7341	35.2423	35.2591	35.1115	35.2176	35.2082	35.3611
D5APY0	D5APY0_RHOCB		atpG		ATP synthase gamma chain	0.000394633	40	36	35	39	36	38	38	37	39	35	35	32	35													31.1601	31.2927	31.3539	31.2941	31.4593	31.309	31.2907	31.5622	31.2356	31.3255	31.3313	31.3122	31.1601	31.2927	31.3539	31.2941	31.4593	31.309
D5APY1	D5APY1_RHOCB		atpA		ATP synthase subunit alpha	0.000394633	91	91	89	89	90	89	89	90	90	88	89	86	88													34.8304	34.8526	34.7743	34.8758	35.0745	34.9066	34.9151	35.0052	35.3894	34.8897	34.9972	35.0046	34.8304	34.8526	34.7743	34.8758	35.0745	34.9066
D5APY2	D5APY2_RHOCB		atpH		ATP synthase subunit delta	0.000394633	26	26	26	25	25	26	25	24	24	24	24	25	24													32.6724	32.6477	32.5891	32.7139	32.6704	32.7543	32.802	32.596	33.0478	32.879	32.956	32.8915	32.6724	32.6477	32.5891	32.7139	32.6704	32.7543
D5APY3	D5APY3_RHOCB		RCAP_rcc02975		Methyltransferase type 11 domain-containing protein	0.000394633	12	7	8	7	7	6	4	5	5	4	4	4	4													25.2715	25.2507	25.3544	24.6788	25.4045	25.1935	25.052	25.3371	24.5161	24.7721	24.6167	25.0704	25.2715	25.2507	25.3544	24.6788	25.4045	25.1935
D5APY4	D5APY4_RHOCB		gloB		Hydroxyacylglutathione hydrolase	0.000394633	10	10	10	10	10	10	10	10	10	10	10	9	10													29.6128	29.692	29.6047	29.6989	29.4946	29.6433	29.6795	29.474	30.0623	29.9924	30.0088	30.0225	29.6128	29.692	29.6047	29.6989	29.4946	29.6433
D5APY5	D5APY5_RHOCB		clpA		ATP-dependent Clp protease, ATP-binding subunit ClpA	0.000394633	63	62	62	62	61	63	63	62	62	59	58	58	61													29.7494	29.7151	29.728	29.7479	29.9377	29.8275	29.8647	29.9133	29.6945	29.7479	29.777	29.8631	29.7494	29.7151	29.728	29.7479	29.9377	29.8275
D5APY6	D5APY6_RHOCB		RCAP_rcc02978		Peptidase, M23 family	0.000394633	12	11	11	12	11	12	11	11	10	11	11	11	11													25.9206	26.1244	26.154	25.999	25.9773	25.8616	25.899	25.8044	26.3255	26.225	26.3578	26.4381	25.9206	26.1244	26.154	25.999	25.9773	25.8616
D5APY7	D5APY7_RHOCB		rpsD		30S ribosomal protein S4	0.000394633	36	33	34	34	34	34	33	31	34	29	28	28	28													30.7229	30.9662	31.0605	30.608	31.1029	30.8447	30.6449	31.1197	30.5732	30.8531	30.6169	30.5525	30.7229	30.9662	31.0605	30.608	31.1029	30.8447
D5APY9	D5APY9_RHOCB		hisC1		Histidinol-phosphate aminotransferase	0.000394633	57	53	54	55	54	57	54	54	51	50	50	47	49													30.9689	30.9929	30.945	31.0501	30.8334	30.8972	30.9217	30.8781	30.7956	30.7665	30.8321	30.8066	30.9689	30.9929	30.945	31.0501	30.8334	30.8972
D5APZ0	D5APZ0_RHOCB		tyrA		Prephenate dehydrogenase	0.000394633	22	19	18	19	19	18	18	18	19	17	18	18	17													27.8959	27.9302	27.8134	27.8752	27.7969	27.8462	27.9098	27.8002	27.8775	27.6882	27.6833	27.8509	27.8959	27.9302	27.8134	27.8752	27.7969	27.8462
D5APZ1	D5APZ1_RHOCB		RCAP_rcc02983		Extensin family protein	0.000394633	9	8	8	9	7	8	9	6	6	4	6	6	2													23.1974	22.7654	23.509	22.6013	23.4541	23.2855	23.1617	22.936	21.8406	22.2362	21.8544	21.0825	23.1974	22.7654	23.509	22.6013	23.4541	23.2855
D5APZ2	D5APZ2_RHOCB		RCAP_rcc00814		Transcriptional regulator, LysR family	0.000394633	8	6	5	7	5	5	7	7	7	3	0	2	1													22.6035	22.2739	23.0518	23.1564	23.0533	23.319	23.137	22.6135	22.3461	NA	20.7643	21.0527	22.6035	22.2739	23.0518	23.1564	23.0533	23.319
D5APZ4	D5APZ4_RHOCB		RCAP_rcc00816		Extradiol ring-cleavage dioxygenase, class III enzyme, subunit B	0.000394633	11	11	10	11	9	10	11	11	10	11	9	10	9													25.3306	25.26	24.9546	25.3219	25.3679	25.5342	25.6369	25.474	25.9991	25.8577	25.9642	25.9927	25.3306	25.26	24.9546	25.3219	25.3679	25.5342
D5APZ5	D5APZ5_RHOCB		ldh		L-lactate dehydrogenase	0.000394633	24	23	23	24	24	23	23	23	23	23	21	22	21													29.751	29.7566	30.0367	29.8434	29.8627	29.8499	29.8607	30.1305	29.856	29.9023	29.7772	29.7507	29.751	29.7566	30.0367	29.8434	29.8627	29.8499
D5APZ6	D5APZ6_RHOCB		ftsW		Cell wall polymerase	0.000394633	4	3	3	4	3	4	4	4	4	3	3	3	3													24.2476	24.5563	24.7583	23.8079	25.1732	24.8617	24.9119	25.4308	23.6419	24.0986	24.1524	23.9555	24.2476	24.5563	24.7583	23.8079	25.1732	24.8617
D5APZ7	D5APZ7_RHOCB		murG		UDP-N-acetylglucosamine--N-acetylmuramyl-(pentapeptide) pyrophosphoryl-undecaprenol N-acetylglucosamine transferase	0.000394633	25	25	25	22	23	22	22	22	22	21	21	18	21													29.33	29.3947	29.5986	29.1593	29.6487	29.5442	29.5698	29.855	29.4552	29.5924	29.5031	29.5867	29.33	29.3947	29.5986	29.1593	29.6487	29.5442
D5APZ8	D5APZ8_RHOCB		murC		UDP-N-acetylmuramate--L-alanine ligase	0.000394633	29	27	24	28	28	29	28	29	28	25	27	26	27													29.8447	29.8681	29.9823	29.8977	29.9793	30.1162	30.2197	30.2317	30.2724	30.2731	30.2822	30.3369	29.8447	29.8681	29.9823	29.8977	29.9793	30.1162
D5AQ00	D5AQ00_RHOCB		murB		UDP-N-acetylenolpyruvoylglucosamine reductase	0.000394633	11	8	10	9	8	10	11	8	8	5	6	7	5													24.376	24.5672	24.2621	24.1844	25.306	25.0002	24.4991	24.6	23.7061	23.7997	23.9794	23.967	24.376	24.5672	24.2621	24.1844	25.306	25.0002
D5AQ01	D5AQ01_RHOCB		ddl		D-alanine--D-alanine ligase	0.000394633	25	24	24	24	25	24	23	24	24	24	23	24	24													29.8793	29.9311	29.9116	29.9149	29.8197	30.0205	30.1184	29.9143	30.386	30.2682	30.3981	30.3512	29.8793	29.9311	29.9116	29.9149	29.8197	30.0205
D5AQ02	D5AQ02_RHOCB		ftsQ		Cell division protein FtsQ	0.000394633	18	10	12	16	10	16	13	12	16	4	6	6	5													24.7265	25.1125	25.789	24.365	26.0561	25.5611	25.0942	26.1833	22.8751	24.0711	23.8727	23.3503	24.7265	25.1125	25.789	24.365	26.0561	25.5611
D5AQ03	D5AQ03_RHOCB		ftsA		Cell division protein FtsA	0.000394633	22	19	18	20	19	21	18	20	19	16	16	16	15													26.6936	26.5573	26.8461	26.6398	27.2696	26.8518	27.0905	27.0502	26.1861	26.2304	26.1299	26.0069	26.6936	26.5573	26.8461	26.6398	27.2696	26.8518
D5AQ04	D5AQ04_RHOCB		ftsZ		Cell division protein FtsZ	0.000394633	57	56	55	55	56	56	56	54	56	49	54	51	57													30.9971	30.988	30.7396	31.0856	31.3102	31.5261	31.5113	31.1313	30.5494	30.487	30.6133	30.8506	30.9971	30.988	30.7396	31.0856	31.3102	31.5261
D5AQ05	D5AQ05_RHOCB		lpxC		UDP-3-O-acyl-N-acetylglucosamine deacetylase	0.000394633	6	5	4	4	5	3	4	4	4	4	4	4	4													23.8121	23.7863	23.8208	23.9925	23.1616	23.3622	23.526	23.6185	24.1528	24.1265	24.0884	24.0359	23.8121	23.7863	23.8208	23.9925	23.1616	23.3622
D5AQ06	D5AQ06_RHOCB		comL		Outer membrane protein assembly factor BamD	0.000394633	28	26	25	26	25	26	27	26	26	27	28	25	26													30.1903	30.2219	30.1028	30.202	30.148	30.2953	30.3862	30.1371	30.7501	30.7148	30.8345	30.5937	30.1903	30.2219	30.1028	30.202	30.148	30.2953
D5AQ07	D5AQ07_RHOCB		recN		DNA repair protein RecN	0.000394633	41	31	34	36	36	37	35	35	34	32	36	34	35													27.6403	27.7505	27.6858	27.6128	27.9052	27.9116	27.9412	28.0182	28.1717	28.2148	28.1815	28.1526	27.6403	27.7505	27.6858	27.6128	27.9052	27.9116
D5AQ08	D5AQ08_RHOCB		RCAP_rcc00830		DUF4440 domain-containing protein	0.000394633	9	9	9	9	9	9	9	9	9	9	9	9	9													27.1412	27.1068	26.8934	27.1988	27.1836	27.2269	27.252	27.0758	27.5054	27.2873	27.4285	27.4285	27.1412	27.1068	26.8934	27.1988	27.1836	27.2269
D5AQ09	D5AQ09_RHOCB		dld		D-lactate dehydrogenase (Cytochrome)	0.000394633	22	22	22	22	21	22	21	20	19	20	19	18	20													27.596	27.6963	27.6622	27.5284	27.6677	27.5829	27.6227	27.6386	27.5793	27.5544	27.5196	27.5045	27.596	27.6963	27.6622	27.5284	27.6677	27.5829
D5AQ10	D5AQ10_RHOCB		pta		Phosphate acetyltransferase	0.000394633	62	60	59	62	61	61	61	61	60	57	58	60	58													31.5733	31.6421	31.6344	31.5339	31.708	31.76	31.7088	31.733	32.0301	31.9612	32.0348	32.1376	31.5733	31.6421	31.6344	31.5339	31.708	31.76
D5AQ11	D5AQ11_RHOCB		ackA		Acetate kinase	0.000394633	44	43	44	43	40	44	41	42	44	41	41	41	43													30.4835	30.5457	30.494	30.4913	30.617	30.6601	30.6917	30.6275	30.8612	30.7784	30.8467	31.003	30.4835	30.5457	30.494	30.4913	30.617	30.6601
D5AQ12	D5AQ12_RHOCB		pepP		Aminopeptidase P	0.000394633	48	47	46	46	46	46	45	44	44	43	44	45	44													29.5327	29.6121	29.5549	29.5671	29.5143	29.5279	29.512	29.5123	29.5366	29.4654	29.5206	29.5051	29.5327	29.6121	29.5549	29.5671	29.5143	29.5279
D5AQ13	D5AQ13_RHOCB		cobT		Cobaltochelatase, CobT subunit	0.000394633	38	35	35	35	33	33	35	35	34	32	32	33	32													28.9206	28.9705	28.9436	28.8962	28.7679	28.8488	28.836	28.7651	28.8131	28.8207	28.8695	28.888	28.9206	28.9705	28.9436	28.8962	28.7679	28.8488
D5AQ14	D5AQ14_RHOCB		cobS		Cobaltochelatase, CobS subunit	0.000394633	58	58	57	56	55	56	56	54	57	55	51	54	53													31.3774	31.3832	31.3833	31.3653	31.2437	31.2915	31.3076	31.2699	31.3726	31.3208	31.2661	31.3217	31.3774	31.3832	31.3833	31.3653	31.2437	31.2915
D5AQ15	D5AQ15_RHOCB		RCAP_rcc00837		DUF4177 domain-containing protein	0.000394633	17	16	16	15	15	15	17	16	15	15	16	16	15													29.153	29.2347	29.1469	29.1694	29.5061	29.813	29.8411	29.6066	30.1952	30.0894	29.98	30.149	29.153	29.2347	29.1469	29.1694	29.5061	29.813
D5AQ16	D5AQ16_RHOCB		RCAP_rcc00838		DnaJ domain protein	0.000394633	21	16	17	19	18	19	19	19	20	16	15	17	17													26.8381	26.6437	26.7103	26.9004	27.0164	27.0178	27.155	26.6634	26.272	26.2861	26.3661	26.2053	26.8381	26.6437	26.7103	26.9004	27.0164	27.0178
D5AQ17	D5AQ17_RHOCB		glcB		Malate synthase G	0.000394633	84	75	73	74	74	72	74	71	75	62	63	68	62													31.5981	31.5909	31.6751	31.5213	31.8182	31.6416	31.6827	31.8622	31.439	31.5459	31.5394	31.6319	31.5981	31.5909	31.6751	31.5213	31.8182	31.6416
D5AQ18	D5AQ18_RHOCB		pepN		Aminopeptidase N	0.000394633	73	69	69	73	72	72	71	72	69	70	69	71	71													30.9599	31.0185	31.083	31.0218	30.9533	30.9537	30.9835	30.9792	31.1463	31.1066	31.1176	31.246	30.9599	31.0185	31.083	31.0218	30.9533	30.9537
D5AQ19	D5AQ19_RHOCB		gatB		Aspartyl/glutamyl-tRNA(Asn/Gln) amidotransferase subunit B	0.000394633	39	36	35	35	37	35	35	36	35	34	35	34	33													30.6832	30.7164	30.7136	30.7163	30.5142	30.5518	30.5834	30.5809	30.7388	30.681	30.6971	30.711	30.6832	30.7164	30.7136	30.7163	30.5142	30.5518
D5AQ20	D5AQ20_RHOCB		RCAP_rcc00842		Uncharacterized protein	0.000394633	8	5	6	4	3	5	6	5	5	3	5	3	3													23.6294	23.6384	23.3516	23.3274	23.7379	23.3668	22.9786	23.9638	23.3294	23.69	23.6122	23.62	23.6294	23.6384	23.3516	23.3274	23.7379	23.3668
D5AQ21	D5AQ21_RHOCB		RCAP_rcc00843		DUF808 domain-containing protein	0.000394633	5	4	4	5	5	4	4	4	5	4	4	4	4													23.0115	23.9035	24.3434	23.5227	23.8048	23.7478	23.664	24.6199	23.6681	23.7761	24.0488	23.5964	23.0115	23.9035	24.3434	23.5227	23.8048	23.7478
D5AQ22	D5AQ22_RHOCB		RCAP_rcc00844		Uncharacterized protein	0.000394633	6	4	4	4	4	3	5	3	3	1	3	3	1													22.0448	22.1214	22.2013	22.0674	22.1577	22.3133	22.248	21.8119	20.1089	21.1423	21.1137	19.4547	22.0448	22.1214	22.2013	22.0674	22.1577	22.3133
D5AQ23	D5AQ23_RHOCB		RCAP_rcc00845		Uncharacterized protein	0.000394633	7	6	5	4	5	5	3	3	3	1	0	1	2													23.0731	23.0552	22.0364	22.4669	22.7619	22.5372	22.2525	21.2353	17.7577	NA	18.4151	19.5794	23.0731	23.0552	22.0364	22.4669	22.7619	22.5372
D5AQ24	D5AQ24_RHOCB		dppA		Dipeptide ABC transporter, periplasmic dipeptide-binding protein DppA	0.000394633	61	51	53	52	51	48	47	50	47	51	51	49	50													32.4386	32.4612	32.3544	32.4745	31.4198	31.6287	31.6372	31.4268	32.0933	32.0053	32.0724	32.1204	32.4386	32.4612	32.3544	32.4745	31.4198	31.6287
D5AQ25	D5AQ25_RHOCB		dppB		Dipeptide ABC transporter, permease protein DppB	0.000394633	4	2	2	4	3	2	3	3	4	3	4	2	3													22.2545	20.6171	22.4409	20.9005	22.3217	21.9982	22.585	23.2615	22.9518	23.253	22.9564	23.1333	22.2545	20.6171	22.4409	20.9005	22.3217	21.9982
D5AQ26	D5AQ26_RHOCB		dppC		Dipeptide ABC transporter, permease protein DppC	0.000394633	4	2	2	1	1	3	1	1	1	2	2	3	3													21.7174	22.4543	18.9586	20.4828	20.9531	17.919	17.0139	17.6733	22.8176	21.3604	23.0692	22.7461	21.7174	22.4543	18.9586	20.4828	20.9531	17.919
D5AQ27	D5AQ27_RHOCB		dppD		Dipeptide ABC transporter, ATP-binding protein DppD	0.000394633	20	15	17	16	15	12	12	10	11	11	10	11	9													25.3727	25.4157	25.5762	25.2732	24.9822	25.1742	24.8249	25.073	25.0299	24.9444	24.7992	24.2819	25.3727	25.4157	25.5762	25.2732	24.9822	25.1742
D5AQ28	D5AQ28_RHOCB		dppF		Dipeptide ABC transporter, ATP-binding protein DppF	0.000394633	15	15	14	15	14	15	13	11	13	13	12	14	13													26.3622	26.3556	26.2017	26.4135	25.8716	25.6894	25.5943	25.6179	25.769	25.7965	25.8533	25.689	26.3622	26.3556	26.2017	26.4135	25.8716	25.6894
D5AQ29	D5AQ29_RHOCB		RCAP_rcc00851		Membrane dipeptidase	0.000394633	31	28	28	25	28	24	22	23	24	25	22	24	21													27.5935	27.64	27.5882	27.5439	26.9776	26.9961	27.2296	27.0952	27.3869	27.1281	27.3402	27.278	27.5935	27.64	27.5882	27.5439	26.9776	26.9961
D5AQ30	D5AQ30_RHOCB		srmB		ATP-dependent RNA helicase SrmB	0.000394633	59	57	58	56	56	57	56	56	55	54	52	51	53													31.3231	31.3539	31.1756	31.2573	31.2584	31.3408	31.3101	31.1208	30.9482	30.9469	30.9579	30.9623	31.3231	31.3539	31.1756	31.2573	31.2584	31.3408
D5AQ31	D5AQ31_RHOCB		RCAP_rcc00853		Uncharacterized protein	0.000394633	7	5	5	5	4	5	7	5	5	3	4	5	3													24.0213	23.7595	23.879	23.4776	23.8879	23.9428	23.5637	24.02	22.0012	22.5029	22.4449	22.5717	24.0213	23.7595	23.879	23.4776	23.8879	23.9428
D5AQ32	D5AQ32_RHOCB		argS		Arginine--tRNA ligase	0.000394633	70	69	68	68	68	68	67	66	66	64	64	64	68													31.0429	31.0484	31.1437	31.1147	30.9814	30.9467	31.0285	31.0828	31.0902	31.0637	31.0441	31.1446	31.0429	31.0484	31.1437	31.1147	30.9814	30.9467
D5AQ33	D5AQ33_RHOCB		RCAP_rcc00855		Sporulation domain protein	0.000394633	9	7	7	7	7	8	9	9	9	9	8	7	8													27.33	27.3445	27.3541	27.3951	27.5151	27.5846	27.647	27.655	27.387	27.2635	27.2652	27.246	27.33	27.3445	27.3541	27.3951	27.5151	27.5846
D5AQ34	D5AQ34_RHOCB		nagZ		Beta-N-acetylhexosaminidase	0.000394633	22	20	19	20	21	20	20	21	20	20	20	22	20													28.3475	28.4019	28.2847	28.4192	28.5923	28.7572	28.9109	28.6786	28.8089	28.7474	28.7754	28.804	28.3475	28.4019	28.2847	28.4192	28.5923	28.7572
D5AQ35	D5AQ35_RHOCB		scpA		Segregation and condensation protein A	0.000394633	5	5	5	5	4	5	5	5	3	2	2	4	4													23.4489	23.2605	23.1884	23.0672	23.1377	23.1513	23.5122	21.9318	20.5543	20.4027	22.6891	21.9354	23.4489	23.2605	23.1884	23.0672	23.1377	23.1513
D5AQ36	D5AQ36_RHOCB		scpB		Segregation and condensation protein B	0.000394633	12	9	9	9	8	10	9	10	10	11	11	11	10													25.9965	26.0717	25.8277	25.5729	25.7674	25.6979	25.7511	25.8241	25.9269	25.793	26.2286	25.7962	25.9965	26.0717	25.8277	25.5729	25.7674	25.6979
D5AQ38	D5AQ38_RHOCB		RCAP_rcc00860		Enoyl-CoA hydratase/isomerase family protein	0.000394633	20	14	17	14	16	14	12	11	14	10	9	9	12													27.4205	27.7775	27.2762	27.5127	27.2127	26.8775	26.8749	26.9341	26.4166	26.1685	26.3272	26.4105	27.4205	27.7775	27.2762	27.5127	27.2127	26.8775
D5AQ39	D5AQ39_RHOCB		RCAP_rcc00861		Thioesterase family protein	0.000394633	3	2	2	2	2	2	2	2	2	2	2	2	2													22.7041	22.5733	22.8242	22.6037	22.6889	22.7169	22.1744	22.338	22.1548	21.2976	21.5955	21.5991	22.7041	22.5733	22.8242	22.6037	22.6889	22.7169
D5AQ41	D5AQ41_RHOCB		rplM		50S ribosomal protein L13	0.000394633	30	23	24	25	24	26	24	24	25	21	23	23	22													28.9955	29.3742	29.1523	28.7589	29.4911	29.4057	29.1764	29.4738	28.8585	29.2382	28.8832	28.8458	28.9955	29.3742	29.1523	28.7589	29.4911	29.4057
D5AQ42	D5AQ42_RHOCB		rpsI		30S ribosomal protein S9	0.000394633	9	8	8	8	7	9	9	9	9	9	9	8	9													29.5709	30.0978	29.7931	29.3839	30.1124	30.0707	29.7081	30.0193	29.0742	29.4918	29.2682	29.5011	29.5709	30.0978	29.7931	29.3839	30.1124	30.0707
D5AQ45	D5AQ45_RHOCB		RCAP_rcc00867		Transcriptional regulator, LysR family	0.000394633	8	7	7	8	7	8	7	7	7	6	6	7	7													23.9882	24.1294	24.156	24.2415	24.2527	24.046	24.1072	24.0541	23.7193	23.7382	23.8434	23.6251	23.9882	24.1294	24.156	24.2415	24.2527	24.046
D5AQ46	D5AQ46_RHOCB		RCAP_rcc00868		DNA-binding transcriptional regulator, FrmR family	0.000394633	2	2	2	2	2	2	2	2	2	2	2	2	2													23.6594	23.7191	23.2791	23.6916	23.8139	23.8504	23.8424	23.6489	24.2217	24.1624	24.3246	24.3138	23.6594	23.7191	23.2791	23.6916	23.8139	23.8504
D5AQ47	D5AQ47_RHOCB		adhC		S-(hydroxymethyl)glutathione dehydrogenase	0.000394633	32	29	31	30	31	32	30	30	31	31	31	31	30													31.9857	32.1114	32.0071	32.0999	32.0235	32.1553	32.0858	31.9624	32.4786	32.5425	32.5666	32.4964	31.9857	32.1114	32.0071	32.0999	32.0235	32.1553
D5AQ48	D5AQ48_RHOCB		fghA		S-formylglutathione hydrolase	0.000394633	23	21	23	22	23	21	22	21	21	23	22	23	23													29.5305	29.6438	29.5707	29.6055	29.6135	29.6795	29.6691	29.5281	29.9346	30.0234	30.1233	30.2291	29.5305	29.6438	29.5707	29.6055	29.6135	29.6795
D5AQ49	D5AQ49_RHOCB		RCAP_rcc00871		Bax inhibitor-1/YccA family protein	0.000394633	9	9	9	9	9	9	8	8	8	8	8	9	7													28.0638	28.1832	28.7105	28.1713	28.1121	27.734	27.7231	28.4825	27.9663	28.3255	28.0418	27.9755	28.0638	28.1832	28.7105	28.1713	28.1121	27.734
D5AQ50	D5AQ50_RHOCB		RCAP_rcc00872		Alcohol dehydrogenase, zinc-binding domain protein	0.000394633	12	12	12	12	12	12	12	12	12	12	11	12	12													26.4739	26.4187	26.6516	26.3433	26.5377	26.4432	26.4779	26.6823	26.2532	26.393	26.3016	26.2273	26.4739	26.4187	26.6516	26.3433	26.5377	26.4432
D5AQ51	D5AQ51_RHOCB		RCAP_rcc00873		Transcriptional regulator, XRE family	0.000394633	3	0	0	1	0	0	0	0	0	0	0	1	0													NA	NA	16.5072	NA	NA	NA	NA	NA	NA	NA	18.5069	NA	22.877	22.4603	16.5072	22.3705	20.4796	21.4613
D5AQ52	D5AQ52_RHOCB		RCAP_rcc00874		Inositol monophosphatase family protein	0.000394633	13	13	13	13	13	13	13	13	13	13	13	12	12													28.1622	28.1719	28.2315	28.246	28.1458	28.2859	28.29	28.2628	28.5838	28.4018	28.2808	28.5629	28.1622	28.1719	28.2315	28.246	28.1458	28.2859
D5AQ53	D5AQ53_RHOCB		atzB		Hydroxydechloroatrazine ethylaminohydrolase	0.000394633	36	35	35	35	35	35	36	33	33	35	34	34	33													29.3927	29.3708	29.3275	29.4527	29.0155	29.2384	29.312	29.0489	29.7236	29.6334	29.7724	29.6983	29.3927	29.3708	29.3275	29.4527	29.0155	29.2384
D5AQ54	D5AQ54_RHOCB		guaD		Guanine deaminase	0.000394633	28	27	27	27	27	27	27	27	27	27	27	27	27													29.2997	29.2774	29.4671	29.3391	29.3488	29.3668	29.4332	29.4729	29.9289	29.8415	29.83	29.8789	29.2997	29.2774	29.4671	29.3391	29.3488	29.3668
D5AQ55	D5AQ55_RHOCB		mgtE		Magnesium transporter MgtE	0.000394633	6	6	6	6	6	6	6	6	6	6	6	6	5													26.4816	26.4532	26.5445	26.6402	26.4631	26.6795	26.7022	26.4882	26.9793	26.9502	26.9823	26.8478	26.4816	26.4532	26.5445	26.6402	26.4631	26.6795
D5AQ56	D5AQ56_RHOCB		RCAP_rcc00878		5-formyltetrahydrofolate cyclo-ligase	0.000394633	9	8	8	9	8	8	8	9	8	8	6	8	7													26.4077	26.1845	26.3335	26.3273	26.4112	26.3281	26.4803	26.1302	26.0472	25.8102	25.9574	25.8643	26.4077	26.1845	26.3335	26.3273	26.4112	26.3281
D5AQ57	D5AQ57_RHOCB		phnA		Protein PhnA	0.000394633	6	6	6	6	6	5	6	5	5	5	4	6	3													26.1792	26.137	26.0159	26.2358	25.8016	25.9052	25.8933	25.5207	26.0722	26.0049	26.1222	25.9978	26.1792	26.137	26.0159	26.2358	25.8016	25.9052
D5AQ58	D5AQ58_RHOCB		RCAP_rcc00880		CHAP domain protein	0.000394633	7	5	3	4	5	5	4	4	3	2	4	5	2													23.6534	23.3785	23.277	23.5814	23.6937	23.9468	23.5831	23.1452	23.4079	23.3072	23.7569	23.5341	23.6534	23.3785	23.277	23.5814	23.6937	23.9468
D5AQ59	D5AQ59_RHOCB		RCAP_rcc00881		Metallophosphoesterase family protein	0.000394633	28	26	24	26	26	24	23	22	23	21	23	25	22													28.2742	28.3213	28.2811	28.3488	28.0639	28.1711	28.2114	27.9647	28.3679	28.2208	28.3309	28.1856	28.2742	28.3213	28.2811	28.3488	28.0639	28.1711
D5AQ60	D5AQ60_RHOCB		RCAP_rcc00882		Divalent ion symporter	0.000394633	20	19	19	19	18	18	19	17	19	16	19	17	17													26.6773	26.8024	27.0595	26.7393	26.9442	26.759	26.7068	27.2126	26.5624	26.8383	26.5348	26.6867	26.6773	26.8024	27.0595	26.7393	26.9442	26.759
D5AQ61	D5AQ61_RHOCB		RCAP_rcc00883		Lipoprotein, putative	0.000394633	14	14	14	14	14	14	13	14	14	14	13	12	14													28.6781	28.7803	28.6043	28.7908	28.5839	28.6554	28.6821	28.4315	28.7071	28.5765	28.6688	28.6761	28.6781	28.7803	28.6043	28.7908	28.5839	28.6554
D5AQ62	D5AQ62_RHOCB		RCAP_rcc00884		Probable transcriptional regulatory protein RCAP_rcc00884	0.000394633	19	19	19	17	15	15	15	16	17	17	15	15	15													28.4017	28.291	28.2036	28.1325	28.3704	28.3154	28.3024	27.9583	27.7702	27.488	27.5415	27.6813	28.4017	28.291	28.2036	28.1325	28.3704	28.3154
D5AQ68	D5AQ68_RHOCB		RCAP_rcc00890		Uncharacterized protein	0.000394633	5	5	5	5	5	5	5	5	4	5	5	5	5													23.7317	23.6825	23.5628	23.7081	23.5485	23.6783	23.658	23.1968	24.3651	24.3008	24.3455	24.1692	23.7317	23.6825	23.5628	23.7081	23.5485	23.6783
D5AQ71	D5AQ71_RHOCB		proV1		Glycine betaine/L-proline ABC transporter, ATP-binding protein ProV-1	0.000394633	36	35	34	36	36	36	35	32	35	28	34	31	30													28.9332	29.0073	28.9698	28.86	28.9351	28.9182	28.8833	28.8588	28.6087	28.4739	28.4369	28.602	28.9332	29.0073	28.9698	28.86	28.9351	28.9182
D5AQ73	D5AQ73_RHOCB		proX1		Glycine betaine/L-proline ABC transporter, periplasmic glycine betaine/L-proline-binding protein ProX-1	0.000394633	34	32	30	32	34	33	31	33	32	32	34	29	33													32.4787	32.5081	32.4121	32.5608	32.1402	32.2548	32.2768	32.0423	32.692	32.6063	32.6567	32.6726	32.4787	32.5081	32.4121	32.5608	32.1402	32.2548
D5AQ74	D5AQ74_RHOCB		betI		HTH-type transcriptional regulator BetI	0.000394633	12	9	9	10	8	10	10	9	9	7	8	8	8													25.6908	25.7173	25.2132	25.3159	26.0804	25.1285	25.1939	25.1606	24.8106	25.7464	24.7673	23.8525	25.6908	25.7173	25.2132	25.3159	26.0804	25.1285
D5AQ75	D5AQ75_RHOCB		betB		Betaine aldehyde dehydrogenase	0.000394633	11	11	11	11	11	11	11	11	11	11	11	11	11													26.8893	26.957	27.1555	27.088	26.9332	26.9465	26.9519	27.1159	26.9475	27.0697	26.8598	26.9637	26.8893	26.957	27.1555	27.088	26.9332	26.9465
D5AQ76	D5AQ76_RHOCB		betA		Choline dehydrogenase	0.000394633	25	21	20	25	23	25	23	22	25	19	22	21	19													26.614	26.4908	26.7465	26.6232	26.6711	26.4403	26.5319	26.8951	26.3725	26.5579	26.4631	26.3206	26.614	26.4908	26.7465	26.6232	26.6711	26.4403
D5AQ78	D5AQ78_RHOCB		RCAP_rcc00900		DUF1003 domain-containing protein	0.000394633	15	12	13	13	11	12	14	13	15	13	13	12	13													28.2978	28.4127	28.6434	28.3577	28.7888	28.9848	29.0065	28.8996	29.1328	29.1284	29.1105	28.9198	28.2978	28.4127	28.6434	28.3577	28.7888	28.9848
D5AQ79	D5AQ79_RHOCB		RCAP_rcc00901		DUF465 domain-containing protein	0.000394633	5	4	3	4	4	5	4	5	4	3	3	3	3													21.7976	20.4926	21.8538	22.1265	22.6219	22.6598	23.0288	22.2497	21.517	21.4684	21.3677	21.0127	21.7976	20.4926	21.8538	22.1265	22.6219	22.6598
D5AQ80	D5AQ80_RHOCB	D5AQ80;D5AS38	RCAP_rcc00902	RCAP_rcc00902;RCAP_rcc03336	Transcriptional regulator, XRE family	0.000394633	23	16	18	17	16	18	16	14	17	16	17	15	15	1	1	1	1	1	1	1	1	1	1	1	1	25.4079	25.6981	25.7901	25.1416	25.6832	25.492	25.1735	25.7638	25.3775	25.7014	25.6776	25.1741	25.4079	25.6981	25.7901	25.1416	25.6832	25.492
D5AQ81	D5AQ81_RHOCB		RCAP_rcc00903		DUF4157 domain-containing protein	0.000394633	11	11	11	11	11	11	11	11	11	10	11	11	10													29.0287	29.0074	28.7499	28.9997	28.9177	28.9802	28.9722	28.731	29.2202	29.1412	29.2241	29.2023	29.0287	29.0074	28.7499	28.9997	28.9177	28.9802
D5AQ84	D5AQ84_RHOCB		pccB		Propionyl-CoA carboxylase, beta subunit	0.000394633	23	18	19	22	20	20	21	19	18	18	17	17	16													27.4576	27.4507	27.6207	27.4093	27.473	27.5272	27.5367	27.4978	27.6194	27.4178	27.5899	27.2199	27.4576	27.4507	27.6207	27.4093	27.473	27.5272
D5AQ85	D5AQ85_RHOCB		RCAP_rcc00907		Acetolactate synthase	0.00486891	1	1	1	1	1	1	1	1	1	1	1	1	1													21.376	21.3652	21.2366	21.0543	19.7724	21.0875	21.3256	20.6741	21.0189	21.3739	21.6665	21.8882	21.376	21.3652	21.2366	21.0543	19.7724	21.0875
D5AQ87	D5AQ87_RHOCB		RCAP_rcc00909		Uncharacterized protein	0.000394633	3	3	3	3	3	3	3	3	3	2	2	3	2													25.9692	25.5439	26.0779	25.6961	25.9502	25.664	25.8706	25.7716	25.4952	25.1152	25.4674	25.6792	25.9692	25.5439	26.0779	25.6961	25.9502	25.664
D5AQ89	D5AQ89_RHOCB		pccA		propionyl-CoA carboxylase	0.000394633	58	52	53	56	54	56	54	52	56	51	51	50	52													30.3027	30.3009	30.378	30.2841	30.4145	30.3354	30.2936	30.5607	30.0894	30.1116	30.1025	30.2073	30.3027	30.3009	30.378	30.2841	30.4145	30.3354
D5AQ90	D5AQ90_RHOCB		bhbA		Methylmalonyl-CoA mutase	0.000394633	48	47	47	46	45	45	46	48	44	46	45	46	44													30.5621	30.5823	30.4917	30.5307	30.6639	30.7384	30.7652	30.6755	31.0136	30.9383	31.0194	31.09	30.5621	30.5823	30.4917	30.5307	30.6639	30.7384
D5AQ91	D5AQ91_RHOCB		bfr		Bacterioferritin	0.000394633	50	50	47	49	49	49	48	49	46	50	49	49	48													34.3292	34.3692	34.2697	34.3889	34.1063	34.2451	34.2751	34.0417	34.8004	34.6693	34.735	34.7937	34.3292	34.3692	34.2697	34.3889	34.1063	34.2451
D5AQ93	D5AQ93_RHOCB		psd		Phosphatidylserine decarboxylase proenzyme	0.000394633	12	11	11	12	10	11	10	11	11	10	11	10	7													27.1668	27.1208	27.4626	26.5049	27.4766	27.2995	27.2748	27.726	26.991	27.3316	27.1388	26.9157	27.1668	27.1208	27.4626	26.5049	27.4766	27.2995
D5AQA8	D5AQA8_RHOCB		RCAP_rcc00930		Conserved domain protein	0.000394633	26	23	25	25	23	24	26	24	21	24	23	23	25													28.3645	28.3517	28.3917	28.3969	28.2168	28.1778	28.1881	28.221	28.2349	28.1472	28.1618	28.4227	28.3645	28.3517	28.3917	28.3969	28.2168	28.1778
D5AQB1	D5AQB1_RHOCB		RCAP_rcc00933		DUF2190 family protein	0.00881057	1	1	1	1	1	1	1	1	1	1	1	1	1													20.6349	20.7774	19.7598	20.7237	20.7132	20.6889	20.4037	20.7981	20.1235	19.7675	19.1575	19.8365	20.6349	20.7774	19.7598	20.7237	20.7132	20.6889
D5AQB3	D5AQB3_RHOCB		RCAP_rcc00935		Uncharacterized protein	0.000394633	20	19	18	19	18	18	18	19	17	18	17	18	18													30.1603	30.206	30.0026	30.1998	29.8939	29.9065	29.9037	29.6538	29.7918	29.6931	29.7647	29.8058	30.1603	30.206	30.0026	30.1998	29.8939	29.9065
D5AQC2	D5AQC2_RHOCB		RCAP_rcc02984		DUF2125 domain-containing protein	0.000394633	15	13	11	13	12	13	12	12	13	11	12	13	13													25.977	25.9146	26.1573	25.6763	26.3082	26.2363	26.0213	26.126	25.7178	25.4719	25.7991	25.7458	25.977	25.9146	26.1573	25.6763	26.3082	26.2363
D5AQC3	D5AQC3_RHOCB		chaC		Gamma-glutamylcyclotransferase	0.000394633	6	6	6	6	5	5	6	5	5	6	6	5	5													25.1222	24.8951	24.9359	24.7218	24.5436	24.8309	24.866	24.7486	24.7928	24.1732	23.9692	24.1072	25.1222	24.8951	24.9359	24.7218	24.5436	24.8309
D5AQC4	D5AQC4_RHOCB		RCAP_rcc02986		MotA/TolQ/ExbB proton channel family protein	0.000394633	22	20	21	21	21	21	20	21	22	21	19	20	21													29.219	29.3359	29.3954	29.2076	29.4926	29.5027	29.502	29.7309	29.8655	29.8219	29.8735	29.8285	29.219	29.3359	29.3954	29.2076	29.4926	29.5027
D5AQC5	D5AQC5_RHOCB		RCAP_rcc02987		OmpA/MotB domain protein	0.000394633	24	23	22	21	20	24	23	22	24	21	22	20	23													28.1958	28.199	28.2922	28.1652	28.1907	28.3258	28.3145	28.1673	28.6395	28.6199	28.6929	28.7498	28.1958	28.199	28.2922	28.1652	28.1907	28.3258
D5AQC7	D5AQC7_RHOCB		RCAP_rcc02989		Lipid A deacylase LpxR family protein	0.000394633	11	10	11	11	11	11	11	11	11	11	10	11	6													25.6681	25.6106	25.59	25.6435	25.5145	25.7057	25.9479	25.4918	25.3783	25.2152	25.509	24.5513	25.6681	25.6106	25.59	25.6435	25.5145	25.7057
D5AQC8	D5AQC8_RHOCB		RCAP_rcc02990		Cys-tRNA(Pro)/Cys-tRNA(Cys) deacylase	0.000394633	12	10	10	11	10	10	12	11	12	11	11	10	10													27.2656	27.2147	27.16	27.2989	27.0123	27.0911	27.1845	26.8629	27.2664	27.1685	27.2888	27.2422	27.2656	27.2147	27.16	27.2989	27.0123	27.0911
D5AQC9	D5AQC9_RHOCB		hadH		3-hydroxyacyl-coa dehydrogenase/3-hydroxy-2-methylbutyryl-CoA dehydrogenase	0.000394633	26	18	20	19	18	19	17	16	16	15	15	15	17													29.0278	29.0311	29.0076	29.0406	28.7577	28.666	28.6794	28.6575	28.7333	28.5896	28.7152	28.7105	29.0278	29.0311	29.0076	29.0406	28.7577	28.666
D5AQD0	D5AQD0_RHOCB		atoB1		Acetyl-CoA acetyltransferase-1	0.000394633	32	27	25	23	24	23	22	22	21	19	20	23	22													28.2881	28.2921	28.2002	28.1354	27.9326	27.8628	28.0584	27.7529	28.0706	28.0644	28.0088	28.4085	28.2881	28.2921	28.2002	28.1354	27.9326	27.8628
D5AQD1	D5AQD1_RHOCB		ilvD		Dihydroxy-acid dehydratase	0.000394633	62	58	56	61	61	62	59	54	57	56	59	55	56													31.7416	31.7454	31.8592	31.8061	31.6079	31.6845	31.7002	31.7145	31.9742	31.9268	31.9783	32.0594	31.7416	31.7454	31.8592	31.8061	31.6079	31.6845
D5AQD2	D5AQD2_RHOCB		exoD		Exopolysaccharide synthesis, ExoD	0.000394633	5	3	4	4	5	5	4	3	4	3	4	3	3													24.6401	25.034	25.3623	24.7102	25.1873	24.6129	24.5995	25.3028	24.4308	25.0172	24.9014	23.9687	24.6401	25.034	25.3623	24.7102	25.1873	24.6129
D5AQD3	D5AQD3_RHOCB		RCAP_rcc02995		DUF4169 family protein	0.00881057	1	1	1	1	1	1	0	1	0	0	1	0	1													23.0967	23.3307	22.5445	22.8246	22.1573	NA	22.5324	NA	NA	20.556	NA	22.2102	23.0967	23.3307	22.5445	22.8246	22.1573	21.3807
D5AQD4	D5AQD4_RHOCB		RCAP_rcc02996		Ribbon-helix-helix domain-containing protein	0.000394633	3	3	3	3	3	2	2	2	3	2	2	2	3													24.8827	25.0435	24.6789	24.7754	24.1341	23.4787	24.3384	24.2905	24.1757	24.033	23.8259	24.8202	24.8827	25.0435	24.6789	24.7754	24.1341	23.4787
D5AQD5	OLSA_RHOCB		olsA		Lyso-ornithine lipid O-acyltransferase	0.000394633	11	11	9	8	9	9	11	10	9	10	9	9	8													25.0446	24.1873	24.3865	24.1238	24.9107	25.0322	25.0595	25.2734	24.7856	24.6223	25.1165	24.2183	25.0446	24.1873	24.3865	24.1238	24.9107	25.0322
D5AQD6	OLSB_RHOCB		olsB		L-ornithine N(alpha)-acyltransferase	0.000394633	4	3	3	3	3	2	2	2	2	1	2	2	2													24.3712	24.1257	24.4381	24.5362	23.0648	22.812	22.8628	22.6292	22.0068	22.9242	21.5206	22.9588	24.3712	24.1257	24.4381	24.5362	23.0648	22.812
D5AQD7	D5AQD7_RHOCB		RCAP_rcc02999		DUF3553 domain-containing protein	0.000394633	9	8	8	8	8	9	8	8	8	7	8	7	8													27.0973	27.1727	27.1759	27.1954	27.3143	27.4096	27.4068	27.1726	26.8688	27.0616	26.9074	27.0979	27.0973	27.1727	27.1759	27.1954	27.3143	27.4096
D5AQD8	D5AQD8_RHOCB		RCAP_rcc03000		Histidine phosphotransferase ChpT C-terminal domain-containing protein	0.000394633	13	12	13	13	13	12	12	13	13	13	13	11	11													27.696	27.6828	27.6879	27.6656	27.3288	27.27	27.3195	27.3247	26.9685	26.9052	26.8149	27.0091	27.696	27.6828	27.6879	27.6656	27.3288	27.27
D5AQD9	D5AQD9_RHOCB		proA		Gamma-glutamyl phosphate reductase	0.000394633	49	48	47	46	45	45	44	43	47	43	45	42	43													30.5539	30.5853	30.6088	30.5244	30.3618	30.3401	30.3389	30.4304	30.2291	30.2411	30.2818	30.2171	30.5539	30.5853	30.6088	30.5244	30.3618	30.3401
D5AQE0	D5AQE0_RHOCB		RCAP_rcc03002		Uncharacterized protein	0.000394633	25	23	22	22	22	23	22	21	21	18	20	23	21													26.7757	26.7536	26.6727	26.9084	26.9459	26.8756	26.9861	26.8569	26.6473	26.5897	26.699	26.6585	26.7757	26.7536	26.6727	26.9084	26.9459	26.8756
D5AQE2	D5AQE2_RHOCB		RCAP_rcc03004		Transcriptional regulator, DeoR family	0.000394633	25	24	24	24	24	23	24	23	23	21	24	23	21													29.3601	29.3697	29.5772	29.4036	29.1924	29.2026	29.2075	29.3239	29.0509	29.1372	29.0046	29.0053	29.3601	29.3697	29.5772	29.4036	29.1924	29.2026
D5AQE3	D5AQE3_RHOCB		RCAP_rcc03005		Diguanylate cyclase/phosphodiesterase with PAS/PAC sensor	0.000394633	54	53	52	54	52	52	52	52	52	46	47	47	46													29.4932	29.4652	29.8085	29.5892	29.4132	29.2652	29.3753	29.7974	28.897	29.1546	28.8635	28.9565	29.4932	29.4652	29.8085	29.5892	29.4132	29.2652
D5AQE4	D5AQE4_RHOCB		apbE		FAD:protein FMN transferase	0.000394633	40	32	32	37	33	35	38	40	40	40	40	38	40													28.6158	28.5853	29.2056	28.8251	29.0602	29.6777	29.9245	29.9186	30.6148	30.6211	30.6123	30.5834	28.6158	28.5853	29.2056	28.8251	29.0602	29.6777
D5AQE5	D5AQE5_RHOCB		cysJ		Sulfite reductase (NADPH) flavoprotein, alpha subunit	0.000394633	45	39	40	42	42	44	44	44	44	45	45	42	45													28.3098	28.3246	28.8348	28.2559	29.3179	29.3635	29.4459	29.8981	29.4408	29.609	29.4315	29.3475	28.3098	28.3246	28.8348	28.2559	29.3179	29.3635
D5AQE6	D5AQE6_RHOCB		RCAP_rcc03008		DUF2271 domain-containing protein	0.000394633	7	5	7	7	7	7	7	7	7	7	7	7	7													29.85	29.8732	30.3011	30.0874	30.6343	31.1667	31.3723	31.3051	30.8531	32.8758	32.9164	32.8011	29.85	29.8732	30.3011	30.0874	30.6343	31.1667
D5AQE8	D5AQE8_RHOCB		RCAP_rcc03010		PepSY domain-containing protein	0.000394633	11	8	8	8	7	8	9	9	10	11	11	11	11													29.3053	29.351	29.5166	29.4008	29.866	30.2776	30.3116	30.0816	31.7037	31.729	31.7911	31.7702	29.3053	29.351	29.5166	29.4008	29.866	30.2776
D5AQE9	D5AQE9_RHOCB		RCAP_rcc03011		Two component transcriptional regulator, winged helix family	0.000394633	18	17	15	15	16	16	16	18	18	18	18	18	17													27.7714	27.7627	28.0292	27.9028	28.0842	28.3491	28.5175	28.472	29.39	29.2505	29.316	29.2654	27.7714	27.7627	28.0292	27.9028	28.0842	28.3491
D5AQF0	D5AQF0_RHOCB		RCAP_rcc03012		histidine kinase	0.000394633	33	31	30	30	30	33	33	33	32	31	32	33	31													27.9745	28.2236	28.5626	28.1886	28.6461	28.7629	28.8104	29.0452	29.3991	29.5219	29.4721	29.3211	27.9745	28.2236	28.5626	28.1886	28.6461	28.7629
D5AQF1	D5AQF1_RHOCB	D5APN6;D5AQF1	RCAP_rcc03013	RCAP_rcc02876;RCAP_rcc03013	Aldolase, DeoC/LacD family	0.000394633	44	41	40	42	40	42	41	40	41	38	38	39	42	37	37	37	36	38	37	36	37	34	34	35	38	31.0592	31.1025	31.0909	31.0866	31.0601	31.1147	31.1622	31.0625	31.4689	31.4065	31.4631	31.54	31.0592	31.1025	31.0909	31.0866	31.0601	31.1147
D5AQF3	D5AQF3_RHOCB		kefC2		Glutathione-regulated potassium-efflux system protein KefC-2	0.000394633	10	8	9	9	7	8	7	7	10	8	6	5	8													25.2168	25.2184	25.6329	25.2275	25.3516	25.27	24.9998	25.5034	24.9042	25.3375	24.8987	24.8571	25.2168	25.2184	25.6329	25.2275	25.3516	25.27
D5AQF4	D5AQF4_RHOCB		draT		NAD(+)--dinitrogen-reductase ADP-D-ribosyltransferase	0.000394633	10	8	8	9	9	10	10	10	8	8	8	8	4													23.9558	23.8703	23.8235	23.9146	25.0987	24.8337	24.8156	24.6141	24.0663	23.936	23.9761	23.6733	23.9558	23.8703	23.8235	23.9146	25.0987	24.8337
D5AQF5	D5AQF5_RHOCB		draG		ADP-ribosyl-[dinitrogen reductase] hydrolase	0.000394633	17	17	16	17	17	17	17	17	17	17	17	17	17													28.2811	28.3108	28.3364	28.2468	28.4389	28.5548	28.5386	28.4382	29.025	28.8852	28.9614	28.9929	28.2811	28.3108	28.3364	28.2468	28.4389	28.5548
D5AQF6	D5AQF6_RHOCB		RCAP_rcc03018		protein-tyrosine-phosphatase	0.000394633	12	9	9	10	10	12	11	12	12	11	12	11	9													24.6322	24.5733	24.1931	24.3617	26.7344	26.2915	26.1184	26.3939	25.7504	25.755	25.4608	25.7886	24.6322	24.5733	24.1931	24.3617	26.7344	26.2915
D5AQF8	D5AQF8_RHOCB		dctQ3		TRAP transporter small permease protein	0.000394633	5	3	3	4	3	3	4	4	5	5	4	3	5													26.3073	26.3203	26.4878	26.3028	26.612	26.2704	26.3167	26.6678	25.9276	26.1504	26.092	26.1641	26.3073	26.3203	26.4878	26.3028	26.612	26.2704
D5AQF9	D5AQF9_RHOCB		dctP3		TRAP dicarboxylate transporter, DctP-3 subunit	0.000394633	47	45	46	42	43	42	40	39	40	37	39	37	37													34.2731	34.3157	34.0997	34.2622	34.0121	33.9303	33.9535	33.6621	33.6956	33.6198	33.6798	33.7341	34.2731	34.3157	34.0997	34.2622	34.0121	33.9303
D5AQG0	D5AQG0_RHOCB		dctS3		histidine kinase	0.000394633	18	13	13	13	12	12	9	10	13	8	11	9	10													26.1007	26.1588	26.1879	26.1498	26.011	25.776	25.9315	25.9836	25.4676	25.6528	25.336	25.3086	26.1007	26.1588	26.1879	26.1498	26.011	25.776
D5AQG1	D5AQG1_RHOCB		dctR3		C4-dicarboxylate transport transcriptional regulatory protein DctR-3	0.000394633	4	4	4	4	4	4	4	4	4	3	3	4	3													23.2073	23.0952	22.7483	23.1239	23.0952	23.125	23.5618	22.9819	22.6102	22.3069	23.3494	22.6915	23.2073	23.0952	22.7483	23.1239	23.0952	23.125
D5AQG3	D5AQG3_RHOCB		RCAP_rcc03028		DUF4130 domain-containing protein	0.000761905	2	1	2	1	1	2	1	2	1	1	1	1	1													23.3729	23.8621	23.0928	21.1831	23.8877	23.3579	23.8934	23.3455	23.3549	22.903	23.3761	23.1365	23.3729	23.8621	23.0928	21.1831	23.8877	23.3579
D5AQG4	D5AQG4_RHOCB		RCAP_rcc03029		DUF4105 domain-containing protein	0.000394633	15	13	12	13	14	13	12	12	14	13	13	13	13													26.1775	26.2587	26.3774	26.2511	26.6577	26.5413	26.4679	26.8826	26.6615	26.7114	26.8785	26.2016	26.1775	26.2587	26.3774	26.2511	26.6577	26.5413
D5AQG5	D5AQG5_RHOCB		RCAP_rcc03030		YiaA/B two helix domain family	0.000394633	2	1	2	2	1	2	2	2	2	2	2	2	2													18.8921	19.5315	20.3354	20.1601	24.1739	24.3785	24.4783	24.5767	25.183	25.0719	25.1107	25.3817	18.8921	19.5315	20.3354	20.1601	24.1739	24.3785
D5AQG6	D5AQG6_RHOCB		RCAP_rcc03031		PspA/IM30 family protein	0.000394633	22	19	19	18	18	21	21	21	22	21	22	22	22													27.6705	27.7629	27.6692	27.6431	30.2263	30.4943	30.5444	30.6257	31.4932	31.2518	31.2729	31.5011	27.6705	27.7629	27.6692	27.6431	30.2263	30.4943
D5AQG7	D5AQG7_RHOCB		RCAP_rcc03032		Transcriptional regulator, TetR family	0.000394633	7	5	6	7	6	6	7	7	7	6	6	6	5													25.9626	25.9522	25.8324	25.9183	25.9563	25.4455	25.5103	25.2737	25.5982	25.161	25.5044	25.4371	25.9626	25.9522	25.8324	25.9183	25.9563	25.4455
D5AQG8	D5AQG8_RHOCB		fdhE		NAD-dependent formate dehydrogenase, delta subunit	0.000394633	3	0	0	0	0	1	0	0	0	0	0	0	0													NA	NA	NA	NA	18.7911	NA	NA	NA	NA	NA	NA	NA	23.3485	22.0139	22.6695	21.2233	18.7911	20.2043
D5AQG9	D5AQG9_RHOCB		fdhD		Formate dehydrogenase accessory protein FdhD	0.000394633	8	8	8	7	7	7	7	7	6	5	3	6	4													24.6526	24.6005	24.2555	24.6007	23.5877	23.1434	23.3205	22.78	21.6352	20.674	22.759	23.5773	24.6526	24.6005	24.2555	24.6007	23.5877	23.1434
D5AQH0	D5AQH0_RHOCB		fdhA		formate dehydrogenase	0.000394633	23	9	7	9	7	10	6	6	5	7	6	7	6													23.1543	22.7132	22.5966	22.3036	23.286	22.7067	22.3934	21.867	22.1368	22.1805	22.8776	22.5168	23.1543	22.7132	22.5966	22.3036	23.286	22.7067
D5AQH1	D5AQH1_RHOCB		fdhB		NAD-dependent formate dehydrogenase, beta subunit	0.000394633	21	11	10	11	12	13	9	7	8	6	5	5	5													24.3902	24.2469	24.1787	27.0557	27.1576	26.8513	26.6901	27.5577	26.5773	26.6149	23.5146	27.4156	24.3902	24.2469	24.1787	27.0557	27.1576	26.8513
D5AQH2	D5AQH2_RHOCB		fdhC		NAD-dependent formate dehydrogenase, gamma subunit	0.000394633	9	7	8	5	6	6	6	4	5	2	3	2	3													24.3441	24.3642	23.6014	23.9229	24.0543	23.8227	23.3847	23.4094	22.6225	22.808	22.527	22.9107	24.3441	24.3642	23.6014	23.9229	24.0543	23.8227
D5AQH3	D5AQH3_RHOCB		moaE		Molybdopterin synthase catalytic subunit	0.000394633	14	14	13	13	13	14	14	14	12	12	12	12	13													27.2159	27.1795	26.9034	27.175	26.8854	26.921	26.976	26.5109	26.9093	26.7488	26.7774	26.6762	27.2159	27.1795	26.9034	27.175	26.8854	26.921
D5AQH4	D5AQH4_RHOCB	D5AP66;D5AQH4	moaD2	moaD1;moaD2	Molybdenum cofactor biosynthesis protein D-2	0.000394633	9	7	8	8	8	7	7	8	7	7	7	8	7	1	2	2	2	1	1	2	1	1	1	2	1	26.9811	26.9981	26.894	26.9788	26.7762	26.8935	26.9247	26.7375	27.0198	26.8933	26.9163	26.8898	26.9811	26.9981	26.894	26.9788	26.7762	26.8935
D5AQH5	D5AQH5_RHOCB		RCAP_rcc03040		DUF3800 domain-containing protein	0.000394633	8	6	4	5	6	4	4	6	4	1	3	0	0													23.5087	23.3147	23.1932	23.8006	22.9076	23.3914	23.7125	23.8803	20.1344	21.4229	NA	NA	23.5087	23.3147	23.1932	23.8006	22.9076	23.3914
D5AQH6	D5AQH6_RHOCB		thyX		Flavin-dependent thymidylate synthase	0.000394633	29	27	27	29	28	28	28	28	28	25	25	26	27													29.0302	28.9723	29.0882	29.0489	28.969	28.9693	29.0364	29.0458	28.9311	28.8805	28.9014	28.7871	29.0302	28.9723	29.0882	29.0489	28.969	28.9693
D5AQH7	D5AQH7_RHOCB		RCAP_rcc03042		Lipoprotein, putative	0.000394633	10	10	10	9	10	10	10	10	10	8	9	10	9													28.9477	28.9855	28.9463	28.9889	29.0253	29.2304	29.2691	29.039	29.1499	29.0525	29.0899	29.1956	28.9477	28.9855	28.9463	28.9889	29.0253	29.2304
D5AQH8	D5AQH8_RHOCB		RCAP_rcc03043		DUF560 domain-containing protein	0.000394633	32	27	28	24	26	29	28	28	26	18	20	19	18													27.0035	27.0517	26.678	26.6813	27.3185	27.3366	27.3575	26.8068	25.8525	26.0767	25.9749	25.8503	27.0035	27.0517	26.678	26.6813	27.3185	27.3366
D5AQH9	D5AQH9_RHOCB		gloA		Lactoylglutathione lyase	0.000394633	5	5	5	5	5	5	5	5	5	4	5	4	5													27.9819	27.9017	27.6169	27.887	27.859	27.9552	27.8588	27.5123	28.2213	28.0878	27.9701	27.8269	27.9819	27.9017	27.6169	27.887	27.859	27.9552
D5AQI0	D5AQI0_RHOCB		RCAP_rcc03045		Uncharacterized protein	0.000394633	28	26	25	26	25	25	26	24	25	28	27	25	26													27.7316	27.701	27.7328	27.7398	27.682	27.7442	27.8233	27.7149	28.2737	28.1586	28.1537	28.1806	27.7316	27.701	27.7328	27.7398	27.682	27.7442
D5AQI1	D5AQI1_RHOCB		engD		Ribosome-binding ATPase YchF	0.000394633	30	28	27	28	29	28	29	29	30	30	28	28	28													29.4073	29.432	29.3714	29.4732	29.2945	29.3685	29.4317	29.2721	29.7218	29.5792	29.6389	29.7754	29.4073	29.432	29.3714	29.4732	29.2945	29.3685
D5AQI2	D5AQI2_RHOCB		trpA		Tryptophan synthase alpha chain	0.000394633	15	14	14	14	15	14	14	14	15	15	14	13	15													28.792	28.8558	28.8291	28.9202	28.7456	28.7918	28.8046	28.6948	29.0858	28.9402	28.9845	29.0361	28.792	28.8558	28.8291	28.9202	28.7456	28.7918
D5AQI3	D5AQI3_RHOCB		lldD		L-lactate dehydrogenase (Cytochrome)	0.000394633	40	36	35	37	34	38	36	37	40	36	38	39	38													29.4363	29.204	29.5328	28.9685	29.9367	29.7415	29.761	29.7886	29.9548	30.0544	29.9884	30.3124	29.4363	29.204	29.5328	28.9685	29.9367	29.7415
D5AQI4	D5AQI4_RHOCB		RCAP_rcc03049		Major facilitator superfamily MFS_1	0.00375657	1	1	1	1	1	1	1	1	1	1	1	1	1													23.5642	23.7707	23.8287	23.4133	23.804	23.9695	24.0577	24.3733	25.1091	24.9473	25.1615	25.363	23.5642	23.7707	23.8287	23.4133	23.804	23.9695
D5AQI5	D5AQI5_RHOCB		rplY		50S ribosomal protein L25	0.000394633	28	27	28	25	26	26	25	25	24	22	23	24	24													31.015	30.9796	30.9501	31.0083	30.9769	30.8519	30.8189	30.8136	30.4918	30.5787	30.5811	30.6503	31.015	30.9796	30.9501	31.0083	30.9769	30.8519
D5AQI6	D5AQI6_RHOCB		pth		Peptidyl-tRNA hydrolase	0.000394633	20	18	17	20	19	19	19	18	18	19	18	19	17													26.666	26.4471	26.6505	26.7672	26.7022	26.7774	26.8176	26.4657	27	26.8839	26.991	26.6069	26.666	26.4471	26.6505	26.7672	26.7022	26.7774
D5AQI9	RPOD_RHOCB		rpoD		RNA polymerase sigma factor RpoD	0.000394633	72	68	69	67	69	68	69	70	67	66	66	68	66													31.3163	31.3773	31.19	31.4032	31.3316	31.4397	31.3998	31.2064	31.529	31.4335	31.5106	31.5316	31.3163	31.3773	31.19	31.4032	31.3316	31.4397
D5AQJ0	D5AQJ0_RHOCB		dnaG		DNA primase	0.000394633	35	32	34	34	35	32	30	31	35	29	29	30	28													27.5511	27.7081	27.7602	27.6877	27.4875	27.3651	27.3024	27.4712	27.1686	27.3242	27.3611	27.191	27.5511	27.7081	27.7602	27.6877	27.4875	27.3651
D5AQJ1	D5AQJ1_RHOCB		RCAP_rcc03056		Putative Flp pilus-assembly TadG-like N-terminal domain-containing protein	0.00881057	1	1	1	1	1	1	1	1	1	1	1	1	1													22.6617	22.5939	22.3427	22.5744	22.5152	22.8299	22.8446	21.2673	23.0307	23.0368	23.2203	23.1552	22.6617	22.5939	22.3427	22.5744	22.5152	22.8299
D5AQJ4	D5AQJ4_RHOCB		RCAP_rcc03059		Transcriptional regulator, TetR family	0.000394633	3	3	2	1	1	2	2	1	0	0	0	1	0													21.7097	21.0313	15.0465	17.7572	21.6327	21.5229	20.8604	NA	NA	NA	19.8666	NA	21.7097	21.0313	15.0465	17.7572	21.6327	21.5229
D5AQJ6	D5AQJ6_RHOCB		hom		Homoserine dehydrogenase	0.000394633	33	27	30	32	31	29	32	30	31	28	29	28	29													29.7331	29.7334	29.916	29.8522	29.709	29.746	29.7167	29.8452	29.7244	29.7103	29.6709	29.814	29.7331	29.7334	29.916	29.8522	29.709	29.746
D5AQJ7	D5AQJ7_RHOCB		glpX		Fructose-1,6-bisphosphatase	0.000394633	46	43	43	44	46	43	43	41	44	38	42	42	42													31.5807	31.608	31.5612	31.5884	31.4493	31.5047	31.5187	31.4855	31.7507	31.6759	31.686	31.8877	31.5807	31.608	31.5612	31.5884	31.4493	31.5047
D5AQJ8	D5AQJ8_RHOCB		recJ		Single-stranded-DNA-specific exonuclease RecJ	0.000394633	25	22	22	23	23	22	22	19	21	18	19	19	18													26.9618	27.0002	27.0148	27.0181	26.6994	26.724	26.5847	26.6773	25.6572	26.2111	26.1915	26.2634	26.9618	27.0002	27.0148	27.0181	26.6994	26.724
D5AQJ9	D5AQJ9_RHOCB		RCAP_rcc03064		Membrane protein, HPP family/CBS domain protein	0.000394633	14	10	12	12	9	13	10	11	13	10	10	9	8													24.4123	24.6528	25.3826	24.2683	25.4289	24.5326	24.5239	25.475	24.706	25.1282	24.4839	24.575	24.4123	24.6528	25.3826	24.2683	25.4289	24.5326
D5AQK0	D5AQK0_RHOCB		efeU		Ferrous iron permease EfeU	0.000394633	11	8	9	8	8	4	7	4	10	6	4	5	6													23.3792	23.9711	23.6675	23.7582	22.7057	22.7896	22.9872	22.8814	22.2948	22.3034	22.8934	22.7639	23.3792	23.9711	23.6675	23.7582	22.7057	22.7896
D5AQK1	D5AQK1_RHOCB		RCAP_rcc03066		Deferrochelatase	0.000394633	6	5	6	5	6	6	4	2	3	3	3	4	3													24.3967	24.6674	23.5785	24.5736	24.3421	24.0576	22.9074	22.8647	23.3826	23.0263	22.2598	23.202	24.3967	24.6674	23.5785	24.5736	24.3421	24.0576
D5AQK2	D5AQK2_RHOCB		RCAP_rcc03067		Imelysin-like domain-containing protein	0.000394633	19	18	17	17	16	16	15	15	16	17	16	16	16													26.6539	26.7634	26.4242	26.6559	25.951	25.8173	25.9734	25.7588	26.5012	26.3228	26.266	26.4192	26.6539	26.7634	26.4242	26.6559	25.951	25.8173
D5AQK3	D5AQK3_RHOCB		RCAP_rcc03068		histidine kinase	0.000394633	15	11	11	15	8	11	10	9	14	10	11	10	8													24.0943	24.0771	25.2302	23.8766	25.3089	24.2175	24.195	24.9762	24.7247	24.7485	24.4988	24.5188	24.0943	24.0771	25.2302	23.8766	25.3089	24.2175
D5AQK4	D5AQK4_RHOCB		RCAP_rcc03069		Uncharacterized protein	0.000394633	5	5	5	5	5	5	5	5	5	4	5	5	5													28.2418	28.3475	28.1698	28.3297	28.111	28.2556	28.285	27.967	28.3214	28.2658	28.4018	28.2687	28.2418	28.3475	28.1698	28.3297	28.111	28.2556
D5AQK5	D5AQK5_RHOCB		RCAP_rcc03070		MmcB family DNA repair protein	0.000394633	6	4	4	5	6	4	5	6	4	2	3	3	3													24.4701	24.1983	24.1098	24.788	23.9269	24.1921	24.6044	23.7701	22.5633	21.0131	22.7361	22.457	24.4701	24.1983	24.1098	24.788	23.9269	24.1921
D5AQK6	D5AQK6_RHOCB		RCAP_rcc03071		Membrane protein, putative	0.000394633	4	4	3	2	4	4	4	3	3	2	2	1	1													25.0967	24.2856	23.1037	23.7599	25.7292	24.9171	24.2752	23.5046	21.9268	20.7896	21.02	18.857	25.0967	24.2856	23.1037	23.7599	25.7292	24.9171
D5AQK8	D5AQK8_RHOCB		nusB		Transcription antitermination protein NusB	0.000394633	18	18	17	17	17	18	17	16	16	17	18	18	16													29.6096	29.6002	29.5428	29.6399	29.5953	29.6534	29.7219	29.5333	30.1326	30.0081	30.0946	30.1083	29.6096	29.6002	29.5428	29.6399	29.5953	29.6534
D5AQK9	D5AQK9_RHOCB		ribH		6,7-dimethyl-8-ribityllumazine synthase	0.000394633	20	19	20	20	19	20	18	18	19	19	19	19	19													29.4025	29.4003	29.3072	29.4199	29.4216	29.4358	29.4824	29.2841	29.7012	29.5959	29.6648	29.6921	29.4025	29.4003	29.3072	29.4199	29.4216	29.4358
D5AQL0	D5AQL0_RHOCB		ribAB		3,4-dihydroxy-2-butanone 4-phosphate synthase	0.000394633	57	54	54	54	53	52	53	52	54	52	56	53	55													31.7094	31.7141	31.7296	31.7505	31.7686	31.7939	31.8232	31.8537	32.0747	32.059	32.0897	32.071	31.7094	31.7141	31.7296	31.7505	31.7686	31.7939
D5AQL1	D5AQL1_RHOCB		ribE		Riboflavin synthase, alpha subunit	0.000394633	10	9	10	9	10	9	10	9	10	10	10	10	10													29.144	29.2103	29.0973	29.2232	29.1418	29.2862	29.2882	29.1288	29.5444	29.5083	29.5509	29.4307	29.144	29.2103	29.0973	29.2232	29.1418	29.2862
D5AQL3	D5AQL3_RHOCB		RCAP_rcc03078		Polysaccharide biosynthesis/export protein family	0.000394633	25	24	24	24	23	23	23	22	23	22	23	23	23													30.501	30.5502	30.5959	30.5924	30.401	30.5469	30.6991	30.5259	30.9633	30.844	30.9559	30.9616	30.501	30.5502	30.5959	30.5924	30.401	30.5469
D5AQL4	D5AQL4_RHOCB		RCAP_rcc03079		Capsule polysaccharide biosynthesis protein family	0.000394633	13	7	8	9	9	8	8	8	10	4	5	7	5													23.5984	23.259	23.9292	23.5508	23.6169	23.6179	23.718	24.0966	22.569	23.5438	23.086	23.4185	23.5984	23.259	23.9292	23.5508	23.6169	23.6179
D5AQL5	D5AQL5_RHOCB		ribD		Riboflavin biosynthesis protein RibD	0.000394633	23	18	20	19	18	22	19	20	21	13	18	12	10													25.2841	25.3884	25.3157	25.1069	25.6159	25.5082	25.3227	25.5509	23.8834	24.5786	24.2059	23.453	25.2841	25.3884	25.3157	25.1069	25.6159	25.5082
D5AQL6	D5AQL6_RHOCB		nrdR		Transcriptional repressor NrdR	0.000394633	24	24	23	24	24	23	23	24	24	23	23	21	23													30.267	30.1404	30.3779	30.4842	30.2005	30.2661	30.4199	30.2693	30.4972	30.3637	30.4892	30.4373	30.267	30.1404	30.3779	30.4842	30.2005	30.2661
D5AQL7	D5AQL7_RHOCB		RCAP_rcc03082		Lipoprotein, putative	0.000394633	7	7	7	7	7	7	7	7	7	7	7	7	7													29.8474	29.9283	29.832	29.9762	29.6579	29.8032	29.8603	29.5753	30.1788	30.0122	30.0696	30.0471	29.8474	29.9283	29.832	29.9762	29.6579	29.8032
D5AQM0	D5AQM0_RHOCB		cydA		Cytochrome d ubiquinol oxidase, subunit I	0.000394633	21	19	21	20	19	20	21	20	20	20	19	19	19													28.1039	28.2172	28.3812	28.0644	28.1647	28.0832	28.0436	28.4463	28.5507	28.5838	28.3127	28.6883	28.1039	28.2172	28.3812	28.0644	28.1647	28.0832
D5AQM1	D5AQM1_RHOCB		RCAP_rcc03086		EcsC protein family protein	0.000394633	17	17	16	15	15	16	16	16	15	16	15	13	14													27.7013	27.338	27.6586	27.487	27.8432	27.561	27.5811	27.389	27.3868	27.2175	27.3522	27.4881	27.7013	27.338	27.6586	27.487	27.8432	27.561
D5AQM2	D5AQM2_RHOCB		RCAP_rcc03087		Acetyltransferase, GNAT family	0.000394633	11	10	10	11	11	11	11	10	9	11	11	11	11													26.7129	26.72	26.6575	26.5724	26.7039	26.7231	26.9301	26.4011	27.406	27.3427	27.3437	27.3514	26.7129	26.72	26.6575	26.5724	26.7039	26.7231
D5AQM3	D5AQM3_RHOCB		RCAP_rcc03088		Flavin reductase domain protein, FMN-binding protein	0.000394633	8	8	8	8	8	8	8	7	5	8	8	8	7													27.0845	27.1547	27.0186	27.1246	26.841	27.0521	27.0913	26.0957	27.3927	26.962	27.1119	27.0772	27.0845	27.1547	27.0186	27.1246	26.841	27.0521
D5AQM4	D5AQM4_RHOCB		RCAP_rcc03089		Glycosyl transferase, group 1	0.000394633	22	19	20	20	18	20	16	17	17	14	16	14	16													27.8179	27.7591	27.6746	27.8296	27.5001	27.392	27.4995	27.4691	26.9547	26.9613	26.9657	26.7689	27.8179	27.7591	27.6746	27.8296	27.5001	27.392
D5AQM5	D5AQM5_RHOCB		RCAP_rcc03090		EamA domain-containing protein	0.000761905	2	2	2	2	2	2	2	2	2	2	2	2	2													23.7068	23.5387	23.8368	23.8136	23.2996	23.8628	23.2708	23.4957	23.9047	23.9143	23.4259	24.0956	23.7068	23.5387	23.8368	23.8136	23.2996	23.8628
D5AQM6	D5AQM6_RHOCB		mtnP		S-methyl-5'-thioadenosine phosphorylase	0.000394633	22	19	20	20	21	18	19	20	20	21	21	22	22													29.2209	29.2255	29.2467	29.3072	29.2052	29.2669	29.2961	29.1449	29.8127	29.6886	29.7713	29.8319	29.2209	29.2255	29.2467	29.3072	29.2052	29.2669
D5AQM7	D5AQM7_RHOCB		apt		Adenine phosphoribosyltransferase	0.000394633	21	21	21	21	21	21	21	21	21	21	20	21	20													30.1116	30.1197	30.0637	30.1648	30.0359	30.1507	30.12	30.0027	30.6947	30.5685	30.6012	30.7147	30.1116	30.1197	30.0637	30.1648	30.0359	30.1507
D5AQM8	D5AQM8_RHOCB		RCAP_rcc03093		D-2-hydroxyglutarate dehydrogenase	0.000394633	26	24	25	25	23	26	21	22	17	18	18	20	15													27.595	27.5043	27.3784	27.4716	27.5507	27.4127	27.4488	27.272	27.1	27.0402	27.1414	26.9209	27.595	27.5043	27.3784	27.4716	27.5507	27.4127
D5AQM9	D5AQM9_RHOCB		rimJ		Ribosomal-protein-alanine N-acetyltransferase	0.000394633	13	8	7	7	6	11	6	4	9	1	3	6	2													24.0168	23.8801	24.2523	23.5449	24.018	24.3266	22.9068	24.356	18.4436	23.3535	23.02	22.97	24.0168	23.8801	24.2523	23.5449	24.018	24.3266
D5AQN0	D5AQN0_RHOCB		RCAP_rcc03095		Peptidase, M16 family	0.000394633	22	21	21	19	21	22	20	20	20	18	18	19	17													26.9487	26.8177	26.445	26.7401	27.1396	26.9168	26.8679	26.6618	26.8427	26.7579	26.7428	26.7494	26.9487	26.8177	26.445	26.7401	27.1396	26.9168
D5AQN1	D5AQN1_RHOCB		thrC		Threonine synthase	0.000394633	56	51	51	55	52	55	52	53	53	51	50	52	52													30.1864	30.1799	30.2317	30.2428	30.2273	30.2453	30.297	30.2458	30.6299	30.5174	30.6255	30.5089	30.1864	30.1799	30.2317	30.2428	30.2273	30.2453
D5AQN2	D5AQN2_RHOCB		tldD		Protein TldD	0.000394633	37	36	35	34	34	34	36	34	35	34	34	34	37													29.1102	29.1818	29.0975	29.1076	29.054	29.1677	29.1772	29.036	29.7009	29.5901	29.7087	29.8649	29.1102	29.1818	29.0975	29.1076	29.054	29.1677
D5AQN3	D5AQN3_RHOCB		drpA		DNA protecting protein DprA	0.000394633	21	19	18	20	20	18	17	17	16	6	9	9	8													27.1183	27.0462	27.1555	26.89	26.0298	25.914	26.0236	25.9841	23.4959	24.4294	24.4652	24.0976	27.1183	27.0462	27.1555	26.89	26.0298	25.914
D5AQN4	D5AQN4_RHOCB		RCAP_rcc03099		Uncharacterized protein	0.000394633	8	8	8	8	8	8	8	8	8	8	8	8	8													28.1889	28.2155	28.0969	28.2339	27.8893	28.0966	28.178	27.8967	28.7349	28.6568	28.7767	28.8572	28.1889	28.2155	28.0969	28.2339	27.8893	28.0966
D5AQN5	D5AQN5_RHOCB		topA		DNA topoisomerase 1	0.000394633	80	75	68	71	66	74	65	68	69	58	58	60	54													29.2918	29.2434	29.4138	29.1702	29.4586	29.2586	29.2148	29.458	28.9726	29.1215	29.0054	29.0326	29.2918	29.2434	29.4138	29.1702	29.4586	29.2586
D5AQN6	D5AQN6_RHOCB		scoA		Succinyl-CoA:3-ketoacid-CoA transferase, subunit A	0.000394633	36	35	33	35	34	36	33	35	33	32	32	31	28													31.6702	31.6974	31.6846	31.7615	31.536	31.5975	31.635	31.5081	31.7229	31.6921	31.75	31.8887	31.6702	31.6974	31.6846	31.7615	31.536	31.5975
D5AQN7	D5AQN7_RHOCB		scoB		Succinyl-CoA:3-ketoacid-CoA transferase, subunit B	0.000394633	36	33	33	33	31	33	31	31	29	30	31	30	31													31.3954	31.4597	31.4121	31.5175	31.3967	31.5293	31.5287	31.3072	31.6867	31.5713	31.6841	31.762	31.3954	31.4597	31.4121	31.5175	31.3967	31.5293
D5AQN9	D5AQN9_RHOCB		RCAP_rcc03104		FAD linked oxidase domain protein	0.000394633	17	12	14	14	15	13	16	13	15	11	13	10	13													25.926	26.0854	25.3028	25.8031	26.127	26.1903	25.9144	26.1672	25.0086	25.4048	24.9453	24.9996	25.926	26.0854	25.3028	25.8031	26.127	26.1903
D5AQP0	D5AQP0_RHOCB		RCAP_rcc03105		Oxidoreductase, short-chain dehydrogenase/reductase family	0.000394633	21	15	16	15	14	16	15	19	14	14	16	13	12													27.0005	26.9974	27.0289	26.7387	27.2871	27.0352	26.9026	26.8452	26.3484	26.5824	26.2642	26.4516	27.0005	26.9974	27.0289	26.7387	27.2871	27.0352
D5AQP1	D5AQP1_RHOCB		RCAP_rcc03106		Enoyl-CoA hydratase/isomerase family protein	0.000394633	13	11	11	10	10	10	10	11	9	8	9	9	9													26.3319	26.2061	26.3066	26.137	25.8822	25.9575	26.0181	26.0181	26.0894	25.9309	26.1268	26.0689	26.3319	26.2061	26.3066	26.137	25.8822	25.9575
D5AQP2	D5AQP2_RHOCB		hisC2		Histidinol-phosphate aminotransferase-2	0.000394633	15	11	10	7	10	11	12	9	9	9	9	8	7													25.9125	25.6395	24.6182	25.6598	26.4847	26.1961	25.4372	25.5681	25.9097	24.9019	25.6106	24.1733	25.9125	25.6395	24.6182	25.6598	26.4847	26.1961
D5AQP3	D5AQP3_RHOCB		RCAP_rcc03108		DUF305 domain-containing protein	0.000394633	32	30	29	30	29	31	31	31	32	32	32	32	32													31.0484	30.6159	30.6146	30.6695	31.0158	31.4295	31.5127	31.287	32.9731	32.5249	32.6471	32.5111	31.0484	30.6159	30.6146	30.6695	31.0158	31.4295
D5AQP4	D5AQP4_RHOCB		RCAP_rcc03109		Serine--glyoxylate aminotransferase/alanine--glyoxylate aminotransferase/serine--pyruvate aminotransferase	0.000394633	10	10	8	8	7	9	7	8	9	8	7	5	7													25.3995	25.2934	25.2093	25.3776	25.2716	24.9941	25.1452	25.2682	24.737	24.3524	24.2456	24.5386	25.3995	25.2934	25.2093	25.3776	25.2716	24.9941
D5AQP5	D5AQP5_RHOCB		RCAP_rcc03110		ABC transporter, ATP-binding/permease protein	0.000394633	19	17	18	19	18	17	19	19	19	15	18	18	18													26.8589	27.0676	27.1487	26.8525	26.9924	26.9071	26.8377	27.3684	26.7896	26.9462	26.8278	26.8185	26.8589	27.0676	27.1487	26.8525	26.9924	26.9071
D5AQP6	D5AQP6_RHOCB		gcvT2		Glycine cleavage T protein-2	0.000394633	26	24	25	25	25	24	22	23	22	22	22	23	21													28.6739	28.6033	28.6329	28.6993	28.6954	28.6508	28.6927	28.5945	28.4886	28.5123	28.4709	28.5079	28.6739	28.6033	28.6329	28.6993	28.6954	28.6508
D5AQP7	D5AQP7_RHOCB		RCAP_rcc03112		Elongation factor P	0.000394633	5	5	5	4	4	4	4	4	4	5	5	5	4													24.1111	24.2072	23.9777	24.2001	23.793	24.0385	24.1223	23.8034	24.5025	24.4647	24.4333	23.7091	24.1111	24.2072	23.9777	24.2001	23.793	24.0385
D5AQP8	D5AQP8_RHOCB		RCAP_rcc03113		Uncharacterized protein	0.000394633	13	13	13	13	13	13	13	13	13	12	11	12	12													28.1571	28.1626	28.0641	28.2399	28.1085	28.2176	28.2358	27.9972	28.0822	27.9176	27.9617	28.1141	28.1571	28.1626	28.0641	28.2399	28.1085	28.2176
D5AQP9	D5AQP9_RHOCB		RCAP_rcc03114		Type I secretion outer membrane protein, TolC family	0.000394633	34	33	31	32	33	32	32	32	31	32	31	32	31													31.5854	31.6343	31.6382	31.7296	31.679	31.8312	31.8516	31.6317	32.0843	31.9938	32.0459	32.0539	31.5854	31.6343	31.6382	31.7296	31.679	31.8312
D5AQQ0	D5AQQ0_RHOCB		pcm2		Protein-L-isoaspartate O-methyltransferase	0.000394633	34	33	33	33	34	33	32	32	34	32	32	31	33													30.6302	30.646	30.4756	30.6021	30.479	30.5644	30.5997	30.305	30.7384	30.6336	30.7307	30.7997	30.6302	30.646	30.4756	30.6021	30.479	30.5644
D5AQQ9	D5AQQ9_RHOCB		RCAP_rcc00950		Phage integrase	0.00881057	1	1	1	1	1	1	1	1	1	1	1	0	1													19.2468	20.9192	21.479	21.5209	21.2876	21.8278	21.9744	21.9198	22.1723	21.7678	NA	21.3716	19.2468	20.9192	21.479	21.5209	21.2876	21.8278
D5AQR0	D5AQR0_RHOCB		hsdR1		Type I restriction-modification system RcaSBIP, R subunit	0.000394633	48	39	40	44	44	44	41	41	43	29	33	31	30													27.0938	27.1059	27.4165	27.3921	27.5191	27.1082	27.2221	27.4363	26.5794	26.6779	26.5812	26.658	27.0938	27.1059	27.4165	27.3921	27.5191	27.1082
D5AQR1	D5AQR1_RHOCB		hsdM1		site-specific DNA-methyltransferase (adenine-specific)	0.000394633	20	19	18	20	20	20	19	19	20	19	15	17	15													27.3544	27.3975	27.6374	27.4521	26.8328	27.2881	27.3656	27.2164	26.3262	25.8347	26.9609	25.9236	27.3544	27.3975	27.6374	27.4521	26.8328	27.2881
D5AQR2	D5AQR2_RHOCB		RCAP_rcc00953		DUF4357 domain-containing protein	0.000761905	3	3	3	2	1	2	3	3	2	1	1	2	0													21.3008	21.5802	21.5187	16.5981	20.067	21.6725	22.1315	21.1937	21.441	21.3658	21.7136	NA	21.3008	21.5802	21.5187	16.5981	20.067	21.6725
D5AQR3	D5AQR3_RHOCB		hsdS1		Type I restriction-modification system RcaSBIP, S subunit	0.000394633	24	20	18	19	18	20	19	19	19	16	15	17	16													26.2266	26.0631	26.1663	26.2131	26.2256	26.0436	26.1144	25.873	25.032	25.1379	25.2173	25.4611	26.2266	26.0631	26.1663	26.2131	26.2256	26.0436
D5AQR4	D5AQR4_RHOCB		RCAP_rcc00955		SMC protein, N-terminal domain protein	0.000394633	24	23	21	20	22	22	20	19	20	15	15	10	16													25.5373	25.4649	25.334	25.2353	25.6552	25.2505	25.2544	25.3112	24.4094	24.2976	23.7922	24.1913	25.5373	25.4649	25.334	25.2353	25.6552	25.2505
D5AQR5	D5AQR5_RHOCB		RCAP_rcc00956		Uncharacterized protein	0.000394633	5	4	5	3	5	5	3	2	3	3	2	3	2													22.6778	22.7438	21.3746	22.7514	22.7187	21.7156	21.3284	22.0914	21.735	20.547	21.0773	20.4711	22.6778	22.7438	21.3746	22.7514	22.7187	21.7156
D5AQS0	D5AQS0_RHOCB		RCAP_rcc00963		Sialate O-acetylesterase domain-containing protein	0.00486891	1	1	1	0	0	0	0	0	0	0	0	0	0													19.0012	20.1352	NA	NA	NA	NA	NA	NA	NA	NA	NA	NA	19.0012	20.1352	22.3861	20.2216	21.292	21.5413
D5AQT4	D5AQT4_RHOCB		RCAP_rcc00977		Phage major capsid protein E	0.00301545	3	1	1	1	1	1	1	0	1	1	1	0	1													19.9339	20.3024	19.8877	19.9345	18.4035	18.3333	NA	18.7646	16.9283	15.2298	NA	17.5472	19.9339	20.3024	19.8877	19.9345	18.4035	18.3333
[truncated: 1,219 more rows]
[truncated: 22 more columns]
